# Supplementary material for: Cross-cohort gut microbiome associations with immune checkpoint inhibitor response in advanced melanoma
Source: Nat Med. 2022 Feb 28;28(3):535–44. doi: 10.1038/s41591-022-01695-5 (PMC8938272; doi:10.1038/s41591-022-01695-5)
Supplement: Supplementary file 3 — Response rates for single agent versus combination in PRIMM-NL and PRIMM-UK. [file 41591_2022_1695_MOESM3_ESM.xlsx]

## Sheet: Sheet1
	PRIMM-NL		PRIMM-UK
ICI	PFS12	ORR	PFS12	ORR
Ipilimumab & Nivolumab	25% (3/12)	58% (7/12)	50% (14/28)	62% (18/29)
Pembrolizumab	60% (6/10)	60% (6/10)	33% (6/18)	50% (9/18)
Nivolumab	46.80% (15/32)	59.30% (19/32)	75% (6/8)	75% (6/8)
Ipilimumab	100% (1/1)	100% (1/1)	--	--
