# Supplementary material for: Cross-cohort gut microbiome associations with immune checkpoint inhibitor response in advanced melanoma
Source: Nat Med. 2022 Feb 28;28(3):535–44. doi: 10.1038/s41591-022-01695-5 (PMC8938272; doi:10.1038/s41591-022-01695-5)
Supplement: Supplementary file 4 — Composition of plant and modified Mediterranean diet scores. [file 41591_2022_1695_MOESM4_ESM.xlsx]

## Sheet: PDI
Supplementary Table 2. Composition of the Plant-based diet indices (PDI)
	EPIC-Norfolk FFQ (PRIMM-UK)	DHD-FFQ (PRIMM-NL)	PDI	hPDI	uPDI
Plant Food Groups
Healthy
Whole grains	Brown_Bread, Brown_Rice, Cereal_High_Fibre, Porridge, Wholemeal_Bread, Wholemeal_Pasta	Wholemeal_Brown_Bread	Positive scores	Positive scores	Reverse scores
Fruits	Bananas, Dried_Fruit, Grapefruit, Grapes, Melons, Oranges, Peaches, Pears, Berries, Tinned_Fruit, Apples	Fruit	Positive scores	Positive scores	Reverse scores
Vegetables	Avocado, Beansprouts, Beetroot, Broccoli, Cabbage, Carrots, Cauliflower, Coleslaw, Garlic, Green_Beans, Green_Salad, Leeks, Marrow, Mushrooms, Onions, Parsnips, Peas, Peppers, Spinach, Sprouts, Sweetcorn, Tomatoes, Vegetable_Soup, Watercress, Marmite, Ketchup, Pickles, Sauces	Vegetables_Cooked, Vegetables_Raw	Positive scores	Positive scores	Reverse scores
Nuts	Nuts_Salted, Nuts_Unsalted, Peanut_Butter, Seeds	NA	Positive scores	Positive scores	Reverse scores
Legumes	Tofu, Lentils, Beans, Beans_Baked, Pulses	NA	Positive scores	Positive scores	Reverse scores
Vegetable oils	French, Other_Dressing, Spread_Olive_Oil	NA	Positive scores	Positive scores	Reverse scores
Tea & Coffee	Decaff_Coffee, Fruit_Tea, Green_Tea, Instant_Coffee	NA	Positive scores	Positive scores	Reverse scores
Less healthy
Fruit juices	Fruit_Juice, Fruit_Concentrate, Smoothies	FruitJuice	Positive scores	Reverse scores	Positive scores
Refined grains	Muesli, Naan_Pop_Tortillas, White_Bread, White_Pasta, White_Rice, Crispbread, Cornflakes_Rice_Krispies, Crackers	White_Bread	Positive scores	Reverse scores	Positive scores
Potatoes	Boiled_Potatoes, Chips_Roast_Potatoes, Potato_Salad, Crisps	Potatoes, Chips_Snacks	Positive scores	Reverse scores	Positive scores
Sugar sweetened beverages	Fizzy_Drinks, Fruit_Squash, Lowcal_Fizzy_Drinks, Cocoa, Coffee_Whitener, Horlicks, Hot_Chocolate_Low_Fat	NA	Positive scores	Reverse scores	Positive scores
Sweets and Desserts	Biscuits_Reduced_Fat, Cereal_Bars, Cereal_Sugar_Topped, Chocolate_Bars, Chocolate_Biscuit, Chocolate_Dark, Chocolate_Milk_White, Homebaked_Cake, Homebaked_Sponge, Jam, Plain_Biscuit, Readymade_Buns, Readymade_Cake, Readymade_Fruit_Pies, Readymade_Sponge, Homebaked_Buns, Sugar, Sweets	Cookies, Cake	Positive scores	Reverse scores	Positive scores
Animal Food Groups
Animal fat	Butter, Butter_Reduced_Fat	CheeseFat_Bread, CheeseFat_Snack, MilkFat, FishFat	Reverse scores	Reverse scores	Reverse scores
Dairy	Cheese_Reduced_Fat, Cottage_Cheese, Lowfat_Yogurt, Cheese, Dairy_Dessert, Double_Cream, Fullfat_Yogurt, Ice_Cream, Single_Cream, Milk_Puddings	Cheese_Bread, Milk, Cheese_Snack	Reverse scores	Reverse scores	Reverse scores
Egg	Eggs	NA	Reverse scores	Reverse scores	Reverse scores
Fish or Seafood	Oily_Fish, Roe, Shellfish, White_Fish, Fish_Fingers, Fried_Fish	Fish_Bread, Fish	Reverse scores	Reverse scores	Reverse scores
Meat	Chicken, Beef, Burger, Corned_Beef, Ham, Lamb, Lasagne, Liver, Meat_Soup, Pork, Sausages, Bacon, Burger, Poultry	Meat	Reverse scores	Reverse scores	Reverse scores
Misc. animal-based foods	Lowcal_Salad_Cream, Salad_Cream, Pizza, Quiche, Savoury_Pies, Mayonnaise, Pies	Meat_Bread	Reverse scores	Reverse scores	Reverse scores
Food items constituting the food groups from the EPIC-Norfolk FFQ and DHD-FFQ, respectively. Food groups were created within the larger categories of healthy plant foods, less healthy plant foods and animal foods, usind the method by Satija et al. (doi:10.1016/j.jacc.2017.05.047). Food groups that were assessed in both cohorts (in green) were used to create a joint diet score. Food groups were ra…

## Sheet: mMED
Supplementary Table 2. Composition of the modified Mediterranen diet score (mMED)
	EPIC-Norfolk FFQ (PRIMM-UK)	DHD-FFQ (PRIMM-NL)	mMED
Fruit and vegetables	Bananas, Dried_Fruit, Grapefruit, Grapes, Melons, Oranges, Peaches, Pears, Berries, Tinned_Fruit, Apples, Avocado, Beansprouts, Beetroot, Broccoli, Cabbage, Carrots, Cauliflower, Coleslaw, Garlic, Green_Beans, Green_Salad, Leeks, Marrow, Mushrooms, Onions, Parsnips, Peas, Peppers, Spinach, Sprouts, Sweetcorn, Tomatoes, Vegetable_Soup, Watercress, Marmite, Ketchup, Pickles, Sauces	Fruit, Vegetables_Cooked, Vegetables_Raw, Potatoes	1 point for intakes above median
Non-refined or high fibre grains	Brown_Bread, Brown_Rice, Cereal_High_Fibre, Porridge, Wholemeal_Bread, Wholemeal_Pasta	Wholemeal_Brown_Bread	1 point for intakes above median
Legums and nuts	Tofu, Lentils, Beans, Beans_Baked, Pulses, Nuts_Salted, Nuts_Unsalted, Peanut_Butter, Seeds	NA	1 point for intakes above median
Fermented dairy products	Cheese_Reduced_Fat, Cottage_Cheese, Lowfat_Yogurt, Cheese, Fullfat_Yogurt, Milk	Cheese_Bread, Milk, Cheese_Snack	1 point for intakes above median
Olive oil/rapeseed oil	PufaMarg, OliveOilSpread		1 point for intakes above median
Fish	Oily_Fish, Roe, Shellfish, White_Fish, Fish_Fingers, Fried_Fish	Fish_Bread, Fish	1 point for intakes above median
Red and processed meats	Chicken, Beef, Burger, Corned_Beef, Ham, Lamb, Lasagne, Liver, Meat_Soup, Pork, Sausages, Bacon, Burger, Poultry	Meat, Meat_Bred	1 point for intakes below median
Alcohol	WhiteWine, RedWine, Beer, Liqueurs, Spirits	Alcohol_weekend, Alcohol_week	1 point for moderate intakes with an average of 5-15 g/ 1-2 glass/day
Food items constituting the food groups from the EPIC-Norfolk FFQ and DHD-FFQ, respectively. We calculated a modified Mediterranean (mMED) score, adapted from the original Mediterranean diet scale by Trichopoulou et al. (doi: 10.1056/NEJMoa025039; doi: 10.1136/bmj.311.7018.1457). One point was given for intakes above the median of each of the following components: fruit and vegetables, legumes an…
