# Supplementary material for: Cross-cohort gut microbiome associations with immune checkpoint inhibitor response in advanced melanoma
Source: Nat Med. 2022 Feb 28;28(3):535–44. doi: 10.1038/s41591-022-01695-5 (PMC8938272; doi:10.1038/s41591-022-01695-5)
Supplement: Supplementary file 5 — Meta-analysis using ORR and species relative abundances. [file 41591_2022_1695_MOESM5_ESM.xlsx]

## Sheet: deseq2_poscounts
Taxa	signcon	randomSummary	randomCi.lb	randomCi.ub	randomP	het_QE	het_QEp	het_QM	het_QMp	error	rank	AdjP
s__Roseburia_sp_CAG_182	7	13.6845	4.67916	22.6898	0.00289795	#N/A	#N/A	8.87063	0.00289795	FALSE	15	0.0855862
s__Gemella_haemolysans	3	15.3725	4.78879	25.9563	0.00441639	#N/A	#N/A	8.10416	0.00441639	FALSE	16	0.122279
s__Methanosphaera_stadtmanae	3	14.2219	3.57841	24.8655	0.00882101	#N/A	#N/A	6.85871	0.00882101	FALSE	17	0.229865
s__Roseburia_sp_CAG_471	7	1.48148	0.334343	2.62862	0.0113669	19.6564	0.0117173	6.40704	0.0113669	FALSE	18	0.279752
s__Akkermansia_muciniphila	5	2.12982	0.430713	3.82893	0.014018	54.618	5.23773e-09	6.03587	0.014018	FALSE	19	0.326841
s__Parabacteroides_sp_CAG_409	4	14.8595	2.89286	26.8261	0.0149423	#N/A	#N/A	5.92326	0.0149423	FALSE	20	0.330972
s__Streptococcus_mitis	7	1.20741	0.225659	2.18915	0.015932	#N/A	#N/A	5.81037	0.015932	FALSE	21	0.336089
s__Lactobacillus_ruminis	5	13.8396	2.37464	25.3046	0.0179856	#N/A	#N/A	5.59755	0.0179856	FALSE	22	0.362165
s__Lactobacillus_gasseri	6	9.02174	1.31542	16.7281	0.0217608	#N/A	#N/A	5.26481	0.0217608	FALSE	23	0.419131
s__Eisenbergiella_massiliensis	5	1.35808	0.163912	2.55225	0.0258147	#N/A	#N/A	4.96839	0.0258147	FALSE	24	0.476495
s__Tyzzerella_nexilis	5	8.2737	0.838811	15.7086	0.0291768	#N/A	#N/A	4.75715	0.0291768	FALSE	25	0.498402
s__Streptococcus_oralis	5	2.31596	0.233835	4.39809	0.0292516	#N/A	#N/A	4.75275	0.0292516	FALSE	26	0.498402
s__Ruminococcus_gnavus	5	1.79228	0.150356	3.43421	0.0323997	60.3301	4.01513e-10	4.57722	0.0323997	FALSE	27	0.527529
s__Bifidobacterium_pseudocatenulatum	4	5.94404	0.469194	11.4189	0.0333427	#N/A	#N/A	4.5281	0.0333427	FALSE	28	0.527529
s__Bacteroides_clarus	-5	-2.39168	-4.68592	-0.0974456	0.0410315	#N/A	#N/A	4.17471	0.0410315	FALSE	29	0.578308
s__Bifidobacterium_breve	3	9.24707	0.354301	18.1398	0.0415447	#N/A	#N/A	4.15366	0.0415447	FALSE	30	0.578308
s__Rothia_dentocariosa	4	8.0836	0.296738	15.8705	0.0418858	416.766	6.04168e-86	4.13981	0.0418858	FALSE	31	0.578308
s__Actinomyces_odontolyticus	3	0.509926	0.00820783	1.01164	0.046368	7.49692	0.277323	3.96818	0.046368	FALSE	32	0.578308
s__Paraprevotella_xylaniphila	-7	-0.986204	-1.95814	-0.014268	0.0467303	10.4631	0.234013	3.95507	0.0467303	FALSE	34	0.578308

## Sheet: deseq2_poscounts_zb
Taxa	signcon	randomSummary	randomCi.lb	randomCi.ub	randomP	het_QE	het_QEp	het_QM	het_QMp	error	rank	AdjP
s__Christensenella_minuta	5	1.45433	0.593298	2.31536	0.000931345	#N/A	#N/A	10.9593	0.000931345	FALSE	32	0.0116127
s__Haemophilus_sp_HMSC71H05	-3	-13.4477	-23.3108	-3.58462	0.00753352	7126.09	0	7.14114	0.00753352	FALSE	33	0.0910871
s__Akkermansia_muciniphila	9	2.10765	0.535381	3.67992	0.00860499	146.34	1.13618e-27	6.90303	0.00860499	FALSE	34	0.100982
s__Ruminococcus_bromii	5	0.785416	0.191129	1.3797	0.00958893	39.1322	4.64536e-06	6.70971	0.00958893	FALSE	35	0.108468
s__Ruminococcus_gnavus	7	1.98675	0.472589	3.50092	0.0101203	172.392	4.06442e-33	6.6136	0.0101203	FALSE	37	0.109135
s__Tyzzerella_nexilis	4	14.9594	3.17137	26.7475	0.0128733	#N/A	#N/A	6.18644	0.0128733	FALSE	38	0.135169
s__Lactobacillus_ruminis	3	21.3436	4.42292	38.2643	0.0134254	718.24	1.08685e-156	6.11217	0.0134254	FALSE	39	0.137352
s__Lactobacillus_rhamnosus	4	13.5582	1.91847	25.1979	0.02243	1942.02	0	5.21212	0.02243	FALSE	40	0.223739
s__Bacteroides_uniformis	-3	-0.63424	-1.18886	-0.0796201	0.0250046	42.9661	8.91418e-07	5.02357	0.0250046	FALSE	41	0.243337
s__Massiliomicrobiota_timonensis	-3	-8.55459	-16.3189	-0.790242	0.0308156	#N/A	#N/A	4.66321	0.0308156	FALSE	42	0.292748
s__Roseburia_sp_CAG_471	5	0.828936	0.0704266	1.58745	0.032198	129.307	3.93873e-24	4.58792	0.032198	FALSE	43	0.298767
s__Eubacteriaceae_bacterium_CHKCI005	3	18.0547	0.854357	35.2549	0.0396557	3816.2	0	4.23256	0.0396557	FALSE	44	0.359605

## Sheet: deseq2_tmm
Taxa	signcon	randomSummary	randomCi.lb	randomCi.ub	randomP	het_QE	het_QEp	het_QM	het_QMp	error	rank	AdjP
s__Dorea_formicigenerans	3	0.58931	0.1833	0.995321	0.00444364	4.25825	0.833104	8.09301	0.00444364	FALSE	15	0.131828
s__Tyzzerella_nexilis	5	10.9201	2.57977	19.2605	0.0102819	#N/A	#N/A	6.5854	0.0102819	FALSE	16	0.285964
s__Roseburia_sp_CAG_182	4	10.2192	1.22551	19.2129	0.0259449	#N/A	#N/A	4.95969	0.0259449	FALSE	18	0.63574
s__Bifidobacterium_pseudocatenulatum	6	6.00164	0.67767	11.3256	0.027144	#N/A	#N/A	4.88163	0.027144	FALSE	19	0.63574
s__Clostridium_spiroforme	3	1.70294	0.161518	3.24436	0.0303618	29.6569	0.000243017	4.68869	0.0303618	FALSE	20	0.640121
s__Blautia_hydrogenotrophica	-6	-2.57909	-4.91537	-0.242808	0.0304903	44.3259	1.84797e-07	4.68143	0.0304903	FALSE	21	0.640121
s__Parabacteroides_distasonis	-5	-0.386911	-0.749685	-0.024137	0.0365847	5.1319	0.74339	4.36964	0.0365847	FALSE	24	0.640121
s__Massiliomicrobiota_timonensis	-3	-8.90218	-17.5352	-0.269206	0.0432712	#N/A	#N/A	4.08477	0.0432712	FALSE	26	0.640121
s__Bacteroides_clarus	-6	-7.79024	-15.4007	-0.179764	0.0448286	#N/A	#N/A	4.02508	0.0448286	FALSE	27	0.640121
s__Streptococcus_mitis	5	0.893061	0.00915247	1.77697	0.0476745	#N/A	#N/A	3.92142	0.0476745	FALSE	28	0.640121

## Sheet: limma_voom_TMM_zinbwave
Taxa	signcon	randomSummary	randomCi.lb	randomCi.ub	randomP	het_QE	het_QEp	het_QM	het_QMp	error	rank	AdjP
s__Clostridium_cadaveris	-3	-16.6073	-19.8278	-13.3869	5.13248e-24	0.753455	0.686103	102.156	5.13248e-24	FALSE	1	6.87753e-22
s__Escherichia_albertii	3	15.4694	11.4332	19.5057	5.83204e-14	0.455717	0.796237	56.4271	5.83204e-14	FALSE	10	1.37955e-12
s__Streptococcus_agalactiae	4	12.892	10.4114	15.3726	2.28359e-24	4.19807	0.240855	103.76	2.28359e-24	FALSE	12	3.82502e-22
s__Scardovia_inopinata	3	10.7108	9.26678	12.1549	7.01556e-48	1.26604	0.530986	211.338	7.01556e-48	FALSE	19	4.70043e-45
s__Leuconostoc_citreum	5	12.3194	9.18648	15.4524	1.28815e-14	8.90722	0.0634608	59.3978	1.28815e-14	FALSE	49	3.31945e-13
s__Pyramidobacter_sp_C12_8	3	13.1925	9.33544	17.0496	2.03148e-11	3.51916	0.172117	44.9402	2.03148e-11	FALSE	56	3.2407e-10
s__Carnobacterium_maltaromaticum	3	13.0967	9.12365	17.0698	1.04182e-10	5.02806	0.0809414	41.7413	1.04182e-10	FALSE	61	1.29263e-09
s__Aggregatibacter_aphrophilus	3	10.81	8.54356	13.0765	8.91625e-21	2.43937	0.295323	87.3886	8.91625e-21	FALSE	64	5.4308e-19
s__Lactococcus_piscium	3	9.52795	7.60481	11.4511	2.72398e-22	2.2667	0.321953	94.2909	2.72398e-22	FALSE	89	2.60724e-20
s__Varibaculum_cambriense	3	10.1691	7.46743	12.8708	1.61577e-13	3.73781	0.154293	54.424	1.61577e-13	FALSE	101	3.49215e-12
s__Fretibacterium_fastidiosum	-3	-8.92756	-10.8767	-6.97844	2.77705e-19	0.347354	0.840568	80.5904	2.77705e-19	FALSE	111	1.24042e-17
s__Dorea_sp_D27	3	11.0506	7.16862	14.9325	2.41411e-08	8.77773	0.0124148	31.1292	2.41411e-08	FALSE	120	1.61746e-07
s__Lactobacillus_antri	3	11.8306	7.25068	16.4105	4.12997e-07	11.9342	0.00256161	25.6326	4.12997e-07	FALSE	122	2.2681e-06
s__Lactobacillus_acidophilus	6	10.7023	6.44952	14.9551	8.12495e-07	40.1199	1.41247e-07	24.328	8.12495e-07	FALSE	141	4.09302e-06
s__Pyramidobacter_piscolens	3	13.9138	6.50885	21.3188	0.000230739	10.9527	0.00418459	13.5626	0.000230739	FALSE	149	0.000997386
s__Weissella_confusa	4	12.5952	5.79219	19.3982	0.000284836	21.4346	8.55134e-05	13.1676	0.000284836	FALSE	156	0.00121554
s__Bifidobacterium_angulatum	3	14.1842	5.48648	22.8819	0.00139201	36.4516	2.33628e-07	10.2163	0.00139201	FALSE	162	0.00561836
s__Butyricicoccus_pullicaecorum	6	7.80613	4.43487	11.1774	5.67157e-06	20.6685	0.000935588	20.596	5.67157e-06	FALSE	163	2.62066e-05
s__Fusobacterium_ulcerans	4	9.98699	4.55414	15.4198	0.000314657	17.206	0.000641021	12.9811	0.000314657	FALSE	165	0.00131763
s__Alistipes_sp_An31A	5	14.2913	4.82202	23.7606	0.00309611	38.0589	1.09398e-06	8.74995	0.00309611	FALSE	167	0.0122023
s__Oribacterium_parvum	4	9.83723	3.63004	16.0444	0.00189525	23.1039	3.84192e-05	9.64831	0.00189525	FALSE	170	0.00760372
s__Megamonas_funiformis	4	11.9762	3.89848	20.0538	0.00366211	86.6232	3.4374e-17	8.44419	0.00366211	FALSE	171	0.0141827
s__Blautia_sp_An249	5	7.43852	2.45564	12.4214	0.00343499	81.2216	1.99794e-15	8.56069	0.00343499	FALSE	174	0.0134587
s__Firmicutes_bacterium_CAG_555	3	12.5288	3.06379	21.9938	0.00947566	11.9894	0.00249193	6.7309	0.00947566	FALSE	175	0.0354676
s__Prevotella_corporis	3	4.63485	1.86597	7.40373	0.00103512	9.39402	0.0519711	10.7637	0.00103512	FALSE	176	0.00422884
s__Bacteroides_coprophilus	3	9.70725	2.17703	17.2375	0.0115173	48.8714	6.21085e-10	6.38371	0.0115173	FALSE	177	0.0428698
s__Bacteroides_clarus	-3	-1.63957	-2.63403	-0.645111	0.00123184	4.90158	0.556498	10.442	0.00123184	FALSE	178	0.005002
s__Staphylococcus_epidermidis	3	7.70707	1.6654	13.7487	0.0124112	11.8526	0.00266836	6.25116	0.0124112	FALSE	179	0.0459421
s__Porphyromonas_asaccharolytica	4	7.73139	1.65268	13.8101	0.0126727	93.7182	1.11106e-18	6.21424	0.0126727	FALSE	180	0.0466522
s__Streptococcus_sanguinis	-6	-0.948807	-1.62231	-0.275306	0.0057601	5.39981	0.611294	7.62386	0.0057601	FALSE	181	0.0219276
s__Bacteroides_uniformis	-5	-0.657152	-1.07866	-0.235641	0.00224565	8.79892	0.359542	9.33706	0.00224565	FALSE	182	0.00890289
s__Lactobacillus_vaginalis	6	5.81471	1.20653	10.4229	0.0133936	129.282	8.87731e-25	6.11636	0.0133936	FALSE	183	0.0490367
s__Lactobacillus_oris	3	6.48974	1.3255	11.654	0.0137769	75.5924	2.89833e-14	6.06651	0.0137769	FALSE	184	0.0501659
s__Clostridioides_difficile	3	10.1932	2.0206	18.3659	0.0145036	24.7406	4.24283e-06	5.97579	0.0145036	FALSE	185	0.0525264
s__Eisenbergiella_tayi	5	1.24934	0.244219	2.25445	0.0148429	18.6465	0.0168689	5.93502	0.0148429	FALSE	186	0.0534665
s__Peptoniphilus_lacrimalis	3	5.87344	1.10255	10.6443	0.0158256	37.9716	1.13578e-07	5.82214	0.0158256	FALSE	187	0.0567015
s__Eubacteriaceae_bacterium_CHKCI005	4	5.41756	0.941916	9.89321	0.0176708	72.8886	2.56454e-14	5.6285	0.0176708	FALSE	189	0.0626424
s__Butyrivibrio_sp_CAG_318	4	7.68001	1.15031	14.2097	0.0211529	86.396	6.78717e-16	5.31415	0.0211529	FALSE	190	0.0745919
s__Enorma_massiliensis	-4	-2.42673	-4.53711	-0.316359	0.0242103	48.8169	2.46423e-08	5.0795	0.0242103	FALSE	193	0.0837547
s__Bifidobacterium_pseudocatenulatum	5	3.45804	0.449934	6.46614	0.0242514	77.2408	1.75314e-13	5.07657	0.0242514	FALSE	194	0.0837547
s__Streptococcus_oralis	6	1.02844	0.132882	1.92401	0.0243995	10.637	0.155258	5.06601	0.0243995	FALSE	195	0.0838343
s__Eubacterium_siraeum	-7	-0.998666	-1.90723	-0.090104	0.0312137	22.8759	0.00352731	4.64117	0.0312137	FALSE	196	0.1067
s__Streptococcus_lutetiensis	3	7.96005	0.711003	15.2091	0.0313815	87.8686	3.73387e-18	4.63197	0.0313815	FALSE	197	0.106729
s__Dorea_sp_CAG_317	5	2.65052	0.199603	5.10143	0.0340412	59.6253	5.52027e-10	4.49263	0.0340412	FALSE	199	0.114611
s__Faecalicoccus_pleomorphus	3	8.78675	0.637949	16.9356	0.0345662	190.539	1.95416e-38	4.46648	0.0345662	FALSE	200	0.115797
s__Phascolarctobacterium_faecium	5	1.54905	0.0957591	3.00235	0.036698	27.1533	0.000665144	4.36437	0.036698	FALSE	201	0.122327
s__Gemella_haemolysans	4	4.65517	0.280032	9.03031	0.0370319	101.1	3.09826e-20	4.34894	0.0370319	FALSE	202	0.122829
s__Roseburia_sp_CAG_182	3	5.0197	0.264771	9.77463	0.0385365	191.175	4.61002e-37	4.28118	0.0385365	FALSE	203	0.12719
s__Roseburia_sp_CAG_471	3	0.929147	0.0458253	1.81247	0.0392417	21.4116	0.00613088	4.25038	0.0392417	FALSE	204	0.128707
s__Anaerotignum_lactatifermentans	6	0.936994	0.0250887	1.8489	0.0440214	14.6475	0.0407924	4.05574	0.0440214	FALSE	207	0.142485
s__Coprobacter_sp	3	9.54654	0.238972	18.8541	0.0444009	23.5104	7.84857e-06	4.04125	0.0444009	FALSE	208	0.143022
s__Lachnoclostridium_sp_An138	4	2.84086	0.0593018	5.62241	0.0453117	37.1946	5.47481e-07	4.007	0.0453117	FALSE	209	0.145257

## Sheet: limma_voom_TMM
Taxa	signcon	randomSummary	randomCi.lb	randomCi.ub	randomP	het_QE	het_QEp	het_QM	het_QMp	error	rank	AdjP
s__Massiliomicrobiota_timonensis	-9	-1.81621	-2.74481	-0.887617	0.000126366	3.14258	0.925093	14.6952	0.000126366	FALSE	1	0.0846649
s__Lactonifactor_longoviformis	-6	-1.15981	-1.90012	-0.419497	0.00213648	4.96662	0.664037	9.42842	0.00213648	FALSE	3	0.392799
s__Hungatella_hathewayi	-5	-1.47791	-2.42993	-0.525895	0.00234507	1.34009	0.995056	9.25771	0.00234507	FALSE	4	0.392799
s__Clostridium_cadaveris	-3	-1.30832	-2.18936	-0.427274	0.00360881	0.160603	0.922838	8.47086	0.00360881	FALSE	5	0.397508
s__Megamonas_funiformis	4	1.358	0.420002	2.29601	0.00454594	3.98573	0.551472	8.05176	0.00454594	FALSE	7	0.397508
s__Hafnia_paralvei	-3	-0.722833	-1.23243	-0.213234	0.00543451	6.8447	0.144326	7.72886	0.00543451	FALSE	9	0.401313
s__Lactobacillus_ruminis	4	1.9329	0.482125	3.38367	0.00901974	5.28839	0.381708	6.81891	0.00901974	FALSE	14	0.431659
s__Lactobacillus_vaginalis	6	0.953017	0.164447	1.74159	0.0178511	4.9151	0.670323	5.6107	0.0178511	FALSE	18	0.573978
s__Roseburia_sp_CAG_182	3	1.30731	0.213778	2.40084	0.0191231	6.07519	0.638809	5.49023	0.0191231	FALSE	21	0.573978
s__Bifidobacterium_bifidum	3	2.08099	0.296454	3.86553	0.02228	4.86963	0.771415	5.22379	0.02228	FALSE	25	0.573978
s__Paraprevotella_clara	-3	-0.959111	-1.78308	-0.135139	0.0225238	11.5964	0.170142	5.20486	0.0225238	FALSE	26	0.573978
s__Firmicutes_bacterium_CAG_170	4	1.90771	0.23329	3.58213	0.0255465	10.5831	0.157864	4.98646	0.0255465	FALSE	28	0.61129
s__Eubacterium_ventriosum	5	1.85498	0.185428	3.52454	0.0294324	5.03508	0.75382	4.74214	0.0294324	FALSE	30	0.644735
s__Prevotella_sp_CAG_891	4	0.783268	0.0732648	1.49327	0.0306019	2.02246	0.567758	4.67516	0.0306019	FALSE	31	0.644735
s__Bacteroides_clarus	-3	-1.63946	-3.15237	-0.126551	0.0336777	4.19571	0.650211	4.51099	0.0336777	FALSE	33	0.644735
s__Dorea_sp_D27	3	0.715859	0.052912	1.37881	0.0343112	1.01675	0.601474	4.47913	0.0343112	FALSE	34	0.644735
s__Ruminococcus_sp_CAG_488	4	1.02036	0.0710892	1.96963	0.0351399	5.96418	0.30972	4.43836	0.0351399	FALSE	36	0.644735
s__Streptococcus_anginosus_group	5	1.44176	0.0337597	2.84977	0.0447541	7.63227	0.470189	4.02788	0.0447541	FALSE	40	0.644735
s__Lactobacillus_antri	3	0.886807	0.0161498	1.75746	0.0458992	2.1204	0.346386	3.98529	0.0458992	FALSE	41	0.644735
s__Scardovia_inopinata	3	0.661045	0.00291394	1.31918	0.0489942	2.03499	0.361499	3.87555	0.0489942	FALSE	42	0.644735
s__Leuconostoc_citreum	5	0.515915	0.000804749	1.03103	0.0496432	2.20996	0.697205	3.85347	0.0496432	FALSE	43	0.644735

## Sheet: SMD
Taxa	Number_Samples	I^2	P-value Fit	Pvalue	Coefficient	Confidence Interval Lower Limit	Confidence Interval Upper Limit	PvalueAdjusted
s__Bacteroides_clarus	222	0	0.921009	0.0110903	-0.349458	-0.61913	-0.0797855	0.993328
s__Akkermansia_muciniphila	284	3.94242	0.37543	0.0106109	0.321941	0.0750019	0.56888	0.993328
s__Actinomyces_oris	261	0.00108393	0.300608	0.0236336	-0.290354	-0.541824	-0.0388847	0.993328
s__Enorma_massiliensis	261	0	0.906201	0.0261697	-0.28341	-0.533209	-0.0336113	0.993328
s__Paraprevotella_clara	284	0	0.611968	0.0219918	-0.280352	-0.520246	-0.0404578	0.993328
s__Alistipes_sp_An31A	222	0	0.89512	0.0492073	0.269894	0.00093685	0.538851	0.993328
s__Streptococcus_cristatus	261	0	0.639296	0.045598	-0.255151	-0.505307	-0.00499446	0.993328
s__Massiliomicrobiota_timonensis	284	6.68917	0.48019	0.049193	-0.251217	-0.501547	-0.000887795	0.993328
s__Paraprevotella_xylaniphila	284	0.00226111	0.405054	0.0419177	-0.249127	-0.489145	-0.00910772	0.993328
s__Roseburia_sp_CAG_471	284	0	0.91854	0.0455916	0.24371	0.00477761	0.482642	0.993328

## Sheet: ANCOMBC
Taxa	signcon	randomSummary	randomCi.lb	randomCi.ub	randomP	het_QE	het_QEp	het_QM	het_QMp	error	rank	AdjP
s__Catenibacterium_mitsuokai	-4	-1.6734	-2.46205	-0.884742	3.20035e-05	1.12001	0.772245	17.295	3.20035e-05	FALSE	7	0.00255354
s__Hungatella_hathewayi	-6	-1.1601	-1.664	-0.656198	6.41276e-06	5.07079	0.651325	20.3609	6.41276e-06	FALSE	9	0.000775944
s__Gemella_haemolysans	3	0.981931	0.394836	1.56903	0.00104513	1.05514	0.590038	10.7459	0.00104513	FALSE	13	0.0316151
s__Streptococcus_cristatus	-3	-1.24877	-2.02106	-0.476489	0.0015284	3.86896	0.144499	10.0441	0.0015284	FALSE	14	0.0396293
s__Holdemanella_biformis	4	1.76255	0.62961	2.89549	0.0022947	19.943	0.00569403	9.29747	0.0022947	FALSE	15	0.0555318
s__Enorma_massiliensis	-4	-1.01406	-1.67686	-0.351269	0.00271127	8.16972	0.147127	8.99225	0.00271127	FALSE	17	0.0578936
s__Roseburia_sp_CAG_182	6	1.16441	0.393018	1.93579	0.00309086	12.2946	0.0309662	8.75304	0.00309086	FALSE	18	0.0623323
s__Bifidobacterium_bifidum	4	1.0442	0.345207	1.74319	0.00341235	10.8182	0.146748	8.57273	0.00341235	FALSE	19	0.0651938
s__Bacteroides_faecis_CAG_32	4	1.25265	0.40341	2.1019	0.00384027	4.09233	0.251665	8.35784	0.00384027	FALSE	20	0.0697009
s__Phascolarctobacterium_succinatutens	7	2.16525	0.688835	3.64166	0.00404788	30.8255	2.73699e-05	8.26221	0.00404788	FALSE	21	0.0699705
s__Lactonifactor_longoviformis	-5	-0.708736	-1.19912	-0.218353	0.00461602	2.53426	0.638511	8.02405	0.00461602	FALSE	23	0.0728528
s__Clostridium_bolteae_CAG_59	3	1.48985	0.372854	2.60685	0.0089437	10.4281	0.0338025	6.83404	0.0089437	FALSE	29	0.109442
s__Clostridium_perfringens	5	0.676058	0.131077	1.22104	0.0150419	2.39007	0.664423	5.91156	0.0150419	FALSE	34	0.160594
s__Phascolarctobacterium_sp_CAG_266	-3	-2.18873	-3.97715	-0.400306	0.0164549	13.5176	0.00116061	5.7536	0.0164549	FALSE	35	0.17066
s__Ruminococcus_callidus	-5	-1.01058	-1.84177	-0.179392	0.0171734	6.39336	0.171635	5.67857	0.0171734	FALSE	36	0.173165
s__Actinomyces_sp_ICM47	5	0.531277	0.0908018	0.971752	0.0180787	3.69691	0.717613	5.5885	0.0180787	FALSE	37	0.177367
s__Streptococcus_salivarius	-5	-0.804691	-1.48938	-0.119998	0.0212528	19.3609	0.0130445	5.30594	0.0212528	FALSE	39	0.197815
s__Eubacterium_siraeum	-5	-0.74287	-1.3792	-0.106541	0.0221303	3.94905	0.861691	5.23551	0.0221303	FALSE	40	0.200833
s__Ruminococcaceae_bacterium_D5	-4	-1.22915	-2.29196	-0.166339	0.0234076	26.3071	0.00044382	5.138	0.0234076	FALSE	41	0.207243
s__Coprobacter_fastidiosus	-5	-0.926377	-1.76387	-0.0888838	0.0301605	8.85717	0.181771	4.70012	0.0301605	FALSE	43	0.248751
s__Roseburia_sp_CAG_309	6	0.545591	0.051492	1.03969	0.0304475	12.2451	0.0927801	4.68385	0.0304475	FALSE	44	0.248751
s__Olsenella_scatoligenes	4	0.652572	0.0345844	1.27056	0.0384852	5.92462	0.313623	4.28345	0.0384852	FALSE	48	0.291044
s__Bacteroides_fragilis	-5	-0.819526	-1.61515	-0.0239052	0.0435025	10.3969	0.238263	4.07577	0.0435025	FALSE	50	0.313314
s__Blautia_hydrogenotrophica	-6	-1.28883	-2.5569	-0.0207718	0.0463634	30.8975	6.49402e-05	3.96834	0.0463634	FALSE	53	0.313314
s__Anaerotruncus_colihominis	-5	-0.95286	-1.89431	-0.0114054	0.0472884	30.9654	0.000142508	3.9351	0.0472884	FALSE	54	0.313314
s__[Collinsella]_massiliensis	-3	-1.05287	-2.094	-0.0117404	0.0474719	34.7939	4.72445e-06	3.92858	0.0474719	FALSE	55	0.313314
s__Anaerotignum_lactatifermentans	-3	-0.855852	-1.70605	-0.00565596	0.0484953	6.00659	0.198656	3.89274	0.0484953	FALSE	56	0.314353

## Sheet: Maaslin2_Logit
Taxa	signcon	randomSummary	randomCi.lb	randomCi.ub	randomP	het_QE	het_QEp	het_QM	het_QMp	error	rank	AdjP
s__Clostridium_bolteae_CAG_59	5	1.96323	1.29397	2.63248	8.95144e-09	3.94152	0.413979	33.0566	8.95144e-09	FALSE	1	3.24937e-06
s__Catenibacterium_mitsuokai	-4	-0.935782	-1.36294	-0.508627	1.75677e-05	1.77038	0.621403	18.4363	1.75677e-05	FALSE	5	0.00281107
s__Streptococcus_cristatus	-3	-1.37235	-2.2225	-0.522193	0.00155704	3.37077	0.185373	10.0099	0.00155704	FALSE	12	0.0472611
s__Phascolarctobacterium_succinatutens	5	0.957862	0.359871	1.55585	0.00169255	14.4282	0.0252016	9.85626	0.00169255	FALSE	13	0.0472611
s__Blautia_obeum	5	0.375859	0.127304	0.624414	0.00303856	10.0319	0.262796	8.78417	0.00303856	FALSE	16	0.0689374
s__Lactobacillus_salivarius	-3	-0.992048	-1.70202	-0.282076	0.00616884	4.62464	0.0990313	7.50031	0.00616884	FALSE	19	0.117857
s__Lactonifactor_longoviformis	-5	-0.844244	-1.46267	-0.225815	0.00745886	4.18969	0.380942	7.159	0.00745886	FALSE	21	0.12465
s__Blautia_wexlerae	-5	-0.630024	-1.09894	-0.16111	0.00845422	18.414	0.0183279	6.93464	0.00845422	FALSE	22	0.12465
s__Gemella_haemolysans	3	1.25031	0.305656	2.19497	0.00948293	2.40095	0.301051	6.72954	0.00948293	FALSE	25	0.12465
s__Roseburia_sp_CAG_182	4	1.06395	0.253781	1.87411	0.0100554	17.0073	0.00448599	6.62505	0.0100554	FALSE	27	0.12465
s__Streptococcus_vestibularis	6	0.790818	0.18568	1.39596	0.0104264	9.35796	0.227967	6.56056	0.0104264	FALSE	29	0.12465
s__Bifidobacterium_animalis	4	0.97131	0.226539	1.71608	0.0105843	10.3246	0.0665421	6.53381	0.0105843	FALSE	30	0.12465
s__Ruthenibacterium_lactatiformans	5	0.570945	0.125339	1.01655	0.0120302	26.2176	0.0009639	6.30641	0.0120302	FALSE	32	0.132354
s__Olsenella_profusa	3	1.15525	0.232188	2.07832	0.0141681	3.08936	0.21338	6.01708	0.0141681	FALSE	37	0.139
s__Eisenbergiella_tayi	-5	-0.855549	-1.54884	-0.162261	0.0155767	16.9766	0.0303537	5.85003	0.0155767	FALSE	38	0.148799
s__Lactobacillus_vaginalis	3	0.831532	0.148373	1.51469	0.0170493	1.23137	0.54027	5.69129	0.0170493	FALSE	39	0.158689
s__Massiliomicrobiota_timonensis	-4	-1.03341	-1.89269	-0.174137	0.0184152	11.702	0.0391071	5.55621	0.0184152	FALSE	40	0.167118
s__Phascolarctobacterium_sp_CAG_266	-3	-1.56578	-2.97389	-0.157673	0.0292997	17.857	0.000132554	4.74992	0.0292997	FALSE	42	0.253233
s__Bacteroides_uniformis	5	0.415314	0.0376385	0.792989	0.0311391	18.3573	0.0187017	4.64528	0.0311391	FALSE	43	0.262872
s__Blautia_sp_N6H1_15	3	0.732023	0.0334235	1.43062	0.0400013	2.46989	0.290851	4.21783	0.0400013	FALSE	45	0.317959
