# Supplementary material for: Cross-cohort gut microbiome associations with immune checkpoint inhibitor response in advanced melanoma
Source: Nat Med. 2022 Feb 28;28(3):535–44. doi: 10.1038/s41591-022-01695-5 (PMC8938272; doi:10.1038/s41591-022-01695-5)
Supplement: Supplementary file 6 — Meta-analysis using PFS12 and species relative abundances. [file 41591_2022_1695_MOESM6_ESM.xlsx]

## Sheet: deseq2_poscounts
Taxa	signcon	randomSummary	randomCi.lb	randomCi.ub	randomP	het_QE	het_QEp	het_QM	het_QMp	error	rank	AdjP
s__Dialister_invisus	-6	-3.39743	-4.97801	-1.81684	2.52115e-05	10.9177	0.0530359	17.7485	2.52115e-05	FALSE	14	0.000821474
s__Olsenella_scatoligenes	5	2.16757	0.916507	3.41863	0.000684278	4.2726	0.370369	11.5315	0.000684278	FALSE	15	0.0167221
s__Parabacteroides_distasonis	-5	-0.800217	-1.21826	-0.38217	0.000175625	4.55798	0.601618	14.0754	0.000175625	FALSE	16	0.00457795
s__Parabacteroides_sp_CAG_409	3	20.4736	6.8364	34.1108	0.00325571	#N/A	#N/A	8.65832	0.00325571	FALSE	17	0.0748814
s__Klebsiella_variicola	5	15.6568	4.39857	26.915	0.00641613	#N/A	#N/A	7.42955	0.00641613	FALSE	18	0.139373
s__Roseburia_sp_CAG_182	5	13.365	3.59953	23.1305	0.00730955	451.073	2.88459e-94	7.19528	0.00730955	FALSE	19	0.150423
s__Oscillibacter_sp_57_20	-7	-0.982078	-1.70879	-0.255369	0.00808012	3.24064	0.778095	7.01563	0.00808012	FALSE	20	0.157966
s__Alistipes_putredinis	-3	-0.964335	-1.69599	-0.232675	0.00978736	14.517	0.0243652	6.6732	0.00978736	FALSE	22	0.173948
s__Enorma_massiliensis	-6	-2.2012	-3.92238	-0.480028	0.0121902	#N/A	#N/A	6.28299	0.0121902	FALSE	23	0.207234
s__Klebsiella_quasipneumoniae	3	14.8345	3.05371	26.6152	0.0135866	#N/A	#N/A	6.09108	0.0135866	FALSE	24	0.221349
s__Bilophila_wadsworthia	-6	-1.21322	-2.18888	-0.237564	0.0148016	#N/A	#N/A	5.93993	0.0148016	FALSE	25	0.231497
s__Odoribacter_splanchnicus	-3	-0.588417	-1.0664	-0.11044	0.0158294	4.20462	0.649008	5.82173	0.0158294	FALSE	26	0.23805
s__Bacteroides_ovatus	-5	-1.15012	-2.09305	-0.207187	0.01682	15.4562	0.0169904	5.71506	0.01682	FALSE	27	0.243578
s__Phascolarctobacterium_succinatutens	5	2.17519	0.374193	3.97619	0.017924	16.2444	0.0125007	5.60357	0.017924	FALSE	28	0.250295
s__Tyzzerella_nexilis	4	10.7747	1.64498	19.9043	0.0207167	#N/A	#N/A	5.35047	0.0207167	FALSE	29	0.279318
s__Anaerotruncus_colihominis	-5	-1.70597	-3.16712	-0.244812	0.0221172	13.8851	0.0309467	5.23654	0.0221172	FALSE	30	0.288261
s__Dorea_formicigenerans	5	0.552161	0.0757042	1.02862	0.0231238	5.94444	0.429443	5.15918	0.0231238	FALSE	31	0.291658
s__Roseburia_inulinivorans	-7	-0.622575	-1.16632	-0.0788285	0.0248256	2.73752	0.840995	5.03601	0.0248256	FALSE	32	0.303042
s__Roseburia_sp_CAG_303	3	14.9343	1.78665	28.0819	0.0259937	#N/A	#N/A	4.95644	0.0259937	FALSE	33	0.303042
s__Lactobacillus_delbrueckii	3	13.2927	1.56227	25.0232	0.0263515	#N/A	#N/A	4.93281	0.0263515	FALSE	34	0.303042
s__Eubacterium_sp_CAG_38	-5	-1.16922	-2.22104	-0.11741	0.0293505	9.81315	0.132745	4.74694	0.0293505	FALSE	35	0.327887
s__Bacteroides_clarus	-4	-2.31356	-4.41294	-0.214184	0.0307785	#N/A	#N/A	4.66528	0.0307785	FALSE	36	0.334289
s__Methanosphaera_stadtmanae	3	12.1301	0.860699	23.3996	0.0348881	#N/A	#N/A	4.45065	0.0348881	FALSE	37	0.368682
s__Bacteroides_uniformis	-5	-0.558331	-1.08834	-0.028321	0.0389519	14.3389	0.0260717	4.26296	0.0389519	FALSE	38	0.400795
s__Enterococcus_faecalis	4	11.1955	0.126341	22.2646	0.0474418	#N/A	#N/A	3.92965	0.0474418	FALSE	39	0.475634

## Sheet: deseq2_poscounts_zb
Taxa	signcon	randomSummary	randomCi.lb	randomCi.ub	randomP	het_QE	het_QEp	het_QM	het_QMp	error	rank	AdjP
s__Roseburia_inulinivorans	-7	-0.911479	-1.22485	-0.598112	1.19201e-08	6.22028	0.398972	32.4999	1.19201e-08	FALSE	14	2.93745e-07
s__Oscillibacter_sp_57_20	-7	-1.0818	-1.66735	-0.496239	0.000293509	26.9304	0.000149223	13.1114	0.000293509	FALSE	15	0.0067507
s__Enorma_massiliensis	-4	-2.20503	-3.62526	-0.784797	0.00234227	#N/A	#N/A	9.25989	0.00234227	FALSE	16	0.0477202
s__Eubacterium_siraeum	-5	-1.39345	-2.29129	-0.495598	0.00235143	37.1293	1.66159e-06	9.25274	0.00235143	FALSE	17	0.0477202
s__Lactobacillus_salivarius	-3	-21.1591	-35.2453	-7.07289	0.00323905	#N/A	#N/A	8.66767	0.00323905	FALSE	18	0.0620818
s__Clostridium_sp_CAG_167	-3	-1.36399	-2.34175	-0.386238	0.0062532	#N/A	#N/A	7.47585	0.0062532	FALSE	19	0.113545
s__Alistipes_indistinctus	-5	-1.44252	-2.53429	-0.350743	0.0096081	106.449	1.12826e-20	6.70615	0.0096081	FALSE	20	0.16574
s__Ruminococcus_bromii	5	0.418439	0.0919116	0.744966	0.0120165	5.84948	0.440261	6.30843	0.0120165	FALSE	21	0.192627
s__Firmicutes_bacterium_CAG_170	-3	-1.44049	-2.56806	-0.312924	0.0122835	62.0027	1.10014e-12	6.26949	0.0122835	FALSE	22	0.192627
s__Bacteroides_ovatus	-5	-1.25842	-2.26426	-0.252583	0.0142008	66.2971	2.34346e-12	6.013	0.0142008	FALSE	23	0.213012
s__Alistipes_finegoldii	-5	-0.808036	-1.47296	-0.143116	0.0172271	34.963	4.38128e-06	5.67309	0.0172271	FALSE	24	0.24764
s__Lactobacillus_paragasseri	5	14.3151	2.21205	26.4181	0.0204393	5005.45	0	5.37398	0.0204393	FALSE	25	0.282063
s__Bilophila_wadsworthia	-4	-0.736604	-1.36476	-0.108448	0.0215424	#N/A	#N/A	5.28237	0.0215424	FALSE	26	0.283255
s__Alistipes_putredinis	-5	-0.89778	-1.70434	-0.0912191	0.0291369	34.925	4.45611e-06	4.7595	0.0291369	FALSE	29	0.346629
s__Cloacibacillus_porcorum	-3	-11.6951	-22.4837	-0.906481	0.0336163	#N/A	#N/A	4.51411	0.0336163	FALSE	30	0.37311
s__Klebsiella_quasipneumoniae	3	16.9259	1.24526	32.6066	0.0343778	367.573	1.52241e-80	4.47581	0.0343778	FALSE	31	0.37311
s__Parabacteroides_merdae	-3	-0.808224	-1.56009	-0.0563582	0.0351281	38.3068	9.78408e-07	4.43894	0.0351281	FALSE	32	0.37311
s__Parabacteroides_distasonis	-5	-0.489645	-0.94654	-0.0327505	0.0356888	16.791	0.010083	4.41191	0.0356888	FALSE	33	0.37311
s__Bacteroides_massiliensis	-4	-1.17238	-2.329	-0.0157722	0.0469566	83.4815	1.56655e-16	3.94694	0.0469566	FALSE	34	0.476472
s__Odoribacter_laneus	-3	-15.9581	-31.9141	-0.00214097	0.0499693	#N/A	#N/A	3.84249	0.0499693	FALSE	36	0.478872

## Sheet: deseq2_tmm
Taxa	signcon	randomSummary	randomCi.lb	randomCi.ub	randomP	het_QE	het_QEp	het_QM	het_QMp	error	rank	AdjP
s__Dialister_invisus	-6	-3.4277	-5.51513	-1.34026	0.00128917	17.4728	0.00368516	10.358	0.00128917	FALSE	14	0.0351759
s__Bacteroides_clarus	-6	-3.6491	-5.91527	-1.38292	0.00159935	#N/A	#N/A	9.9605	0.00159935	FALSE	15	0.0407301
s__Bacteroides_ovatus	-7	-1.13755	-1.86447	-0.410632	0.00216122	9.60423	0.142339	9.40731	0.00216122	FALSE	16	0.051599
s__Enorma_massiliensis	-4	-2.14456	-3.73139	-0.557737	0.00807659	#N/A	#N/A	7.01641	0.00807659	FALSE	17	0.181486
s__Lactonifactor_longoviformis	-4	-15.1288	-26.7508	-3.50675	0.0107306	#N/A	#N/A	6.50939	0.0107306	FALSE	18	0.227728
s__Parabacteroides_distasonis	-5	-0.934707	-1.69326	-0.176156	0.01573	15.7941	0.0149027	5.8328	0.01573	FALSE	19	0.312578
s__Klebsiella_variicola	3	14.5276	2.6669	26.3883	0.0163653	#N/A	#N/A	5.76319	0.0163653	FALSE	20	0.312578
s__Lactobacillus_gasseri	4	11.8627	2.0903	21.6352	0.0173506	#N/A	#N/A	5.66056	0.0173506	FALSE	21	0.315615
s__Dorea_formicigenerans	3	0.547313	0.0692434	1.02538	0.0248424	4.3164	0.633943	5.03484	0.0248424	FALSE	22	0.416159
s__Roseburia_sp_CAG_303	3	14.753	1.76166	27.7443	0.0260315	#N/A	#N/A	4.95393	0.0260315	FALSE	23	0.416159
s__Lactobacillus_delbrueckii	3	13.576	1.61195	25.5401	0.0261461	#N/A	#N/A	4.94633	0.0261461	FALSE	24	0.416159
s__Firmicutes_bacterium_CAG_145	6	2.50656	0.272018	4.74111	0.0279095	#N/A	#N/A	4.83365	0.0279095	FALSE	25	0.426457
s__Ruthenibacterium_lactatiformans	-3	-0.379041	-0.729227	-0.0288546	0.033883	7.24198	0.299047	4.5006	0.033883	FALSE	26	0.49782
s__Tyzzerella_nexilis	3	9.91655	0.680498	19.1526	0.0353461	#N/A	#N/A	4.42838	0.0353461	FALSE	27	0.500082
s__Phascolarctobacterium_succinatutens	4	2.54133	0.143156	4.93951	0.0378051	#N/A	#N/A	4.31377	0.0378051	FALSE	28	0.515769
s__Alistipes_onderdonkii	-4	-9.02258	-17.807	-0.238139	0.0441044	#N/A	#N/A	4.05256	0.0441044	FALSE	30	0.561596
s__Roseburia_inulinivorans	-5	-0.563868	-1.12437	-0.00336451	0.0486406	4.73197	0.578621	3.88772	0.0486406	FALSE	32	0.564675

## Sheet: limma_voom_TMM_zinbwave
Taxa	signcon	randomSummary	randomCi.lb	randomCi.ub	randomP	het_QE	het_QEp	het_QM	het_QMp	error	rank	AdjP
s__Leuconostoc_citreum	3	13.5073	10.9373	16.0774	6.97123e-25	1.30801	0.519958	106.111	6.97123e-25	FALSE	4	1.45931e-22
s__Bacteroides_coprophilus	3	15.7409	11.7809	19.7009	6.65644e-15	3.13828	0.208224	60.6972	6.65644e-15	FALSE	7	1.90011e-13
s__Prevotella_sp_CAG_1031	-3	-17.5622	-23.0365	-12.0879	3.22013e-10	0.0187401	0.990674	39.5363	3.22013e-10	FALSE	12	3.01827e-09
s__Clostridium_butyricum	-3	-12.4259	-14.7447	-10.107	8.3785e-26	1.36297	0.505866	110.31	8.3785e-26	FALSE	17	2.63085e-23
s__Fusobacterium_ulcerans	3	12.8872	9.93361	15.8409	1.21293e-17	0.120691	0.941439	73.1315	1.21293e-17	FALSE	24	6.34765e-16
s__Carnobacterium_maltaromaticum	3	12.8582	9.31355	16.4028	1.16216e-12	4.10803	0.128219	50.5492	1.16216e-12	FALSE	56	2.02732e-11
s__Streptococcus_agalactiae	3	12.9244	9.2934	16.5555	3.02897e-12	4.0215	0.133888	48.6698	3.02897e-12	FALSE	57	4.87742e-11
s__Oribacterium_parvum	3	12.5047	8.9072	16.1022	9.57601e-12	2.60873	0.271345	46.4134	9.57601e-12	FALSE	70	1.33638e-10
s__Alistipes_sp_An66	-3	-11.3253	-14.1031	-8.54754	1.33872e-15	3.42511	0.180404	63.8557	1.33872e-15	FALSE	72	4.94538e-14
s__Fretibacterium_fastidiosum	-3	-9.16999	-11.0291	-7.3109	4.1415e-22	0.860683	0.650287	93.4616	4.1415e-22	FALSE	102	4.33477e-20
s__Dialister_pneumosintes	3	13.5334	7.92845	19.1384	2.21875e-06	7.01255	0.0300084	22.3957	2.21875e-06	FALSE	110	1.03983e-05
s__Lactobacillus_antri	3	11.9037	7.36051	16.4468	2.81612e-07	11.599	0.00302914	26.3719	2.81612e-07	FALSE	116	1.56506e-06
s__Lachnoclostridium_sp_An118	-4	-10.753	-15.9765	-5.52956	5.46542e-05	35.6218	9.00191e-08	16.2794	5.46542e-05	FALSE	152	0.000224332
s__Lactobacillus_vaginalis	7	9.22537	5.13676	13.314	9.76167e-06	70.7993	2.80301e-13	19.5575	9.76167e-06	FALSE	157	4.22781e-05
s__Terrisporobacter_othiniensis	-3	-10.0615	-15.0909	-5.03207	8.81963e-05	9.17066	0.0102004	15.3739	8.81963e-05	FALSE	160	0.000359658
s__Porphyromonas_asaccharolytica	4	10.0271	4.18943	15.8648	0.000761179	19.4121	0.000224673	11.3336	0.000761179	FALSE	165	0.00293264
s__Enterococcus_durans	-3	-15.5787	-26.6017	-4.55575	0.00560547	21.4534	2.19505e-05	7.67295	0.00560547	FALSE	168	0.0201156
s__Weissella_cibaria	4	10.7547	3.86964	17.6398	0.00220212	28.7338	2.54718e-06	9.37294	0.00220212	FALSE	169	0.00818303
s__Hafnia_paralvei	-3	-11.3577	-19.4994	-3.2159	0.0062546	67.7807	6.67286e-14	7.47545	0.0062546	FALSE	173	0.0221914
s__Lactobacillus_acidophilus	4	8.8689	2.19313	15.5447	0.00921826	32.4251	4.25774e-07	6.78004	0.00921826	FALSE	174	0.0319838
s__Lactobacillus_paragasseri	7	4.98542	1.6075	8.36334	0.00381972	32.7981	1.14667e-05	8.36759	0.00381972	FALSE	175	0.0141105
s__Bifidobacterium_pseudocatenulatum	5	4.82746	1.53251	8.12241	0.00408452	49.1736	6.88275e-09	8.24586	0.00408452	FALSE	176	0.0150004
s__Klebsiella_oxytoca	-4	-9.64398	-17.1902	-2.09773	0.0122521	34.6508	1.44379e-07	6.27402	0.0122521	FALSE	178	0.0411459
s__Bacteroides_clarus	-5	-1.73126	-2.73193	-0.730588	0.000696565	7.11987	0.309904	11.4984	0.000696565	FALSE	179	0.00270026
s__Dorea_sp_CAG_317	7	3.80027	0.896995	6.70354	0.0103023	33.5084	8.36947e-06	6.58187	0.0103023	FALSE	181	0.0353543
s__Oscillibacter_sp_57_20	-5	-1.13791	-1.86014	-0.415681	0.00201492	6.86083	0.333909	9.53589	0.00201492	FALSE	182	0.00753197
s__Firmicutes_bacterium_CAG_83	-5	-1.24036	-2.10721	-0.373512	0.00503978	12.1142	0.0594687	7.86511	0.00503978	FALSE	183	0.0182947
s__Hungatella_hathewayi	5	1.77711	0.428952	3.12528	0.00977817	11.968	0.0626874	6.67487	0.00977817	FALSE	184	0.0337401
s__Bacteroides_ovatus	-5	-1.2073	-2.1422	-0.272398	0.0113728	16.3189	0.0121408	6.40612	0.0113728	FALSE	185	0.0386059
s__Dorea_formicigenerans	5	0.695368	0.179903	1.21083	0.00819291	3.8837	0.692411	6.99081	0.00819291	FALSE	186	0.0287439
s__Bilophila_wadsworthia	-3	-0.881164	-1.55698	-0.205347	0.0106036	5.18538	0.520266	6.53057	0.0106036	FALSE	187	0.0361905
s__Eubacteriaceae_bacterium_CHKCI005	3	6.79756	1.29387	12.3012	0.0154893	59.5191	3.66071e-12	5.85995	0.0154893	FALSE	188	0.0517407
s__Bacteroides_finegoldii	5	1.3912	0.253881	2.52852	0.0165082	4.14113	0.657584	5.74792	0.0165082	FALSE	189	0.0548526
s__Anaerostipes_hadrus	5	0.624287	0.111494	1.13708	0.0170277	4.26228	0.64123	5.69352	0.0170277	FALSE	190	0.0562809
s__Atopobium_parvulum	-5	-1.32289	-2.41521	-0.230572	0.0176117	3.19404	0.525893	5.63437	0.0176117	FALSE	191	0.0579065
s__Allisonella_histaminiformans	5	4.85077	0.818442	8.8831	0.0183847	50.6773	3.43832e-09	5.55912	0.0183847	FALSE	192	0.0601333
s__Parabacteroides_distasonis	-3	-0.583489	-1.0849	-0.0820801	0.0225598	4.55706	0.60174	5.20209	0.0225598	FALSE	194	0.0730286
s__Alistipes_putredinis	-3	-1.04067	-1.93754	-0.143802	0.0229528	14.2571	0.0268925	5.17207	0.0229528	FALSE	195	0.0739199
s__Bifidobacterium_gallinarum	-4	-8.47824	-16.0595	-0.896984	0.0283897	24.9983	1.54531e-05	4.80425	0.0283897	FALSE	197	0.0905011
s__Olsenella_scatoligenes	5	2.01802	0.177603	3.85843	0.0316262	12.7104	0.0127809	4.61865	0.0316262	FALSE	199	0.0998053
s__Clostridium_celatum	-3	-8.88876	-17.1449	-0.632586	0.0348467	23.8582	6.59554e-06	4.45267	0.0348467	FALSE	201	0.108874
s__Bifidobacterium_pullorum	-4	-9.28267	-17.9149	-0.650413	0.0350621	20.2853	0.000148128	4.44215	0.0350621	FALSE	202	0.109005
s__Proteobacteria_bacterium_CAG_139	-5	-3.70596	-7.17494	-0.236976	0.0362729	32.2561	1.4573e-05	4.38423	0.0362729	FALSE	203	0.112214
s__Alistipes_indistinctus	-3	-0.916141	-1.77796	-0.0543257	0.0372045	9.32783	0.155963	4.34103	0.0372045	FALSE	204	0.114531
s__Lactobacillus_oris	4	6.41166	0.257176	12.5661	0.041165	55.2569	1.15578e-10	4.16921	0.041165	FALSE	206	0.125493
s__Faecalicoccus_pleomorphus	3	8.10779	0.300878	15.9147	0.0418005	162.611	1.6568e-32	4.14326	0.0418005	FALSE	207	0.126815
s__Ruminococcus_sp_CAG_488	4	9.48482	0.321185	18.6484	0.0424929	43.0982	3.52954e-08	4.11546	0.0424929	FALSE	208	0.128296
s__Clostridium_spiroforme	5	1.09247	0.034822	2.15012	0.0429194	10.271	0.113692	4.09858	0.0429194	FALSE	209	0.128963
s__Actinomyces_sp_ICM47	5	2.11609	0.0602544	4.17192	0.0436529	40.5888	3.48905e-07	4.06994	0.0436529	FALSE	210	0.130543
s__Actinobaculum_sp_oral_taxon_183	5	4.40387	0.105218	8.70252	0.0446499	38.0291	1.10518e-07	4.03182	0.0446499	FALSE	211	0.132892
s__Collinsella_stercoris	5	0.470389	0.00699275	0.933784	0.0466416	10.8091	0.0944583	3.95827	0.0466416	FALSE	212	0.138165

## Sheet: limma_voom_TMM
Taxa	signcon	randomSummary	randomCi.lb	randomCi.ub	randomP	het_QE	het_QEp	het_QM	het_QMp	error	rank	AdjP
s__Lactobacillus_delbrueckii	4	1.68322	0.710833	2.65561	0.000691998	3.53244	0.618485	11.5106	0.000691998	FALSE	1	0.20809
s__Holdemanella_biformis	7	3.48183	1.42101	5.54266	0.000928238	2.48421	0.87023	10.9655	0.000928238	FALSE	2	0.20809
s__Lactobacillus_vaginalis	7	1.49906	0.606617	2.3915	0.000994059	1.81546	0.935864	10.8386	0.000994059	FALSE	3	0.20809
s__Roseburia_sp_CAG_309	5	1.86057	0.694386	3.02675	0.00176604	2.56746	0.860842	9.77808	0.00176604	FALSE	5	0.216011
s__Fusicatenibacter_saccharivorans	5	2.39877	0.87275	3.92478	0.0020638	4.97086	0.547556	9.49191	0.0020638	FALSE	6	0.216011
s__Bacteroides_coprophilus	3	1.78423	0.602597	2.96587	0.00308153	1.3412	0.511402	8.75855	0.00308153	FALSE	7	0.276458
s__Lactobacillus_rhamnosus	4	1.68182	0.495644	2.86799	0.00545373	3.63749	0.602693	7.72248	0.00545373	FALSE	8	0.403095
s__Massiliomicrobiota_timonensis	-5	-1.24762	-2.14201	-0.35323	0.00625644	1.4417	0.963273	7.47492	0.00625644	FALSE	9	0.403095
s__Streptococcus_anginosus_group	7	2.40281	0.569738	4.23588	0.0101951	2.48527	0.870113	6.60049	0.0101951	FALSE	12	0.43398
s__Clostridium_bolteae	-3	-1.81787	-3.21189	-0.423852	0.0105916	7.49826	0.277213	6.53258	0.0105916	FALSE	13	0.43398
s__Dialister_invisus	-6	-2.68392	-4.76102	-0.60682	0.0113232	1.59794	0.901499	6.41388	0.0113232	FALSE	14	0.43398
s__Roseburia_sp_CAG_182	5	2.10609	0.472087	3.7401	0.0115296	6.01004	0.422066	6.38181	0.0115296	FALSE	15	0.43398
s__Clostridium_symbiosum	-3	-1.58917	-2.82412	-0.354211	0.0116649	5.0714	0.534689	6.3611	0.0116649	FALSE	16	0.43398
s__Dialister_pneumosintes	3	1.88487	0.369349	3.40039	0.0147839	0.608313	0.737745	5.94204	0.0147839	FALSE	19	0.467647
s__Klebsiella_quasipneumoniae	4	1.88323	0.3664	3.40006	0.0149575	5.93896	0.312203	5.92146	0.0149575	FALSE	20	0.467647
s__Prevotella_sp_CAG_5226	3	1.10983	0.208743	2.01093	0.0157784	4.48194	0.344694	5.8274	0.0157784	FALSE	21	0.467647
s__Klebsiella_variicola	4	2.25879	0.346577	4.17101	0.0206023	7.29933	0.199314	5.36013	0.0206023	FALSE	24	0.467647
s__Lactonifactor_longoviformis	-3	-1.0271	-1.90163	-0.152577	0.02134	2.65515	0.617086	5.29881	0.02134	FALSE	26	0.467647
s__Enterococcus_durans	-3	-2.53338	-4.69964	-0.367106	0.0218994	4.02964	0.133344	5.25376	0.0218994	FALSE	29	0.467647
s__Coprococcus_eutactus	4	2.84912	0.37556	5.32268	0.023974	3.98035	0.552249	5.09651	0.023974	FALSE	31	0.474323
s__Dorea_formicigenerans	5	1.97725	0.193819	3.76068	0.0297827	3.63221	0.726305	4.72179	0.0297827	FALSE	35	0.474323
s__Proteobacteria_bacterium_CAG_139	-3	-1.24675	-2.37349	-0.12001	0.0301039	3.92725	0.686521	4.70335	0.0301039	FALSE	36	0.474323
s__Prevotella_sp_885	4	0.803736	0.0721256	1.53535	0.031304	1.90714	0.591901	4.63621	0.031304	FALSE	39	0.474323
s__Streptococcus_cristatus	-4	-0.881689	-1.69353	-0.0698523	0.0332871	3.94263	0.557706	4.53095	0.0332871	FALSE	41	0.474323
s__Romboutsia_ilealis	4	1.36257	0.0922329	2.63292	0.0355299	3.04456	0.693116	4.41953	0.0355299	FALSE	43	0.474323
s__Porphyromonas_asaccharolytica	4	1.17712	0.0781519	2.2761	0.0357866	1.53493	0.674232	4.40725	0.0357866	FALSE	44	0.474323
s__Leuconostoc_citreum	3	0.583173	0.0373378	1.12901	0.0362569	1.84807	0.396914	4.38498	0.0362569	FALSE	45	0.474323
s__Streptococcus_agalactiae	3	0.613618	0.0353349	1.1919	0.0375509	0.199193	0.905202	4.32525	0.0375509	FALSE	46	0.474323
s__Hafnia_paralvei	-3	-0.613246	-1.19679	-0.0297059	0.0394235	1.06922	0.899125	4.24252	0.0394235	FALSE	47	0.474323
s__Christensenella_minuta	3	1.67378	0.0654143	3.28215	0.0413824	5.33388	0.501758	4.16029	0.0413824	FALSE	50	0.474323
s__Weissella_cibaria	4	0.858288	0.0275539	1.68902	0.0428702	2.76142	0.42989	4.10051	0.0428702	FALSE	54	0.474323
s__Ruminococcus_torques	5	2.20236	0.0439522	4.36076	0.0455137	3.10987	0.794936	3.9995	0.0455137	FALSE	58	0.474323
s__Eubacterium_ventriosum	3	1.944	0.0293782	3.85862	0.0465868	1.78552	0.93833	3.96025	0.0465868	FALSE	60	0.474323

## Sheet: SMD
Taxa	Number_Samples	I^2	P-value Fit	Pvalue	Coefficient	Confidence Interval Lower Limit	Confidence Interval Upper Limit	PvalueAdjusted
s__Dialister_invisus	194	0	0.516708	0.00462383	-0.416708	-0.705088	-0.128327	0.770768
s__Lactobacillus_vaginalis	205	0	0.986246	0.00354222	0.416245	0.136497	0.695992	0.770768
s__Lactococcus_lactis	194	0.000431549	0.478902	0.00674141	0.398539	0.110233	0.686844	0.770768
s__Dorea_formicigenerans	205	0	0.958956	0.0163067	0.341698	0.0628794	0.620516	0.886301
s__Lactobacillus_paragasseri	205	18.2584	0.478208	0.0386332	0.337525	0.0176441	0.657406	0.886301
s__Lactobacillus_delbrueckii	180	0	0.869642	0.0276269	0.334919	0.0368867	0.632951	0.886301
s__Streptococcus_cristatus	182	0	0.593137	0.0286945	-0.330597	-0.626784	-0.0344089	0.886301
s__Alistipes_sp_An31A	182	0	0.851678	0.0330911	0.321145	0.025772	0.616517	0.886301
s__Phascolarctobacterium_succinatutens	205	0	0.821255	0.0310978	0.306696	0.0278632	0.58553	0.886301
s__Bacteroides_clarus	205	0	0.927861	0.0386751	-0.293732	-0.572168	-0.0152948	0.886301
s__Bacteroides_ovatus	205	0	0.778064	0.0457125	-0.284253	-0.563089	-0.00541674	0.886301
s__Lactobacillus_gasseri	205	0	0.734432	0.0489861	0.280292	0.00124553	0.559339	0.886301

## Sheet: ANCOMBC
Taxa	signcon	randomSummary	randomCi.lb	randomCi.ub	randomP	het_QE	het_QEp	het_QM	het_QMp	error	rank	AdjP
s__Dialister_invisus	-6	-2.36542	-3.36609	-1.36475	3.60346e-06	9.8996	0.0781305	21.465	3.60346e-06	FALSE	5	0.000209001
s__Holdemanella_biformis	7	1.80763	1.13505	2.48021	1.38199e-07	3.81645	0.701499	27.7479	1.38199e-07	FALSE	7	2.33359e-05
s__Blautia_coccoides	-3	-1.63681	-2.41251	-0.861109	3.53819e-05	1.22687	0.541488	17.1043	3.53819e-05	FALSE	14	0.00102607
s__Veillonella_parvula	-5	-1.29119	-1.85453	-0.727858	7.04438e-06	4.84064	0.564409	20.1811	7.04438e-06	FALSE	15	0.000350207
s__Catenibacterium_mitsuokai	-3	-1.66299	-2.55192	-0.774056	0.000245754	1.07058	0.585498	13.4443	0.000245754	FALSE	16	0.00534514
s__Odoribacter_laneus	-3	-1.87227	-2.91167	-0.832881	0.000414756	0.59581	0.742372	12.4645	0.000414756	FALSE	18	0.00849031
s__Olsenella_scatoligenes	5	1.0782	0.50591	1.65049	0.00022198	3.02374	0.55386	13.6352	0.00022198	FALSE	21	0.00514994
s__Sutterella_parvirubra	3	2.53653	0.91616	4.15691	0.00215404	4.3925	0.11122	9.41341	0.00215404	FALSE	22	0.0267717
s__Ruminococcus_callidus	-4	-1.50583	-2.40769	-0.603968	0.00106588	9.84974	0.0796066	10.7095	0.00106588	FALSE	24	0.0159807
s__Bacteroides_ovatus	-7	-1.35803	-2.16453	-0.551529	0.00096583	11.199	0.0824186	10.892	0.00096583	FALSE	25	0.0152777
s__Bacteroides_fragilis	-7	-1.41745	-2.26884	-0.566059	0.00110212	7.73205	0.258399	10.6476	0.00110212	FALSE	26	0.0159807
s__Coprobacter_fastidiosus	-3	-1.24778	-1.97884	-0.51673	0.000821859	4.02154	0.403099	11.1912	0.000821859	FALSE	27	0.0136194
s__Bacteroides_clarus	-3	-1.02076	-1.69219	-0.349337	0.00288516	8.67659	0.1926	8.87871	0.00288516	FALSE	30	0.0339943
s__Ruminococcaceae_bacterium_D5	-6	-1.82933	-3.09005	-0.56861	0.00445582	25.8797	9.41592e-05	8.08805	0.00445582	FALSE	32	0.0476467
s__Roseburia_sp_CAG_182	4	0.936005	0.287754	1.58426	0.00465514	7.24989	0.202709	8.00877	0.00465514	FALSE	34	0.0476467
s__Fusicatenibacter_saccharivorans	5	1.15417	0.341437	1.9669	0.00537979	22.335	0.00105272	7.74713	0.00537979	FALSE	35	0.0534905
s__Allisonella_histaminiformans	3	1.15295	0.301168	2.00474	0.00797909	0.787402	0.674556	7.03816	0.00797909	FALSE	40	0.0687665
s__Alistipes_onderdonkii	-3	-0.782568	-1.36184	-0.203292	0.0081018	3.86223	0.424973	7.01083	0.0081018	FALSE	41	0.0687665
s__Lactonifactor_longoviformis	-3	-0.813071	-1.44144	-0.1847	0.0112106	0.517616	0.771971	6.43162	0.0112106	FALSE	44	0.0886659
s__Bacteroides_nordii	-3	-1.58137	-2.84112	-0.321625	0.0138797	3.19454	0.202448	6.05338	0.0138797	FALSE	45	0.107337
s__Blautia_hydrogenotrophica	-6	-1.49942	-2.70855	-0.290299	0.0150767	21.0106	0.000806348	5.90749	0.0150767	FALSE	47	0.107344
s__Parabacteroides_distasonis	-5	-1.31864	-2.38238	-0.254901	0.0151145	44.46	5.99111e-08	5.90307	0.0151145	FALSE	49	0.107344
s__Clostridium_innocuum	-7	-1.49423	-2.71205	-0.276417	0.0161799	20.964	0.00186212	5.78322	0.0161799	FALSE	50	0.112612
s__Dorea_formicigenerans	5	1.09214	0.197712	1.98656	0.0167016	13.7319	0.0327781	5.72747	0.0167016	FALSE	51	0.113964
s__Clostridium_perfringens	4	0.880322	0.14017	1.62048	0.0197459	1.99766	0.572892	5.43422	0.0197459	FALSE	52	0.132146
s__Anaeromassilibacillus_sp_An250	-5	-0.84138	-1.57525	-0.107511	0.0246339	9.32035	0.156347	5.04944	0.0246339	FALSE	55	0.153394
s__Bacteroides_uniformis	-3	-0.706464	-1.32932	-0.0836099	0.0262115	27.2983	0.000127312	4.94201	0.0262115	FALSE	57	0.160028
s__Hungatella_hathewayi	-3	-0.966176	-1.83646	-0.0958958	0.0295604	6.44014	0.168601	4.73468	0.0295604	FALSE	58	0.177362
s__Klebsiella_pneumoniae	5	1.43451	0.0875702	2.78145	0.0368529	14.1921	0.00670647	4.35719	0.0368529	FALSE	65	0.197305
s__Klebsiella_quasipneumoniae	3	0.971219	0.0426958	1.89974	0.0403558	8.46337	0.0760054	4.20286	0.0403558	FALSE	66	0.212785
s__Klebsiella_variicola	5	1.26995	0.016761	2.52313	0.0470136	13.1397	0.0106131	3.9449	0.0470136	FALSE	67	0.242848
s__Bacteroides_dorei	-3	-1.59861	-3.18651	-0.0107069	0.0484751	43.0703	1.12967e-07	3.89344	0.0484751	FALSE	69	0.243046
s__Clostridium_scindens	-3	-1.94369	-3.87791	-0.00947275	0.0488885	39.6815	5.03721e-08	3.87918	0.0488885	FALSE	70	0.243046

## Sheet: Maaslin2_Logit
Taxa	signcon	randomSummary	randomCi.lb	randomCi.ub	randomP	het_QE	het_QEp	het_QM	het_QMp	error	rank	AdjP
s__Sutterella_parvirubra	3	2.21884	1.03482	3.40286	0.000239775	0.674197	0.713839	13.4905	0.000239775	FALSE	5	0.00927129
s__Klebsiella_quasipneumoniae	5	1.02427	0.564227	1.48432	1.27837e-05	5.92558	0.204776	19.0425	1.27837e-05	FALSE	6	0.000889743
s__Allisonella_histaminiformans	3	1.75028	0.793558	2.70699	0.000336209	1.49634	0.473232	12.8571	0.000336209	FALSE	7	0.0117001
s__Ruthenibacterium_lactatiformans	7	0.610198	0.36421	0.856185	1.16268e-06	6.2418	0.396656	23.638	1.16268e-06	FALSE	12	0.000202306
s__Dialister_invisus	-6	-0.963186	-1.45793	-0.468441	0.000135783	3.48559	0.62557	14.5598	0.000135783	FALSE	14	0.00590655
s__Parabacteroides_merdae	5	1.14318	0.489433	1.79692	0.00060958	15.666	0.0156637	11.7465	0.00060958	FALSE	15	0.0186188
s__Olsenella_profusa	3	1.23357	0.476146	1.99099	0.00141254	2.31346	0.314514	10.1894	0.00141254	FALSE	18	0.0289155
s__Hungatella_hathewayi	-3	-1.38022	-2.2581	-0.502334	0.00205977	6.5122	0.164023	9.49549	0.00205977	FALSE	19	0.0336336
s__Alistipes_putredinis	5	0.991064	0.366254	1.61587	0.00187808	16.0459	0.0135098	9.66504	0.00187808	FALSE	20	0.0326785
s__Lactobacillus_rhamnosus	3	1.11074	0.399	1.82248	0.00222291	7.42046	0.115268	9.35572	0.00222291	FALSE	21	0.0336336
s__Ruminococcus_callidus	-4	-0.85041	-1.38251	-0.318307	0.00173368	2.76654	0.735924	9.81209	0.00173368	FALSE	22	0.0317537
s__Adlercreutzia_equolifaciens	5	0.689665	0.259165	1.12016	0.00169018	3.42389	0.754067	9.85884	0.00169018	FALSE	23	0.0317537
s__Holdemanella_biformis	3	0.930651	0.311551	1.54975	0.00321618	10.039	0.12302	8.68058	0.00321618	FALSE	26	0.0447693
s__Eisenbergiella_tayi	-5	-0.877568	-1.47217	-0.282961	0.0038198	9.70487	0.137643	8.36755	0.0038198	FALSE	27	0.049233
s__Roseburia_sp_CAG_471	7	1.83646	0.556054	3.11686	0.00493665	17.4664	0.00771353	7.9025	0.00493665	FALSE	31	0.0554178
s__Bifidobacterium_animalis	6	1.04701	0.311719	1.78231	0.00525667	9.84902	0.079628	7.78895	0.00525667	FALSE	32	0.0571663
s__Roseburia_faecis	5	0.80422	0.225632	1.38281	0.00644399	10.6565	0.0995899	7.42176	0.00644399	FALSE	33	0.0679548
s__Veillonella_parvula	-7	-0.746207	-1.33675	-0.155663	0.0132642	4.01685	0.674396	6.13352	0.0132642	FALSE	40	0.114586
s__Klebsiella_variicola	5	0.98429	0.203343	1.76524	0.0135001	15.9817	0.00304379	6.10237	0.0135001	FALSE	41	0.114586
s__Clostridium_symbiosum	-3	-0.789107	-1.42875	-0.149464	0.0156084	10.5134	0.104631	5.84646	0.0156084	FALSE	44	0.123448
s__Pseudoflavonifractor_sp_An184	4	1.55429	0.233826	2.87476	0.021053	7.95023	0.0470515	5.3224	0.021053	FALSE	45	0.16281
s__Clostridium_perfringens	4	0.715818	0.0922604	1.33938	0.0244517	3.08779	0.378286	5.0623	0.0244517	FALSE	49	0.173657
s__Bacteroides_fragilis	-3	-0.62565	-1.19365	-0.0576522	0.0308578	9.81312	0.132746	4.66086	0.0308578	FALSE	53	0.200602
s__Bacteroides_stercoris	5	0.79998	0.0674324	1.53253	0.0323239	13.994	0.0297037	4.58124	0.0323239	FALSE	56	0.200602
s__Ruminococcaceae_bacterium_D5	-4	-1.27893	-2.46219	-0.0956608	0.0341398	15.6179	0.00802413	4.48769	0.0341398	FALSE	58	0.204839
s__Romboutsia_ilealis	5	1.43037	0.086012	2.77473	0.0370364	15.9393	0.00310166	4.34874	0.0370364	FALSE	59	0.218452
s__Lactonifactor_longoviformis	-3	-0.808132	-1.57092	-0.0453478	0.0378492	0.0566413	0.972077	4.31179	0.0378492	FALSE	60	0.219525
s__Roseburia_hominis	3	0.967707	0.0285969	1.90682	0.04342	23.2668	0.000711865	4.07897	0.04342	FALSE	61	0.243367
s__Anaeromassilibacillus_sp_An250	-3	-0.837294	-1.6508	-0.0237927	0.0436655	10.4071	0.108523	4.06945	0.0436655	FALSE	62	0.243367
s__Clostridium_sp_CAG_58	3	0.946705	0.00415203	1.88926	0.0489993	21.6886	0.00137868	3.87538	0.0489993	FALSE	65	0.262335
