# Supplementary material for: Cross-cohort gut microbiome associations with immune checkpoint inhibitor response in advanced melanoma
Source: Nat Med. 2022 Feb 28;28(3):535–44. doi: 10.1038/s41591-022-01695-5 (PMC8938272; doi:10.1038/s41591-022-01695-5)
Supplement: Supplementary file 7 — Meta-analysis of colorectal cancer datasets using species relative abundances. [file 41591_2022_1695_MOESM7_ESM.xlsx]

## Sheet: deseq2_poscounts
Taxa	signcon	randomSummary	randomCi.lb	randomCi.ub	randomP	het_QE	het_QEp	het_QM	het_QMp	error	rank	AdjP
s__Porphyromonas_uenonis	9	25.2315	19.8043	30.6587	8.08569e-20	271.91	3.86439e-54	83.029	8.08569e-20	FALSE	9	5.93849e-18
s__Porphyromonas_asaccharolytica	9	23.0036	16.903	29.1042	1.46376e-13	598.548	4.80226e-124	54.6182	1.46376e-13	FALSE	10	9.67545e-12
s__Peptostreptococcus_anaerobius	8	22.2639	15.341	29.1868	2.91503e-10	#N/A	#N/A	39.7307	2.91503e-10	FALSE	11	1.6057e-08
s__Fusobacterium_nucleatum	9	21.8125	15.0066	28.6184	3.3518e-10	1144.42	9.77496e-242	39.4581	3.3518e-10	FALSE	12	1.70426e-08
s__Prevotella_intermedia	7	22.8961	14.3197	31.4725	1.67288e-07	#N/A	#N/A	27.3784	1.67288e-07	FALSE	13	6.78363e-06
s__Morganella_morganii	7	20.6622	12.8183	28.506	2.43157e-07	#N/A	#N/A	26.6555	2.43157e-07	FALSE	14	8.92927e-06
s__Fusobacterium_sp_oral_taxon_370	6	20.9837	11.8934	30.074	6.0593e-06	#N/A	#N/A	20.4694	6.0593e-06	FALSE	15	0.000174139
s__Dialister_pneumosintes	7	20.259	11.2138	29.3042	1.1344e-05	1283.62	8.16508e-272	19.2706	1.1344e-05	FALSE	16	0.000299936
s__Streptococcus_gallolyticus	8	17.5305	9.24977	25.8112	3.33505e-05	#N/A	#N/A	17.2166	3.33505e-05	FALSE	17	0.00081647
s__Prevotella_sp_oral_taxon_473	4	20.6673	10.1903	31.1443	0.000110506	#N/A	#N/A	14.9482	0.000110506	FALSE	18	0.00214837
s__Actinomyces_cardiffensis	5	18.5414	9.0899	27.9929	0.000120579	444.725	6.70106e-93	14.7836	0.000120579	FALSE	19	0.00227723
s__Prevotella_bivia	4	16.9898	8.29972	25.6799	0.000127165	#N/A	#N/A	14.6834	0.000127165	FALSE	20	0.00233488
s__Parvimonas_sp_KA00067	4	18.5723	8.69797	28.4465	0.000227413	#N/A	#N/A	13.5898	0.000227413	FALSE	21	0.00375801
s__Streptococcus_pasteurianus	8	15.1131	6.94536	23.2808	0.000287171	#N/A	#N/A	13.1523	0.000287171	FALSE	22	0.00441442
s__Eikenella_corrodens	6	14.7617	6.21411	23.3093	0.000712144	#N/A	#N/A	11.4573	0.000712144	FALSE	24	0.00941454
s__Parvimonas_micra	9	11.6159	5.10947	18.1223	0.000466805	564.736	8.87402e-117	12.2438	0.000466805	FALSE	25	0.00656507
s__Peptostreptococcus_stomatis	9	11.4153	4.90059	17.9301	0.000594062	1036.22	2.26971e-218	11.7945	0.000594062	FALSE	26	0.00801377
s__Gemella_morbillorum	9	9.82903	4.37355	15.2845	0.000413637	353.593	1.54886e-71	12.4696	0.000413637	FALSE	27	0.00607587
s__Porphyromonas_endodontalis	4	18.3554	6.80446	29.9064	0.00184232	#N/A	#N/A	9.70036	0.00184232	FALSE	30	0.0213645
s__Megasphaera_elsdenii	5	16.0083	5.84347	26.1732	0.002024	1500.59	0	9.52764	0.002024	FALSE	32	0.0230666
s__Pseudoflavonifractor_sp_An184	6	2.74349	1.48467	4.00231	1.94106e-05	26.7715	0.000366355	18.2463	1.94106e-05	FALSE	34	0.000493478
s__Streptococcus_thermophilus	-8	-2.23755	-3.319	-1.15611	5.00817e-05	#N/A	#N/A	16.445	5.00817e-05	FALSE	35	0.00118229
s__Bifidobacterium_longum	-9	-1.32398	-1.8293	-0.818665	2.81702e-07	33.2916	5.45644e-05	26.3713	2.81702e-07	FALSE	36	9.80028e-06
s__Streptococcus_lutetiensis	5	14.4058	5.01601	23.7957	0.00263866	#N/A	#N/A	9.04187	0.00263866	FALSE	37	0.0285927
s__Gemella_bergeri	8	12.3069	4.27048	20.3433	0.00268676	601.57	1.11795e-125	9.00885	0.00268676	FALSE	38	0.0286443
s__Solobacterium_moorei	9	9.48975	3.30438	15.6751	0.00263818	421.359	5.03455e-86	9.0422	0.00263818	FALSE	39	0.0285927
s__Agathobaculum_butyriciproducens	-9	-1.0765	-1.47924	-0.673752	1.61635e-07	39.6097	3.78709e-06	27.4449	1.61635e-07	FALSE	40	6.78363e-06
s__Clostridium_symbiosum	9	3.04791	1.23653	4.8593	0.000974068	70.2984	4.28598e-12	10.8762	0.000974068	FALSE	41	0.0121595
s__Gemmiger_formicilis	-9	-0.802653	-1.01994	-0.585367	4.48437e-13	5.55048	0.697441	52.4187	4.48437e-13	FALSE	42	2.6947e-11
s__Slackia_exigua	8	11.7955	3.9804	19.6105	0.00309418	415.048	1.41174e-85	8.75108	0.00309418	FALSE	43	0.0324643
s__Peptococcus_niger	3	17.0741	5.71286	28.4353	0.00322424	#N/A	#N/A	8.67602	0.00322424	FALSE	44	0.0333004
s__Parasutterella_excrementihominis	-7	-1.02871	-1.41462	-0.642805	1.74465e-07	8.94589	0.346881	27.2972	1.74465e-07	FALSE	45	6.78363e-06
s__Roseburia_intestinalis	-9	-1.49906	-2.23794	-0.760181	6.9958e-05	33.9895	4.08046e-05	15.812	6.9958e-05	FALSE	46	0.00159456
s__Roseburia_hominis	-7	-0.794502	-1.04779	-0.541211	7.85339e-10	7.38256	0.495975	37.7962	7.85339e-10	FALSE	47	3.70792e-08
s__Faecalibacterium_prausnitzii	-9	-1.08937	-1.55912	-0.619628	5.48583e-06	62.9551	1.22271e-10	20.6597	5.48583e-06	FALSE	48	0.000164824
s__Bifidobacterium_bifidum	-7	-1.86094	-2.89961	-0.822264	0.000445472	21.2583	0.00649209	12.3311	0.000445472	FALSE	49	0.00640124
s__Bifidobacterium_adolescentis	-9	-1.43922	-2.19099	-0.68746	0.000175233	33.4849	5.03521e-05	14.0796	0.000175233	FALSE	50	0.00296997
s__Roseburia_faecis	-9	-1.58609	-2.46313	-0.709047	0.000393351	56.4527	2.30243e-09	12.5635	0.000393351	FALSE	51	0.0059092
s__Rothia_mucilaginosa	-7	-0.864361	-1.21233	-0.516392	1.12397e-06	8.46529	0.389387	23.7032	1.12397e-06	FALSE	52	3.71473e-05
s__Lactobacillus_crispatus	6	14.3245	4.58478	24.0642	0.00394436	#N/A	#N/A	8.30925	0.00394436	FALSE	53	0.0389138
s__Eubacterium_rectale	-7	-1.11962	-1.67478	-0.564461	7.72528e-05	43.1393	8.26927e-07	15.6244	7.72528e-05	FALSE	54	0.00170214
s__Atopobium_rimae	8	1.59723	0.647913	2.54654	0.000974968	14.5346	0.0424505	10.8745	0.000974968	FALSE	55	0.0121595
s__Asaccharobacter_celatus	-8	-0.959279	-1.44244	-0.476114	9.96977e-05	#N/A	#N/A	15.1424	9.96977e-05	FALSE	56	0.00199698
s__Streptococcus_salivarius	-5	-1.00452	-1.52222	-0.48681	0.000142979	48.4606	8.06541e-08	14.4625	0.000142979	FALSE	57	0.00248709
s__Fusicatenibacter_saccharivorans	-7	-0.900008	-1.35212	-0.447894	9.55437e-05	37.426	9.60747e-06	15.2228	9.55437e-05	FALSE	58	0.00198765
s__Adlercreutzia_equolifaciens	-8	-0.985926	-1.51507	-0.456778	0.000260341	#N/A	#N/A	13.3361	0.000260341	FALSE	59	0.0041972
s__Eubacterium_eligens	-7	-1.25885	-2.03563	-0.482071	0.00149154	74.4624	6.31995e-13	10.089	0.00149154	FALSE	60	0.017653
s__Coprococcus_comes	-5	-0.668368	-1.00427	-0.33247	9.62249e-05	17.4336	0.0258977	15.2094	9.62249e-05	FALSE	61	0.00198765
s__Anaerotruncus_sp_CAG_528	-5	-15.1895	-25.7172	-4.6617	0.00468636	#N/A	#N/A	7.99666	0.00468636	FALSE	62	0.0455542
s__Blautia_wexlerae	-7	-0.879359	-1.41677	-0.341943	0.0013411	70.8392	3.34436e-12	10.2851	0.0013411	FALSE	63	0.0164161
s__Romboutsia_ilealis	-7	-1.66898	-2.79132	-0.546642	0.00356173	25.6228	0.000261699	8.49475	0.00356173	FALSE	64	0.03622
s__Roseburia_sp_CAG_471	-6	-0.842188	-1.36199	-0.322385	0.00149556	#N/A	#N/A	10.0841	0.00149556	FALSE	65	0.017653
s__Enterorhabdus_caecimuris	-6	-0.683566	-1.08976	-0.277372	0.000972587	#N/A	#N/A	10.879	0.000972587	FALSE	66	0.0121595
s__Eubacterium_hallii	-5	-0.715631	-1.17421	-0.25705	0.0022238	45.196	3.37825e-07	9.35499	0.0022238	FALSE	67	0.0249141
s__Gordonibacter_pamelaeae	-6	-0.722345	-1.20958	-0.235105	0.0036644	#N/A	#N/A	8.44305	0.0036644	FALSE	68	0.0366996
s__Anaerococcus_vaginalis	6	12.1818	3.62709	20.7364	0.00525508	#N/A	#N/A	7.7895	0.00525508	FALSE	69	0.0503421
s__Fusobacterium_periodonticum	6	11.379	3.20122	19.5568	0.00638751	#N/A	#N/A	7.4376	0.00638751	FALSE	70	0.0603164
s__Collinsella_aerofaciens	-5	-0.787363	-1.35497	-0.219751	0.00655259	61.6874	2.1726e-10	7.39169	0.00655259	FALSE	71	0.0610037
s__Roseburia_inulinivorans	-5	-0.774894	-1.33514	-0.214651	0.00670997	47.7033	1.12574e-07	7.34901	0.00670997	FALSE	72	0.0616013
s__Peptoniphilus_harei	6	12.7772	3.50371	22.0508	0.00692405	#N/A	#N/A	7.29257	0.00692405	FALSE	73	0.0626958
s__Butyricimonas_virosa	7	0.497579	0.134183	0.860974	0.00728179	13.4102	0.0984925	7.20211	0.00728179	FALSE	74	0.0650441
s__Gemella_asaccharolytica	8	11.7363	3.09319	20.3795	0.00778181	554.598	1.44621e-115	7.08301	0.00778181	FALSE	75	0.0685837
s__Anaerostipes_hadrus	-7	-0.849267	-1.47601	-0.222519	0.00791151	71.0946	2.9745e-12	7.0534	0.00791151	FALSE	76	0.0688093
s__Eubacterium_sp_CAG_38	-7	-1.47402	-2.5665	-0.38155	0.00818144	49.5278	5.03572e-08	6.99332	0.00818144	FALSE	77	0.0702329
s__Prevotella_nigrescens	4	13.9661	3.54449	24.3878	0.00862521	#N/A	#N/A	6.89883	0.00862521	FALSE	78	0.0723976
s__Sanguibacteroides_justesenii	4	13.1295	3.32812	22.9309	0.00865267	863.514	3.62611e-182	6.89315	0.00865267	FALSE	79	0.0723976
s__Streptococcus_agalactiae	3	13.3941	3.31772	23.4704	0.00917942	#N/A	#N/A	6.78758	0.00917942	FALSE	81	0.0749086
s__Fusobacterium_gonidiaformans	5	13.2031	3.22655	23.1797	0.00949102	#N/A	#N/A	6.72801	0.00949102	FALSE	82	0.0765069
s__Megasphaera_micronuciformis	4	11.1078	2.68286	19.5328	0.00976346	#N/A	#N/A	6.67755	0.00976346	FALSE	83	0.0777548
s__Alloprevotella_tannerae	5	12.5952	2.91855	22.2718	0.0107382	#N/A	#N/A	6.50814	0.0107382	FALSE	84	0.0844991
s__Cloacibacillus_evryensis	3	11.9571	2.54751	21.3667	0.0127529	#N/A	#N/A	6.20307	0.0127529	FALSE	85	0.0991583
s__Christensenella_minuta	6	0.821304	0.173915	1.46869	0.0129011	#N/A	#N/A	6.18262	0.0129011	FALSE	86	0.0991583
s__Clostridium_sp_CAG_167	-6	-1.05516	-1.89625	-0.214079	0.0139391	#N/A	#N/A	6.04584	0.0139391	FALSE	87	0.105905
s__Ruthenibacterium_lactatiformans	7	0.718057	0.142985	1.29313	0.0143936	63.1593	1.11448e-10	5.98921	0.0143936	FALSE	88	0.108116
s__Filifactor_alocis	4	11.1515	1.95327	20.3497	0.0174935	#N/A	#N/A	5.64617	0.0174935	FALSE	89	0.129924
s__Harryflintia_acetispora	6	1.32069	0.226049	2.41533	0.0180444	21.5832	0.00299632	5.59184	0.0180444	FALSE	90	0.132526
s__Faecalicoccus_pleomorphus	5	13.1444	2.03432	24.2545	0.0204034	745.756	8.04599e-158	5.37704	0.0204034	FALSE	91	0.148205
s__Lachnoclostridium_sp_An131	6	10.5866	1.61475	19.5585	0.0207382	655.861	2.25322e-137	5.34866	0.0207382	FALSE	92	0.149
s__Prevotella_buccae	4	11.5543	1.69636	21.4121	0.0216052	#N/A	#N/A	5.2773	0.0216052	FALSE	93	0.15356
s__Parvimonas_sp_oral_taxon_393	4	12.1988	1.6654	22.7322	0.0232168	#N/A	#N/A	5.15221	0.0232168	FALSE	94	0.162067
s__Bifidobacterium_pseudocatenulatum	-5	-1.67161	-3.11606	-0.227154	0.0233179	63.2665	1.06152e-10	5.14467	0.0233179	FALSE	95	0.162067
s__Bacteroides_plebeius	-5	-1.56246	-2.91473	-0.210179	0.0235377	46.0317	2.34427e-07	5.12838	0.0235377	FALSE	96	0.162067
s__Campylobacter_ureolyticus	5	9.62773	1.22664	18.0288	0.0246952	#N/A	#N/A	5.04513	0.0246952	FALSE	98	0.165372
s__Bacteroides_ovatus	-5	-0.770517	-1.44882	-0.0922113	0.0259868	68.7128	8.86165e-12	4.95689	0.0259868	FALSE	100	0.171773
s__Akkermansia_muciniphila	3	1.08015	0.122436	2.03786	0.0270683	52.1041	1.60698e-08	4.88645	0.0270683	FALSE	101	0.17715
s__Bacteroides_sp_CAG_661	-4	-12.2508	-23.2476	-1.25405	0.0290009	#N/A	#N/A	4.76756	0.0290009	FALSE	102	0.186912
s__Pyramidobacter_piscolens	6	9.44529	0.960296	17.9303	0.0291254	#N/A	#N/A	4.76018	0.0291254	FALSE	103	0.186912
s__Escherichia_coli	5	0.638818	0.0624553	1.21518	0.0298294	41.2465	1.8746e-06	4.7191	0.0298294	FALSE	104	0.189589
s__Haemophilus_parainfluenzae	-7	-0.935986	-1.78295	-0.089023	0.0303133	30.1744	0.000196884	4.69144	0.0303133	FALSE	105	0.190829
s__Proteobacteria_bacterium_CAG_139	-5	-1.11216	-2.1214	-0.102921	0.0307852	35.0318	2.63842e-05	4.6649	0.0307852	FALSE	106	0.191972
s__Selenomonas_sputigena	4	9.52073	0.727083	18.3144	0.0338361	#N/A	#N/A	4.50297	0.0338361	FALSE	107	0.207885
s__Lachnoclostridium_sp_An138	4	2.144	0.162291	4.12571	0.0339661	64.7865	1.65995e-11	4.49641	0.0339661	FALSE	108	0.207885
s__Proteus_mirabilis	3	11.4218	0.798425	22.0453	0.0350943	#N/A	#N/A	4.44058	0.0350943	FALSE	109	0.211208
s__Citrobacter_werkmanii	3	10.4916	0.723947	20.2592	0.0352712	#N/A	#N/A	4.432	0.0352712	FALSE	110	0.211208
s__Streptococcus_sobrinus	-4	-11.3062	-21.8442	-0.768164	0.0354802	#N/A	#N/A	4.42191	0.0354802	FALSE	111	0.211208
s__Actinomyces_odontolyticus	-4	-0.393986	-0.761875	-0.0260972	0.0358169	#N/A	#N/A	4.4058	0.0358169	FALSE	112	0.211208
s__Lachnoanaerobaculum_saburreum	4	1.75622	0.111634	3.40081	0.0363487	#N/A	#N/A	4.38067	0.0363487	FALSE	113	0.211208
s__Prevotella_sp_CAG_873	4	11.0547	0.640781	21.4687	0.037474	#N/A	#N/A	4.32874	0.037474	FALSE	115	0.215394
s__Eubacterium_sp_CAG_274	-7	-1.30707	-2.54751	-0.0666336	0.0388994	#N/A	#N/A	4.26525	0.0388994	FALSE	116	0.22166
s__Mogibacterium_timidum	7	8.11489	0.306272	15.9235	0.0416662	#N/A	#N/A	4.14871	0.0416662	FALSE	117	0.235396
s__Clostridium_sp_CAG_58	6	0.466665	0.00959777	0.923731	0.0453794	8.77353	0.269327	4.00448	0.0453794	FALSE	118	0.254202
s__Clostridium_hylemonae	4	8.08607	0.081064	16.0911	0.0477247	#N/A	#N/A	3.91966	0.0477247	FALSE	122	0.257915
s__Fusobacterium_mortiferum	3	9.17383	0.0785958	18.2691	0.0480528	#N/A	#N/A	3.90814	0.0480528	FALSE	123	0.257915
s__Hafnia_paralvei	-3	-9.54612	-19.0244	-0.0678082	0.0483834	#N/A	#N/A	3.89662	0.0483834	FALSE	124	0.257915

## Sheet: deseq2_poscounts_zb
Taxa	signcon	randomSummary	randomCi.lb	randomCi.ub	randomP	het_QE	het_QEp	het_QM	het_QMp	error	rank	AdjP
s__Campylobacter_showae	4	24.2924	22.1508	26.434	1.66857e-109	261.207	2.46457e-56	494.281	1.66857e-109	FALSE	13	6.57001e-108
s__Enterococcus_gallinarum	-3	-22.9476	-27.1394	-18.7558	7.39815e-27	33.1491	6.33527e-08	115.123	7.39815e-27	FALSE	19	2.02645e-25
s__Actinomyces_cardiffensis	4	19.5593	8.39162	30.727	0.000597566	2564.81	0	11.7835	0.000597566	FALSE	23	0.00818406
s__Parvimonas_micra	7	4.4082	3.13928	5.67712	9.8365e-12	310.984	3.61938e-64	46.3608	9.8365e-12	FALSE	24	2.21321e-10
s__Solobacterium_moorei	8	3.20426	2.53817	3.87034	4.15755e-21	133.6	1.11117e-25	88.8978	4.15755e-21	FALSE	25	1.00741e-19
s__Slackia_exigua	7	15.5874	6.32436	24.8505	0.000973316	8285.66	0	10.8777	0.000973316	FALSE	27	0.0122638
s__Anaerococcus_vaginalis	6	14.6185	5.81252	23.4245	0.00113925	11081.5	0	10.5864	0.00113925	FALSE	29	0.0140731
s__Clostridium_hylemonae	4	16.1719	6.27188	26.0719	0.00136644	6249.65	0	10.2505	0.00136644	FALSE	30	0.0162426
s__Prevotella_sp_CAG_1031	4	19.0519	7.17595	30.9279	0.00166511	#N/A	#N/A	9.88633	0.00166511	FALSE	31	0.0189216
s__Bacteroides_plebeius	-9	-2.2848	-3.19064	-1.37896	7.66827e-07	174.849	1.24073e-33	24.4394	7.66827e-07	FALSE	32	1.50969e-05
s__Peptostreptococcus_anaerobius	6	14.248	5.10659	23.3894	0.00225179	#N/A	#N/A	9.33206	0.00225179	FALSE	33	0.0240445
s__Bifidobacterium_bifidum	-9	-1.90394	-2.63709	-1.17079	3.58305e-07	130.985	1.76777e-24	25.9068	3.58305e-07	FALSE	34	7.28168e-06
s__Streptococcus_thermophilus	-8	-2.24544	-3.26689	-1.22398	1.64345e-05	#N/A	#N/A	18.5634	1.64345e-05	FALSE	35	0.000265481
s__Fusobacterium_sp_oral_taxon_370	3	21.0431	7.25005	34.8362	0.00278813	#N/A	#N/A	8.94118	0.00278813	FALSE	36	0.0287848
s__Porphyromonas_uenonis	3	19.3964	6.66201	32.1308	0.00283279	#N/A	#N/A	8.91215	0.00283279	FALSE	37	0.0287848
s__Parasutterella_excrementihominis	-9	-1.01401	-1.21674	-0.81128	1.09061e-22	13.579	0.0934206	96.103	1.09061e-22	FALSE	38	2.74834e-21
s__Bifidobacterium_longum	-9	-1.46462	-2.00658	-0.922669	1.1787e-07	79.8755	5.17927e-14	28.0558	1.1787e-07	FALSE	39	2.47526e-06
s__Fusobacterium_gonidiaformans	3	20.4935	6.93075	34.0562	0.0030611	#N/A	#N/A	8.77069	0.0030611	FALSE	40	0.0298063
s__Atopobium_minutum	3	18.7268	6.32732	31.1262	0.00307525	#N/A	#N/A	8.76228	0.00307525	FALSE	41	0.0298063
s__Roseburia_faecis	-9	-1.43147	-2.08092	-0.782014	1.56049e-05	115.467	2.85411e-21	18.6622	1.56049e-05	FALSE	43	0.000258713
s__Pseudoflavonifractor_sp_An184	6	1.58916	0.788078	2.39023	0.000101022	215.9	4.89188e-43	15.1175	0.000101022	FALSE	44	0.00145204
s__Faecalibacterium_prausnitzii	-9	-1.08649	-1.52671	-0.646265	1.3163e-06	71.0084	3.09457e-12	23.3993	1.3163e-06	FALSE	45	2.43902e-05
s__Gemmiger_formicilis	-9	-0.76194	-0.972495	-0.551384	1.31667e-12	19.4764	0.0125091	50.3042	1.31667e-12	FALSE	46	3.07223e-11
s__Morganella_morganii	4	17.576	5.73059	29.4215	0.00363568	#N/A	#N/A	8.45736	0.00363568	FALSE	47	0.0337657
s__Agathobaculum_butyriciproducens	-9	-1.17045	-1.6955	-0.64539	1.24745e-05	119.054	5.19707e-22	19.0893	1.24745e-05	FALSE	48	0.000212403
s__Clostridium_disporicum	-7	-0.981172	-1.37703	-0.585314	1.18597e-06	#N/A	#N/A	23.5998	1.18597e-06	FALSE	49	2.26413e-05
s__Turicimonas_muris	-7	-1.19677	-1.75361	-0.639926	2.52718e-05	119.092	5.10572e-22	17.744	2.52718e-05	FALSE	50	0.00039803
s__Eubacterium_eligens	-7	-1.28473	-1.9147	-0.654769	6.41216e-05	113.208	8.33263e-21	15.9769	6.41216e-05	FALSE	51	0.000961824
s__Eubacterium_rectale	-7	-0.998633	-1.44597	-0.551294	1.21216e-05	51.7744	1.86067e-08	19.144	1.21216e-05	FALSE	52	0.000212127
s__Streptococcus_salivarius	-7	-1.0039	-1.48623	-0.521572	4.51532e-05	81.1562	2.85994e-14	16.6415	4.51532e-05	FALSE	53	0.000693818
s__Streptococcus_sp_A12	-7	-0.762945	-1.09073	-0.435164	5.06628e-06	40.5545	3.54374e-07	20.8121	5.06628e-06	FALSE	54	9.11931e-05
s__Roseburia_intestinalis	-7	-1.18458	-1.86458	-0.504573	0.000639498	130.674	2.05073e-24	11.6573	0.000639498	FALSE	55	0.008572
s__Bifidobacterium_adolescentis	-7	-1.27233	-2.01896	-0.525696	0.000837915	144.632	2.57827e-27	11.1553	0.000837915	FALSE	56	0.0107732
s__Enterorhabdus_caecimuris	-8	-0.702572	-1.05682	-0.348327	0.000101412	#N/A	#N/A	15.1102	0.000101412	FALSE	57	0.00145204
s__Catenibacterium_mitsuokai	-6	-1.6048	-2.64804	-0.561555	0.00257006	#N/A	#N/A	9.09004	0.00257006	FALSE	58	0.0269856
s__Proteobacteria_bacterium_CAG_139	-7	-1.12383	-1.82503	-0.422639	0.00168192	122.922	8.25844e-23	9.86785	0.00168192	FALSE	59	0.0189216
s__Blautia_wexlerae	-7	-0.957695	-1.54134	-0.374049	0.00129957	160.394	1.32284e-30	10.3431	0.00129957	FALSE	60	0.0157448
s__Eubacterium_hallii	-7	-0.635714	-0.978468	-0.292961	0.000277765	65.839	3.29298e-11	13.2147	0.000277765	FALSE	61	0.0038887
s__Fusicatenibacter_saccharivorans	-5	-0.757709	-1.19924	-0.316175	0.000769714	71.7631	2.18825e-12	11.3129	0.000769714	FALSE	62	0.0101025
s__Ruminococcaceae_bacterium_D5	6	1.7104	0.557366	2.86343	0.00364455	461.157	1.78358e-95	8.45293	0.00364455	FALSE	63	0.0337657
s__Gordonibacter_pamelaeae	-4	-0.768283	-1.25176	-0.284803	0.00184245	#N/A	#N/A	9.70023	0.00184245	FALSE	64	0.0200324
s__Eisenbergiella_tayi	6	0.956743	0.321462	1.59202	0.00315994	108.93	1.53077e-20	8.71274	0.00315994	FALSE	65	0.0301631
s__Collinsella_aerofaciens	-5	-0.826057	-1.37267	-0.279446	0.00305687	90.1527	4.33005e-16	8.77321	0.00305687	FALSE	66	0.0298063
s__Roseburia_hominis	-3	-0.565869	-0.922003	-0.209735	0.00184426	42.4069	1.13574e-06	9.69843	0.00184426	FALSE	67	0.0200324
s__Roseburia_sp_CAG_471	-4	-0.955768	-1.61242	-0.299114	0.00433426	#N/A	#N/A	8.13819	0.00433426	FALSE	68	0.0395736
s__Gemella_sanguinis	-6	-0.330269	-0.53497	-0.125569	0.00156548	19.0929	0.00790121	9.99991	0.00156548	FALSE	69	0.0182639
s__Bifidobacterium_pseudocatenulatum	-3	-1.01385	-1.73091	-0.2968	0.00558461	159.411	2.12362e-30	7.67968	0.00558461	FALSE	70	0.0502615
s__Ileibacterium_valens	-4	-0.794794	-1.36144	-0.228149	0.00597582	#N/A	#N/A	7.55758	0.00597582	FALSE	71	0.0530249
s__Eubacterium_sp_CAG_38	-7	-1.5802	-2.73266	-0.427729	0.00720128	296.098	2.78608e-59	7.22207	0.00720128	FALSE	72	0.0630112
s__Anaerotruncus_sp_CAG_528	-3	-14.4671	-25.0584	-3.87582	0.00742402	#N/A	#N/A	7.1674	0.00742402	FALSE	73	0.0640703
s__Peptostreptococcus_stomatis	4	3.31127	0.877168	5.74537	0.00766984	#N/A	#N/A	7.10899	0.00766984	FALSE	74	0.0652973
s__Fusobacterium_nucleatum	5	4.48065	1.0746	7.88669	0.0099279	1227.75	1.533e-264	6.64779	0.0099279	FALSE	76	0.082297
s__Ruthenibacterium_lactatiformans	7	0.569518	0.130526	1.00851	0.0109992	67.9619	1.24937e-11	6.46544	0.0109992	FALSE	77	0.0890725
s__Dialister_invisus	-6	-1.11225	-1.97031	-0.254187	0.0110671	162.983	7.55719e-32	6.4545	0.0110671	FALSE	78	0.0890725
s__Citrobacter_portucalensis	-3	-16.6312	-29.4779	-3.78453	0.0111694	7821.39	0	6.43816	0.0111694	FALSE	79	0.0890725
s__Streptococcus_pasteurianus	5	13.4404	3.01234	23.8684	0.0115324	#N/A	#N/A	6.38137	0.0115324	FALSE	80	0.0908179
s__Gemella_morbillorum	8	6.16417	1.36587	10.9625	0.0118063	3376.25	0	6.33973	0.0118063	FALSE	81	0.0910731
s__Actinomyces_odontolyticus	-4	-0.387176	-0.688731	-0.0856213	0.011854	31.7704	4.47961e-05	6.33258	0.011854	FALSE	82	0.0910731
s__Denitrobacterium_detoxificans	-3	-0.672706	-1.19779	-0.147621	0.0120396	91.7799	1.29293e-17	6.30503	0.0120396	FALSE	83	0.0913846
s__Romboutsia_ilealis	-7	-1.29318	-2.31347	-0.272898	0.0129843	287.428	4.0352e-59	6.17125	0.0129843	FALSE	84	0.0973823
s__Eubacterium_callanderi	6	14.1216	2.93513	25.3081	0.0133526	14218.5	0	6.12178	0.0133526	FALSE	85	0.0989666
s__Clostridium_sp_CAG_167	-4	-1.37358	-2.46871	-0.278449	0.0139594	#N/A	#N/A	6.04327	0.0139594	FALSE	86	0.101143
s__Dialister_sp_CAG_357	-6	-11.6485	-20.9364	-2.36058	0.0139674	#N/A	#N/A	6.04226	0.0139674	FALSE	87	0.101143
s__Clostridium_sp_CAG_253	-4	-0.978415	-1.76206	-0.194768	0.0144013	#N/A	#N/A	5.98827	0.0144013	FALSE	88	0.103101
s__Paraprevotella_xylaniphila	-5	-1.12836	-2.03701	-0.219716	0.0149373	277.892	2.07211e-55	5.92384	0.0149373	FALSE	89	0.105736
s__Haemophilus_parainfluenzae	-7	-0.924421	-1.67291	-0.175929	0.0154931	194.39	9.70368e-38	5.85951	0.0154931	FALSE	90	0.107085
s__Pseudomonas_aeruginosa_group	3	15.8743	3.00884	28.7398	0.0155915	#N/A	#N/A	5.84837	0.0155915	FALSE	91	0.107085
s__Bacteroides_ovatus	-3	-0.801529	-1.45245	-0.150609	0.015802	139.718	2.71557e-26	5.82477	0.015802	FALSE	92	0.107085
s__Clostridium_celatum	5	12.731	2.3916	23.0703	0.0158078	#N/A	#N/A	5.82413	0.0158078	FALSE	93	0.107085
s__Terrisporobacter_othiniensis	-3	-14.6536	-26.5892	-2.71808	0.0161147	#N/A	#N/A	5.79031	0.0161147	FALSE	94	0.108003
s__Leuconostoc_pseudomesenteroides	-4	-1.37408	-2.49704	-0.251112	0.0164739	#N/A	#N/A	5.75157	0.0164739	FALSE	95	0.108589
s__Bacteroides_sp_CAG_144	-5	-1.34655	-2.44862	-0.244473	0.016632	247.651	1.3031e-50	5.7348	0.016632	FALSE	96	0.108589
s__Peptoniphilus_harei	4	14.0808	2.54721	25.6144	0.0167192	#N/A	#N/A	5.72561	0.0167192	FALSE	97	0.108589
s__Lactobacillus_reuteri	3	15.778	2.82989	28.7261	0.0169252	#N/A	#N/A	5.70411	0.0169252	FALSE	98	0.108805
s__Coprococcus_comes	-7	-0.576173	-1.05537	-0.0969762	0.0184428	102.853	1.11342e-18	5.5536	0.0184428	FALSE	99	0.117363
s__Lactobacillus_crispatus	4	12.193	1.96761	22.4184	0.0194336	#N/A	#N/A	5.46207	0.0194336	FALSE	100	0.122431
s__Paraprevotella_clara	-7	-0.98097	-1.81386	-0.148083	0.0209749	329.957	1.70945e-66	5.32888	0.0209749	FALSE	101	0.130164
s__Haemophilus_sp_HMSC71H05	-7	-0.900993	-1.66817	-0.13382	0.0213439	275.797	5.77321e-55	5.29849	0.0213439	FALSE	103	0.13055
s__Collinsella_stercoris	-5	-0.724403	-1.34788	-0.100929	0.0227716	135.924	1.66905e-25	5.18584	0.0227716	FALSE	104	0.137944
s__Roseburia_inulinivorans	-5	-0.715549	-1.3352	-0.0959025	0.0236168	106.654	1.85252e-19	5.12256	0.0236168	FALSE	105	0.141701
s__Ruminococcus_bicirculans	-5	-0.622161	-1.16594	-0.0783792	0.0249312	82.5712	1.48274e-14	5.02866	0.0249312	FALSE	107	0.146791
s__Actinomyces_sp_ICM47	-4	-0.754532	-1.4195	-0.0895691	0.0261507	154.815	3.95172e-30	4.94603	0.0261507	FALSE	108	0.152546
s__Saccharomyces_cerevisiae	-4	-0.996136	-1.87919	-0.113077	0.02704	#N/A	#N/A	4.88825	0.02704	FALSE	109	0.154898
s__Eubacterium_sp_CAG_274	-3	-0.750212	-1.41529	-0.0851358	0.0270457	81.3255	1.90152e-15	4.88789	0.0270457	FALSE	110	0.154898
s__Stomatobaculum_longum	4	1.25133	0.112618	2.39004	0.0312556	35.9477	7.68164e-08	4.63887	0.0312556	FALSE	111	0.176962
s__Campylobacter_concisus	-4	-11.731	-22.4341	-1.02795	0.0316975	#N/A	#N/A	4.61478	0.0316975	FALSE	112	0.176962
s__Lactobacillus_sanfranciscensis	4	11.2569	0.983803	21.5301	0.0317408	#N/A	#N/A	4.61244	0.0317408	FALSE	113	0.176962
s__Succinatimonas_hippei	3	11.9672	0.906081	23.0283	0.0339626	#N/A	#N/A	4.49659	0.0339626	FALSE	114	0.187688
s__Bacteroides_uniformis	-5	-0.414385	-0.802824	-0.025945	0.0365392	63.7446	8.54295e-11	4.37176	0.0365392	FALSE	116	0.196817
s__Intestinimonas_butyriciproducens	5	0.831073	0.0519824	1.61016	0.0365517	223.967	5.58589e-44	4.37118	0.0365517	FALSE	117	0.196817
s__Phascolarctobacterium_faecium	-3	-0.969509	-1.88353	-0.0554899	0.0376217	239.024	3.64386e-47	4.32205	0.0376217	FALSE	118	0.19685
s__Eubacterium_sp_CAG_251	-7	-1.51646	-2.94894	-0.0839747	0.0379995	670.695	1.4543e-139	4.30505	0.0379995	FALSE	119	0.19685
s__Bacteroides_stercoris	-3	-0.67918	-1.32078	-0.0375836	0.0380074	76.6664	2.28601e-13	4.30469	0.0380074	FALSE	120	0.19685
s__Actinomyces_sp_oral_taxon_448	-6	-8.87748	-17.2713	-0.483651	0.0381819	12127.5	0	4.2969	0.0381819	FALSE	121	0.19685
s__Prevotella_buccalis	4	9.0404	0.481598	17.5992	0.038429	#N/A	#N/A	4.28593	0.038429	FALSE	122	0.19685
s__Slackia_isoflavoniconvertens	-7	-0.796235	-1.55007	-0.0424028	0.0384326	155.638	1.30518e-29	4.28577	0.0384326	FALSE	123	0.19685
s__Butyrivibrio_crossotus	-5	-1.17491	-2.304	-0.0458239	0.0413993	#N/A	#N/A	4.1596	0.0413993	FALSE	124	0.209227
s__Prevotella_sp_CAG_520	6	8.60757	0.258386	16.9568	0.0433191	2962.99	0	4.0829	0.0433191	FALSE	126	0.216596
s__Butyricimonas_synergistica	-3	-1.02613	-2.02717	-0.0250866	0.0445285	392.112	9.1128e-80	4.03641	0.0445285	FALSE	127	0.220889
s__Streptococcus_infantis	-5	-0.304055	-0.601527	-0.00658164	0.045142	30.1626	3.66067e-05	4.01333	0.045142	FALSE	128	0.222183
s__Akkermansia_muciniphila	3	0.829455	0.0152154	1.64369	0.0458698	142.57	6.92595e-27	3.98637	0.0458698	FALSE	129	0.223698
s__Butyricimonas_virosa	7	0.394356	0.00523175	0.783481	0.0469983	66.156	2.84982e-11	3.94545	0.0469983	FALSE	131	0.223698
s__Collinsella_intestinalis	-5	-0.370787	-0.737031	-0.00454303	0.0472251	66.2775	2.69622e-11	3.93735	0.0472251	FALSE	133	0.223698
s__Christensenella_minuta	4	0.509097	0.00493037	1.01326	0.0478013	90.0804	1.19106e-16	3.91696	0.0478013	FALSE	134	0.224737
s__Streptococcus_downei	-3	-16.516	-32.9225	-0.109381	0.048492	8788.4	0	3.89285	0.048492	FALSE	135	0.226296
s__Clostridium_spiroforme	-5	-0.604489	-1.2069	-0.00207535	0.0492159	101.719	1.09868e-19	3.86797	0.0492159	FALSE	137	0.226321

## Sheet: deseq2_tmm
Taxa	signcon	randomSummary	randomCi.lb	randomCi.ub	randomP	het_QE	het_QEp	het_QM	het_QMp	error	rank	AdjP
s__Peptococcus_niger	4	24.419	22.9648	25.8731	1.43858e-237	2.72435	0.436105	1083.26	1.43858e-237	FALSE	4	9.58095e-235
s__Porphyromonas_uenonis	9	25.5002	20.1672	30.8332	7.1314e-21	258.914	2.21745e-51	87.8304	7.1314e-21	FALSE	13	3.65347e-19
s__Porphyromonas_asaccharolytica	9	23.378	16.9386	29.8174	1.11418e-12	663.802	4.42716e-138	50.6319	1.11418e-12	FALSE	14	5.3003e-11
s__Fusobacterium_nucleatum	9	22.6203	15.9271	29.3135	3.49959e-11	1047.85	6.9834e-221	43.8754	3.49959e-11	FALSE	15	1.55382e-09
s__Prevotella_intermedia	7	23.0181	14.4066	31.6297	1.61572e-07	#N/A	#N/A	27.4457	1.61572e-07	FALSE	16	5.81608e-06
s__Peptostreptococcus_anaerobius	8	20.7	13.0087	28.3913	1.32803e-07	#N/A	#N/A	27.8249	1.32803e-07	FALSE	17	5.20277e-06
s__Fusobacterium_sp_oral_taxon_370	6	21.1358	11.9855	30.2862	5.97719e-06	#N/A	#N/A	20.4955	5.97719e-06	FALSE	18	0.00019904
s__Dialister_pneumosintes	7	20.7699	11.6385	29.9012	8.26983e-06	1241.34	1.11924e-262	19.8744	8.26983e-06	FALSE	19	0.000239465
s__Streptococcus_lutetiensis	6	18.8999	10.616	27.1838	7.75982e-06	#N/A	#N/A	19.9962	7.75982e-06	FALSE	20	0.000239465
s__Prevotella_sp_oral_taxon_473	4	22.001	10.9872	33.0149	9.03396e-05	#N/A	#N/A	15.3286	9.03396e-05	FALSE	21	0.00182322
s__Gemella_bergeri	8	17.4452	9.30123	25.5891	2.68748e-05	693.442	1.78842e-145	17.627	2.68748e-05	FALSE	22	0.000745775
s__Actinomyces_cardiffensis	5	19.0207	9.70249	28.3389	6.31413e-05	431.779	4.09021e-90	16.006	6.31413e-05	FALSE	23	0.00145007
s__Parvimonas_sp_KA00067	6	19.1055	9.58495	28.6261	8.38291e-05	#N/A	#N/A	15.4699	8.38291e-05	FALSE	24	0.00174469
s__Peptostreptococcus_stomatis	9	14.3178	8.02401	20.6117	8.24512e-06	948.967	1.54025e-199	19.8802	8.24512e-06	FALSE	25	0.000239465
s__Morganella_morganii	6	18.5889	9.3426	27.8352	8.13674e-05	#N/A	#N/A	15.5263	8.13674e-05	FALSE	26	0.00174469
s__Fusobacterium_gonidiaformans	5	19.6746	9.59318	29.7561	0.000130774	#N/A	#N/A	14.6306	0.000130774	FALSE	27	0.00248843
s__Slackia_exigua	8	15.4002	7.16008	23.6403	0.000249243	475.124	1.78064e-98	13.4178	0.000249243	FALSE	28	0.00428578
s__Streptococcus_peroris	6	15.4062	6.86474	23.9476	0.000407492	#N/A	#N/A	12.4975	0.000407492	FALSE	29	0.00589978
s__Parvimonas_micra	9	11.7324	5.34283	18.122	0.000319644	562.464	2.73048e-116	12.9516	0.000319644	FALSE	30	0.00519226
s__Gemella_morbillorum	9	10.9314	4.9864	16.8764	0.000313485	429.9	7.47132e-88	12.9881	0.000313485	FALSE	31	0.00519226
s__Lactobacillus_crispatus	7	14.7412	6.11359	23.3689	0.000811606	#N/A	#N/A	11.2145	0.000811606	FALSE	32	0.011261
s__Megasphaera_micronuciformis	6	15.1101	6.16696	24.0532	0.00092794	#N/A	#N/A	10.9661	0.00092794	FALSE	33	0.0123602
s__Porphyromonas_endodontalis	4	19.201	7.18019	31.2217	0.00174401	#N/A	#N/A	9.80117	0.00174401	FALSE	34	0.0194553
s__Megasphaera_elsdenii	5	16.3087	6.22926	26.3881	0.00151781	1490.6	0	10.0569	0.00151781	FALSE	35	0.0177344
s__Pseudoflavonifractor_sp_An184	8	3.70363	2.31673	5.09054	1.65924e-07	28.0361	0.000216607	27.3942	1.65924e-07	FALSE	36	5.81608e-06
s__Eikenella_corrodens	5	14.8433	5.51109	24.1755	0.00182445	#N/A	#N/A	9.71827	0.00182445	FALSE	37	0.0199194
s__Clostridium_symbiosum	9	3.65857	1.88321	5.43393	5.3682e-05	64.1436	7.12588e-11	16.3134	5.3682e-05	FALSE	42	0.00127687
s__Gemella_asaccharolytica	8	13.0586	4.64612	21.471	0.00234675	525.471	2.67114e-109	9.25639	0.00234675	FALSE	43	0.0240451
s__Streptococcus_gallolyticus	5	13.7904	4.83701	22.7438	0.0025376	#N/A	#N/A	9.11328	0.0025376	FALSE	44	0.0256067
s__Peptoniphilus_harei	6	13.3617	4.60702	22.1163	0.0027773	#N/A	#N/A	8.94828	0.0027773	FALSE	45	0.026807
s__Bacteroides_fragilis	7	1.58466	1.05194	2.11738	5.53596e-09	17.1177	0.0289068	33.9913	5.53596e-09	FALSE	46	2.30434e-07
s__Eubacterium_infirmum	7	13.0499	4.42318	21.6767	0.00302788	#N/A	#N/A	8.79059	0.00302788	FALSE	47	0.0288081
s__Solobacterium_moorei	9	9.88219	3.41475	16.3496	0.00274617	464.121	3.48141e-95	8.96888	0.00274617	FALSE	48	0.026807
s__Intestinimonas_butyriciproducens	9	1.63129	0.855576	2.407	3.7606e-05	48.9523	6.49298e-08	16.9885	3.7606e-05	FALSE	50	0.000963292
s__Bacteroides_nordii	7	2.91042	1.18865	4.6322	0.000922859	76.5951	2.36261e-13	10.9763	0.000922859	FALSE	51	0.0123602
s__Campylobacter_ureolyticus	6	12.8749	4.19255	21.5572	0.00365617	#N/A	#N/A	8.44715	0.00365617	FALSE	52	0.0324667
s__Harryflintia_acetispora	8	1.7674	0.829299	2.70551	0.000221969	19.0435	0.00805209	13.6353	0.000221969	FALSE	53	0.00399544
s__Ruthenibacterium_lactatiformans	7	1.41703	0.713914	2.12015	7.81438e-05	117.496	1.08949e-21	15.6027	7.81438e-05	FALSE	54	0.00173479
s__Butyricimonas_virosa	9	1.21565	0.643785	1.78752	3.09417e-05	23.771	0.00250336	17.3591	3.09417e-05	FALSE	55	0.000824286
s__Methanobrevibacter_smithii	6	2.0293	0.817586	3.24102	0.00102921	#N/A	#N/A	10.7743	0.00102921	FALSE	56	0.0134402
s__Escherichia_coli	7	1.47804	0.661833	2.29425	0.000386359	108.079	9.44393e-20	12.597	0.000386359	FALSE	57	0.00571811
s__Prevotella_nigrescens	5	15.2552	4.77896	25.7315	0.0043167	#N/A	#N/A	8.14555	0.0043167	FALSE	58	0.0363914
s__Anaerococcus_vaginalis	6	13.1601	4.09766	22.2226	0.00442475	#N/A	#N/A	8.10073	0.00442475	FALSE	59	0.036836
s__Clostridium_hylemonae	4	3.06964	1.02677	5.1125	0.00322882	#N/A	#N/A	8.67343	0.00322882	FALSE	60	0.029964
s__Atopobium_rimae	6	2.22425	0.774013	3.67449	0.00264687	34.9346	1.15054e-05	9.03619	0.00264687	FALSE	61	0.0263107
s__Streptococcus_thermophilus	-8	-1.65289	-2.68817	-0.617614	0.00175273	#N/A	#N/A	9.792	0.00175273	FALSE	62	0.0194553
s__Oscillibacter_sp_CAG_241	7	0.965631	0.435174	1.49609	0.000359894	29.1903	0.000293612	12.7297	0.000359894	FALSE	63	0.00544748
s__Akkermansia_muciniphila	5	1.66387	0.607143	2.72059	0.00202825	63.963	7.73543e-11	9.52379	0.00202825	FALSE	65	0.0214415
s__Clostridium_sp_CAG_58	8	0.761679	0.376256	1.1471	0.000107367	6.69396	0.461425	15.0025	0.000107367	FALSE	66	0.00210313
s__Christensenella_minuta	8	1.37663	0.502407	2.25085	0.00202641	#N/A	#N/A	9.52546	0.00202641	FALSE	67	0.0214415
s__Eubacterium_rectale	-7	-0.887505	-1.40526	-0.369754	0.00078033	35.1497	2.51105e-05	11.2874	0.00078033	FALSE	68	0.0110574
s__Mogibacterium_timidum	8	12.1586	3.64008	20.6772	0.00515032	707.706	1.50357e-148	7.82589	0.00515032	FALSE	69	0.042347
s__Alistipes_indistinctus	7	1.02538	0.39405	1.65671	0.00145612	21.4253	0.00609949	10.1333	0.00145612	FALSE	70	0.0176323
s__Anaerotruncus_colihominis	6	1.03618	0.396007	1.67635	0.00151189	#N/A	#N/A	10.0641	0.00151189	FALSE	71	0.0177344
s__Streptococcus_milleri	7	1.62004	0.530141	2.70995	0.00357616	#N/A	#N/A	8.48739	0.00357616	FALSE	72	0.0321854
s__Alistipes_finegoldii	3	0.877546	0.341894	1.4132	0.00132292	39.3827	4.17344e-06	10.3103	0.00132292	FALSE	73	0.0166239
s__Bacteroides_thetaiotaomicron	9	0.870162	0.336038	1.40429	0.00140779	37.9105	7.82033e-06	10.1956	0.00140779	FALSE	74	0.0173627
s__Actinomyces_graevenitzii	5	1.7936	0.562248	3.02495	0.00430496	#N/A	#N/A	8.15048	0.00430496	FALSE	75	0.0363914
s__Bifidobacterium_bifidum	-5	-1.10733	-1.84453	-0.370144	0.00323935	8.2145	0.412802	8.6675	0.00323935	FALSE	76	0.029964
s__Bacteroides_cellulosilyticus	7	1.10277	0.364978	1.84055	0.00339462	30.7404	0.000156258	8.58221	0.00339462	FALSE	77	0.0309701
s__Faecalibacterium_prausnitzii	-9	-0.594582	-0.952086	-0.237077	0.00111529	35.0074	2.66557e-05	10.6257	0.00111529	FALSE	78	0.0142844
s__Clostridium_bolteae_CAG_59	6	1.17114	0.369942	1.97234	0.00417081	#N/A	#N/A	8.20791	0.00417081	FALSE	79	0.0363914
s__Clostridium_sp_CAG_413	5	13.3016	3.81027	22.7928	0.00601813	#N/A	#N/A	7.54486	0.00601813	FALSE	80	0.0482901
s__Dorea_formicigenerans	5	0.311488	0.140644	0.482331	0.000352276	11.461	0.176922	12.7697	0.000352276	FALSE	81	0.00544748
s__Agathobaculum_butyriciproducens	-9	-0.513557	-0.842104	-0.18501	0.00218652	25.6748	0.00119366	9.38597	0.00218652	FALSE	82	0.0227535
s__Aggregatibacter_segnis	5	12.7502	3.6094	21.8911	0.00625918	#N/A	#N/A	7.47413	0.00625918	FALSE	83	0.0496263
s__Lachnoclostridium_sp_An138	4	1.63227	0.468511	2.79602	0.00597739	19.9163	0.00575329	7.5571	0.00597739	FALSE	84	0.0482901
s__Pyramidobacter_piscolens	5	12.3913	3.41846	21.3641	0.00679618	#N/A	#N/A	7.32606	0.00679618	FALSE	85	0.0528823
s__Fretibacterium_fastidiosum	7	1.12651	0.310301	1.94273	0.00682864	61.3209	2.56482e-10	7.3175	0.00682864	FALSE	86	0.0528823
s__Bilophila_wadsworthia	7	0.48645	0.128658	0.844242	0.0077046	17.56	0.0247787	7.10088	0.0077046	FALSE	88	0.0582344
s__Lactobacillus_gasseri	4	11.9031	3.1371	20.6691	0.00778208	#N/A	#N/A	7.08295	0.00778208	FALSE	89	0.0582344
s__Anaerotruncus_sp_CAG_528	-5	-14.533	-25.2515	-3.81447	0.00787297	#N/A	#N/A	7.06214	0.00787297	FALSE	90	0.05826
s__Bacteroides_faecis_CAG_32	3	2.00683	0.511293	3.50236	0.00853755	34.1624	3.79633e-05	6.9171	0.00853755	FALSE	91	0.0624836
s__Parasutterella_excrementihominis	-3	-0.54009	-0.943308	-0.136872	0.00865796	12.4624	0.131735	6.89206	0.00865796	FALSE	92	0.0626761
s__Eubacterium_callanderi	6	1.98448	0.496931	3.47202	0.00893029	#N/A	#N/A	6.83672	0.00893029	FALSE	93	0.0639524
s__Cloacibacillus_evryensis	5	12.3493	2.99624	21.7023	0.00965801	#N/A	#N/A	6.69691	0.00965801	FALSE	94	0.0682783
s__Streptococcus_pasteurianus	6	11.9105	2.86926	20.9518	0.00982406	#N/A	#N/A	6.66653	0.00982406	FALSE	95	0.0682783
s__Roseburia_hominis	-7	-0.365626	-0.643239	-0.0880122	0.00984192	7.96472	0.436924	6.66329	0.00984192	FALSE	96	0.0682783
s__Parvimonas_sp_oral_taxon_393	5	13.1249	2.79356	23.4562	0.0127767	#N/A	#N/A	6.19976	0.0127767	FALSE	97	0.0877248
s__Alloprevotella_tannerae	5	12.4937	2.61527	22.3721	0.0131804	#N/A	#N/A	6.14473	0.0131804	FALSE	98	0.0895732
s__Roseburia_intestinalis	-9	-1.51778	-2.72684	-0.308724	0.0138772	50.7197	2.97135e-08	6.0537	0.0138772	FALSE	99	0.0933558
s__Mogibacterium_diversum	5	0.602177	0.118991	1.08536	0.0145807	#N/A	#N/A	5.96644	0.0145807	FALSE	100	0.0965841
s__Catabacter_hongkongensis	6	1.37487	0.270934	2.47881	0.0146471	#N/A	#N/A	5.95842	0.0146471	FALSE	101	0.0965841
s__Lachnoclostridium_sp_An131	8	10.6783	2.03036	19.3263	0.0155152	599.91	2.54618e-125	5.857	0.0155152	FALSE	102	0.101305
s__Erysipelothrix_larvae	4	12.6961	2.27625	23.116	0.0169347	#N/A	#N/A	5.70313	0.0169347	FALSE	103	0.108963
s__Asaccharobacter_celatus	-6	-0.504859	-0.92012	-0.0895992	0.0171788	#N/A	#N/A	5.67802	0.0171788	FALSE	105	0.108963
s__Adlercreutzia_equolifaciens	-6	-0.511569	-0.933982	-0.0891556	0.0176138	#N/A	#N/A	5.63416	0.0176138	FALSE	106	0.110668
s__Prevotella_buccae	4	12.2095	1.9951	22.4239	0.0191402	#N/A	#N/A	5.48866	0.0191402	FALSE	107	0.119107
s__Firmicutes_bacterium_CAG_94	4	0.671975	0.108585	1.23537	0.019402	#N/A	#N/A	5.46492	0.019402	FALSE	108	0.119107
s__Collinsella_intestinalis	7	0.327515	0.0527165	0.602314	0.0194935	10.7578	0.215807	5.4567	0.0194935	FALSE	109	0.119107
s__Bifidobacterium_longum	-3	-0.650836	-1.19897	-0.102697	0.019956	36.788	1.25896e-05	5.41574	0.019956	FALSE	110	0.120825
s__Eubacterium_brachy	5	2.12486	0.329145	3.92058	0.0203834	#N/A	#N/A	5.37875	0.0203834	FALSE	111	0.122301
s__Lachnoanaerobaculum_saburreum	4	10.562	1.60131	19.5227	0.0208762	#N/A	#N/A	5.3371	0.0208762	FALSE	112	0.124139
s__Fusicatenibacter_saccharivorans	-7	-0.497492	-0.923557	-0.071427	0.0221062	37.8231	8.11629e-06	5.23741	0.0221062	FALSE	113	0.130289
s__Flavonifractor_plautii	5	0.879148	0.124835	1.63346	0.0223522	73.7233	8.88297e-13	5.21816	0.0223522	FALSE	114	0.130584
s__Clostridium_leptum	6	0.982557	0.125803	1.83931	0.0245916	#N/A	#N/A	5.05242	0.0245916	FALSE	116	0.14119
s__Selenomonas_sputigena	4	10.2014	1.26667	19.1362	0.0252324	#N/A	#N/A	5.00786	0.0252324	FALSE	117	0.143631
s__Coprococcus_comes	-5	-0.361503	-0.678703	-0.0443018	0.0255027	14.4604	0.0705266	4.98942	0.0255027	FALSE	118	0.143939
s__Fusobacterium_necrophorum	3	14.8411	1.77758	27.9047	0.02597	#N/A	#N/A	4.95801	0.02597	FALSE	120	0.144134
s__Actinomyces_turicensis	6	9.25961	0.997018	17.5222	0.0280586	#N/A	#N/A	4.82446	0.0280586	FALSE	121	0.153568
s__Lactobacillus_salivarius	8	8.00965	0.859136	15.1602	0.028131	365.061	7.34059e-75	4.82002	0.028131	FALSE	122	0.153568
s__Prevotella_sp_CAG_1031	4	10.9853	1.09747	20.873	0.0294428	#N/A	#N/A	4.74153	0.0294428	FALSE	123	0.158441
s__Hafnia_paralvei	-5	-10.0948	-19.1845	-1.0052	0.0295022	#N/A	#N/A	4.73807	0.0295022	FALSE	124	0.158441
s__Ruminococcaceae_bacterium_D16	4	1.13696	0.111734	2.16219	0.0297374	42.5691	4.03958e-07	4.72441	0.0297374	FALSE	125	0.158441
s__Roseburia_faecis	-5	-1.01531	-1.93358	-0.0970309	0.0302298	58.2705	1.01686e-09	4.69618	0.0302298	FALSE	126	0.159786
s__Odoribacter_splanchnicus	5	0.846661	0.0795556	1.61377	0.0305235	54.6146	5.24571e-09	4.67956	0.0305235	FALSE	127	0.160068
s__Atopobium_parvulum	9	6.87202	0.635468	13.1086	0.030798	411.953	5.18976e-84	4.66419	0.030798	FALSE	128	0.160246
s__Actinomyces_sp_oral_taxon_181	4	0.677925	0.0615643	1.29429	0.0311046	#N/A	#N/A	4.64718	0.0311046	FALSE	129	0.160586
s__Bacteroides_caccae	5	0.52974	0.0463368	1.01314	0.0317267	20.068	0.010082	4.6132	0.0317267	FALSE	130	0.162538
s__Streptococcus_salivarius	-5	-0.500416	-0.95849	-0.0423422	0.0322632	33.2365	5.58287e-05	4.58445	0.0322632	FALSE	131	0.164025
s__Prevotella_sp_CAG_873	4	11.267	0.910088	21.6239	0.0329911	#N/A	#N/A	4.54624	0.0329911	FALSE	132	0.166455
s__Proteus_mirabilis	3	11.2727	0.804117	21.7412	0.0348141	#N/A	#N/A	4.45427	0.0348141	FALSE	133	0.174332
s__Citrobacter_werkmanii	3	11.004	0.743667	21.2644	0.0355514	#N/A	#N/A	4.41849	0.0355514	FALSE	134	0.176696
s__Fusobacterium_periodonticum	4	8.67564	0.547479	16.8038	0.0364404	#N/A	#N/A	4.37638	0.0364404	FALSE	135	0.179773
s__Faecalicoccus_pleomorphus	5	10.502	0.584821	20.4193	0.0379362	492.071	4.29233e-103	4.30788	0.0379362	FALSE	136	0.184684
s__Gemella_sanguinis	6	0.325775	0.0180543	0.633496	0.0379905	#N/A	#N/A	4.30545	0.0379905	FALSE	137	0.184684
s__Bifidobacterium_adolescentis	-7	-0.944641	-1.84032	-0.0489601	0.0387247	46.3676	2.02355e-07	4.2729	0.0387247	FALSE	138	0.186889
s__Lactobacillus_paragasseri	6	7.3859	0.355755	14.4161	0.0394802	#N/A	#N/A	4.24008	0.0394802	FALSE	139	0.189164
s__Eubacterium_limosum	5	7.61606	0.302498	14.9296	0.0412478	#N/A	#N/A	4.16581	0.0412478	FALSE	140	0.195981
s__Leptotrichia_hofstadii	3	9.17869	0.344241	18.0131	0.0417167	#N/A	#N/A	4.14666	0.0417167	FALSE	141	0.195981
s__Prevotella_buccalis	5	8.12387	0.284129	15.9636	0.0422553	#N/A	#N/A	4.12495	0.0422553	FALSE	143	0.195981
s__Prevotella_oris	4	9.13334	0.314343	17.9523	0.0423744	#N/A	#N/A	4.12019	0.0423744	FALSE	144	0.195981
s__Eubacterium_eligens	-5	-0.745525	-1.46816	-0.0228925	0.0431707	53.1144	1.02487e-08	4.0887	0.0431707	FALSE	145	0.198288
s__Pyramidobacter_sp_C12_8	5	4.79617	0.0602857	9.53206	0.0471541	#N/A	#N/A	3.93988	0.0471541	FALSE	147	0.212907
s__Parabacteroides_merdae	3	0.354367	0.00338743	0.705346	0.0478295	13.9165	0.0839677	3.91597	0.0478295	FALSE	149	0.213788
s__Bulleidia_extructa	7	5.99591	0.0475506	11.9443	0.0481965	#N/A	#N/A	3.90312	0.0481965	FALSE	150	0.213992
s__Eisenbergiella_massiliensis	4	1.42114	0.00233121	2.83994	0.0496248	#N/A	#N/A	3.85409	0.0496248	FALSE	151	0.218875

## Sheet: limma_voom_TMM_zinbwave
Taxa	signcon	randomSummary	randomCi.lb	randomCi.ub	randomP	het_QE	het_QEp	het_QM	het_QMp	error	rank	AdjP
s__Prevotella_sp_oral_taxon_473	5	13.9024	12.9142	14.8907	2.36911e-167	3.28844	0.510766	760.251	2.36911e-167	FALSE	2	2.3928e-164
s__Porphyromonas_endodontalis	6	15.0175	13.2777	16.7574	3.36954e-64	10.8925	0.0535538	286.186	3.36954e-64	FALSE	4	8.50808e-62
s__Pseudomonas_fragi	-4	-12.6585	-14.0912	-11.2257	3.55089e-67	4.43733	0.217949	299.851	3.55089e-67	FALSE	11	1.19547e-64
s__Clostridium_cadaveris	4	13.4175	11.5045	15.3305	5.30128e-43	1.36979	0.712632	188.983	5.30128e-43	FALSE	12	4.11869e-41
s__Treponema_denticola	4	13.3109	11.4502	15.1716	1.16015e-44	2.25906	0.520408	196.588	1.16015e-44	FALSE	14	9.76461e-43
s__Fusobacterium_necrophorum	6	14.3221	11.7773	16.867	2.7208e-28	14.8366	0.0110837	121.674	2.7208e-28	FALSE	16	8.86455e-27
s__Filifactor_alocis	7	14.0662	11.3181	16.8143	1.10109e-23	48.96	7.59482e-09	100.644	1.10109e-23	FALSE	22	2.31687e-22
s__Treponema_medium	3	12.8731	10.8194	14.9268	1.08074e-34	0.490545	0.782491	150.939	1.08074e-34	FALSE	24	5.19785e-33
s__Catonella_morbi	3	13.0671	10.8159	15.3183	5.47278e-30	1.25099	0.534997	129.426	5.47278e-30	FALSE	29	2.04723e-28
s__Aeromonas_hydrophila	3	12.3085	10.458	14.159	7.58494e-39	1.72685	0.421716	169.951	7.58494e-39	FALSE	32	5.10719e-37
s__Haemophilus_influenzae	3	12.269	10.3883	14.1497	1.96481e-37	0.507347	0.775945	163.48	1.96481e-37	FALSE	35	1.16733e-35
s__Prevotella_intermedia	9	14.5849	11.113	18.0569	1.82036e-16	57.5336	1.41673e-09	67.7882	1.82036e-16	FALSE	37	3.11621e-15
s__Prevotella_sp_oral_taxon_376	4	12.6797	10.4124	14.9471	5.90195e-28	8.39979	0.038433	120.138	5.90195e-28	FALSE	39	1.8628e-26
s__Serratia_liquefaciens	-3	-12.9172	-15.5786	-10.2558	1.85391e-21	3.20897	0.200993	90.4956	1.85391e-21	FALSE	45	3.60087e-20
s__Shewanella_algae	3	12.3465	10.0691	14.6239	2.26295e-26	1.34136	0.51136	112.906	2.26295e-26	FALSE	46	6.17724e-25
s__Staphylococcus_xylosus	-3	-11.2329	-12.853	-9.61271	4.6631e-42	2.08514	0.352548	184.657	4.6631e-42	FALSE	48	3.36409e-40
s__Alloprevotella_rava	3	11.6202	9.66158	13.5788	2.95758e-31	0.951276	0.621488	135.219	2.95758e-31	FALSE	54	1.29876e-29
s__Bacteroides_heparinolyticus	3	11.4547	9.46656	13.4428	1.43039e-29	1.34639	0.510077	127.519	1.43039e-29	FALSE	60	5.15962e-28
s__Dialister_micraerophilus	4	12.9489	9.8063	16.0915	6.69446e-16	14.2971	0.00252741	65.2212	6.69446e-16	FALSE	64	1.02446e-14
s__Campylobacter_rectus	7	11.6445	9.38284	13.9062	6.05056e-24	20.7231	0.00205697	101.83	6.05056e-24	FALSE	66	1.30023e-22
s__Staphylococcus_argenteus	3	11.3786	9.24662	13.5106	1.31177e-25	1.55963	0.45849	109.422	1.31177e-25	FALSE	76	3.1545e-24
s__Selenomonas_artemidis	3	11.0985	9.1044	13.0926	1.04889e-27	0.368868	0.831575	118.997	1.04889e-27	FALSE	81	3.21023e-26
s__Selenomonas_sputigena	8	10.7695	8.80275	12.7362	7.16042e-27	34.7454	1.24864e-05	115.187	7.16042e-27	FALSE	95	2.06629e-25
s__Streptococcus_parauberis	-4	-10.8207	-12.847	-8.79438	1.23247e-25	5.01761	0.170512	109.545	1.23247e-25	FALSE	98	3.03608e-24
s__Providencia_rettgeri	3	9.87212	8.50291	11.2413	2.43119e-45	0.287382	0.866155	199.698	2.43119e-45	FALSE	101	2.23227e-43
s__Prevotella_veroralis	3	11.8838	8.89569	14.872	6.4529e-15	2.81678	0.244536	60.7583	6.4529e-15	FALSE	105	9.27214e-14
s__Treponema_socranskii	6	9.97965	8.39696	11.5623	4.37731e-35	10.7088	0.0574701	152.735	4.37731e-35	FALSE	109	2.21054e-33
s__Alloprevotella_tannerae	7	13.3912	9.13231	17.6501	7.15238e-10	70.3761	3.42345e-13	37.9786	7.15238e-10	FALSE	111	4.01328e-09
s__Prevotella_oris	7	12.8653	8.81746	16.9131	4.68289e-10	67.4148	1.38435e-12	38.8052	4.68289e-10	FALSE	120	2.76592e-09
s__Fusobacterium_naviforme	7	12.0548	8.47027	15.6393	4.35807e-11	31.3546	2.16874e-05	43.4461	4.35807e-11	FALSE	125	3.07808e-10
s__Ureaplasma_diversum	3	9.82848	7.93802	11.719	2.20215e-24	2.19154	0.334282	103.832	2.20215e-24	FALSE	129	4.83517e-23
s__Aeromonas_veronii	5	11.5254	8.22651	14.8243	7.51252e-12	11.9936	0.0173987	46.8889	7.51252e-12	FALSE	134	5.74822e-11
s__Leptotrichia_sp_oral_taxon_212	3	10.7626	7.93047	13.5948	9.4674e-14	4.30633	0.116116	55.4746	9.4674e-14	FALSE	139	1.11187e-12
s__Selenomonas_infelix	3	9.67056	7.4451	11.896	1.63938e-17	2.82128	0.243987	72.5369	1.63938e-17	FALSE	148	2.95673e-16
s__Leptotrichia_sp_oral_taxon_225	3	10.985	7.60853	14.3615	1.81144e-10	5.74108	0.0566684	40.6602	1.81144e-10	FALSE	152	1.14347e-09
s__Campylobacter_ureolyticus	9	9.52965	7.08403	11.9753	2.21931e-14	60.2538	4.15607e-10	58.3274	2.21931e-14	FALSE	162	2.87373e-13
s__Treponema_maltophilum	3	11.1556	7.10643	15.2049	6.67414e-08	14.626	0.000666819	29.1571	6.67414e-08	FALSE	173	3.07803e-07
s__Leptotrichia_sp_oral_taxon_879	3	8.7825	6.60175	10.9633	2.94257e-15	3.89002	0.142986	62.3045	2.94257e-15	FALSE	183	4.30724e-14
s__Eikenella_corrodens	7	9.43889	6.4187	12.4591	9.04588e-10	123.491	6.29691e-23	37.5205	9.04588e-10	FALSE	191	4.93856e-09
s__Selenomonas_sp_oral_taxon_126	5	9.97769	6.43855	13.5168	3.2834e-08	18.4076	0.00102706	30.5324	3.2834e-08	FALSE	197	1.54243e-07
s__Prevotella_nigrescens	6	11.3069	6.46719	16.1466	4.67172e-06	200.083	1.10222e-39	20.9674	4.67172e-06	FALSE	204	1.85765e-05
s__Selenomonas_sp_oral_taxon_892	3	7.92409	5.4793	10.3689	2.11619e-10	4.52924	0.10387	40.3563	2.11619e-10	FALSE	220	1.31126e-09
s__Clostridium_butyricum	5	9.12031	5.28195	12.9587	3.20764e-06	20.8616	0.000337309	21.6882	3.20764e-06	FALSE	232	1.30109e-05
s__Peptoniphilus_sp_HMSC062D09	4	6.01046	4.82108	7.19983	3.97511e-23	1.99882	0.572651	98.1013	3.97511e-23	FALSE	235	8.02972e-22
s__Porphyromonas_uenonis	9	8.9608	5.20557	12.716	2.91241e-06	182.956	2.46442e-35	21.8734	2.91241e-06	FALSE	236	1.1909e-05
s__Treponema_sp_OMZ_838	3	8.40866	4.87864	11.9387	3.03095e-06	6.47107	0.0393391	21.7969	3.03095e-06	FALSE	244	1.23438e-05
s__Methanobrevibacter_arboriphilus	3	8.99955	4.86912	13.13	1.95077e-05	5.44691	0.0656475	18.2368	1.95077e-05	FALSE	246	7.40704e-05
s__Fusobacterium_equinum	4	9.38737	4.54605	14.2287	0.000144466	57.8644	3.3548e-11	14.443	0.000144466	FALSE	251	0.000528661
s__Neisseria_macacae	3	8.32924	4.37677	12.2817	3.62237e-05	22.1934	0.000183415	17.0597	3.62237e-05	FALSE	253	0.000135504
s__Leptotrichia_sp_oral_taxon_215	3	9.93492	4.53567	15.3342	0.000310423	37.9245	1.16145e-07	13.0064	0.000310423	FALSE	254	0.00110787
s__Peptoniphilus_harei	7	5.71332	3.87988	7.54676	1.01145e-09	22.9938	0.000798562	37.3027	1.01145e-09	FALSE	257	5.49227e-09
s__Campylobacter_showae	6	6.81541	3.93019	9.70063	3.66049e-06	66.5213	7.43343e-12	21.4349	3.66049e-06	FALSE	260	1.47295e-05
s__Dialister_pneumosintes	5	8.74365	4.09261	13.3947	0.000229058	538.861	3.20545e-111	13.5763	0.000229058	FALSE	263	0.000826243
s__Lachnoanaerobaculum_saburreum	7	7.14868	3.88694	10.4104	1.74214e-05	120.226	1.46067e-23	18.4523	1.74214e-05	FALSE	264	6.63985e-05
s__Eggerthia_catenaformis	7	6.99555	3.82808	10.163	1.49988e-05	47.9544	1.20666e-08	18.7377	1.49988e-05	FALSE	265	5.73818e-05
s__Criibacterium_bergeronii	4	9.12824	4.01014	14.2463	0.000472931	33.5072	2.51728e-07	12.2195	0.000472931	FALSE	267	0.00165854
s__Synergistes_jonesii	3	10.0142	4.03466	15.9938	0.00102916	17.4093	0.000165814	10.7744	0.00102916	FALSE	268	0.00349984
s__Fusobacterium_sp_oral_taxon_370	8	6.99509	3.63138	10.3588	4.5838e-05	97.3696	3.76504e-18	16.6129	4.5838e-05	FALSE	269	0.000170835
s__Peptostreptococcus_stomatis	9	5.79955	3.41525	8.18385	1.86614e-06	388.858	4.52172e-79	22.7281	1.86614e-06	FALSE	271	7.69307e-06
s__Bacteroidetes_bacterium_oral_taxon_272	-4	-9.56197	-15.443	-3.68095	0.00143901	34.0957	1.89112e-07	10.1551	0.00143901	FALSE	273	0.0048772
s__Fusobacterium_nucleatum	7	7.45975	3.40812	11.5114	0.00030781	476.558	7.50391e-98	13.0223	0.00030781	FALSE	274	0.00110244
s__Actinomyces_cardiffensis	7	7.18195	3.28177	11.0821	0.000307197	181.481	1.64494e-36	13.026	0.000307197	FALSE	276	0.00110244
s__Pyramidobacter_sp_C12_8	7	6.20803	3.13423	9.28182	7.5433e-05	90.145	4.34569e-16	15.6694	7.5433e-05	FALSE	277	0.000278056
s__Parvimonas_sp_oral_taxon_110	6	7.99977	3.31851	12.681	0.000809958	63.8561	1.935e-12	11.2183	0.000809958	FALSE	278	0.00277308
s__Bifidobacterium_ruminantium	-3	-6.83741	-10.7003	-2.97454	0.000522004	19.2704	6.53854e-05	12.0354	0.000522004	FALSE	279	0.0018243
s__Prevotella_salivae	-3	-7.47888	-11.9366	-3.02116	0.00100792	14.1112	0.000862545	10.813	0.00100792	FALSE	280	0.00343919
s__Parvimonas_micra	9	5.77163	2.77432	8.76894	0.00016058	320.357	1.90211e-64	14.2439	0.00016058	FALSE	281	0.00058551
s__Prevotella_sp_CAG_1320	4	10.3799	3.17513	17.5846	0.00474696	39.8451	1.14918e-08	7.9734	0.00474696	FALSE	282	0.0153177
s__Peptostreptococcus_sp_MV1	4	6.05613	2.67465	9.43762	0.000447704	40.2872	1.30686e-07	12.3218	0.000447704	FALSE	283	0.00157554
s__Anaerococcus_vaginalis	6	5.10768	2.51655	7.6988	0.000111763	84.7587	1.46874e-15	14.9268	0.000111763	FALSE	284	0.000410477
s__Pseudomonas_lundensis	-3	-9.1201	-15.583	-2.65724	0.0056781	12.5013	0.00192916	7.64972	0.0056781	FALSE	286	0.0179777
s__Fusobacterium_varium	3	7.44356	2.41486	12.4723	0.0037177	212.198	1.71017e-41	8.4168	0.0037177	FALSE	287	0.0121517
s__Campylobacter_gracilis	6	6.12964	2.16753	10.0917	0.00242784	168.185	6.05831e-33	9.19419	0.00242784	FALSE	288	0.00811961
s__Leptotrichia_hofstadii	4	6.25727	2.01454	10.5	0.00384508	125.941	4.42514e-24	8.35557	0.00384508	FALSE	290	0.0125275
s__Porphyromonas_asaccharolytica	7	6.93162	2.09272	11.7705	0.00499113	191.688	3.59462e-37	7.88265	0.00499113	FALSE	291	0.0160095
s__Stomatobaculum_longum	7	5.53913	1.9086	9.16965	0.00278672	111.733	8.83611e-22	8.9421	0.00278672	FALSE	292	0.009198
s__Eubacterium_saphenum	5	5.31634	1.85898	8.7737	0.00257984	141.834	4.11086e-28	9.08309	0.00257984	FALSE	293	0.00859946
s__Corynebacterium_casei	-3	-3.65128	-5.64236	-1.66021	0.000325355	4.07491	0.13036	12.9185	0.000325355	FALSE	294	0.00115707
s__Solobacterium_moorei	9	3.74908	1.56129	5.93687	0.000783197	198.166	1.55541e-38	11.2806	0.000783197	FALSE	295	0.00269976
s__Prevotella_sp_CAG_1058	-3	-15.7334	-28.1177	-3.34903	0.0127748	27.4095	1.11711e-06	6.20003	0.0127748	FALSE	296	0.0379487
s__Streptococcus_sp_NLAE_zl_C503	5	4.59414	1.60112	7.58715	0.00262582	55.909	3.03695e-10	9.05079	0.00262582	FALSE	297	0.00869533
s__Parvimonas_sp_oral_taxon_393	5	6.23195	1.78278	10.6811	0.0060452	123.973	2.38323e-24	7.53678	0.0060452	FALSE	298	0.0189617
s__Gemella_asaccharolytica	8	4.60217	1.54275	7.66159	0.00319527	138.279	1.16591e-26	8.69247	0.00319527	FALSE	299	0.0105121
s__Fusobacterium_periodonticum	6	4.51815	1.48738	7.54892	0.00347974	149.977	4.10617e-29	8.53713	0.00347974	FALSE	300	0.0114108
s__Fusobacterium_mortiferum	5	5.46723	1.53617	9.3983	0.00641318	301.483	1.99065e-60	7.43038	0.00641318	FALSE	302	0.0200536
s__Cloacibacillus_evryensis	6	5.65427	1.52777	9.78077	0.00723975	147.661	1.25767e-28	7.2125	0.00723975	FALSE	303	0.0224989
s__Slackia_exigua	6	3.73598	1.30431	6.16765	0.00260163	73.1773	3.36053e-13	9.06771	0.00260163	FALSE	304	0.00864357
s__Morganella_morganii	3	6.49828	1.60936	11.3872	0.00918322	186.94	3.58376e-36	6.78684	0.00918322	FALSE	305	0.0281062
s__Pseudoflavonifractor_sp_An184	8	1.46739	0.864686	2.0701	1.82525e-06	11.4722	0.119306	22.7707	1.82525e-06	FALSE	307	7.55534e-06
s__Ruthenibacterium_lactatiformans	9	1.40152	0.804981	1.99805	4.12882e-06	39.1062	4.69733e-06	21.2041	4.12882e-06	FALSE	308	1.65481e-05
s__Bulleidia_extructa	9	3.03733	0.942446	5.13221	0.00448718	52.362	1.4328e-08	8.07534	0.00448718	FALSE	309	0.0145258
s__Bacteroides_plebeius	-9	-1.17303	-1.58428	-0.761779	2.26394e-08	8.31607	0.40322	31.2539	2.26394e-08	FALSE	310	1.07857e-07
s__Haemophilus_pittmaniae	-6	-5.35483	-9.471	-1.23867	0.0107794	187.38	5.37327e-37	6.50133	0.0107794	FALSE	311	0.0322106
s__Prevotella_sp_AM42_24	4	4.54229	1.09358	7.991	0.0098382	287.45	2.88922e-58	6.66396	0.0098382	FALSE	312	0.0296614
s__Roseburia_intestinalis	-7	-1.3132	-1.89851	-0.727895	1.09556e-05	29.7605	0.000233001	19.3371	1.09556e-05	FALSE	313	4.25583e-05
s__Clostridium_sp_CAG_299	-6	-2.01719	-3.27957	-0.754804	0.00173699	20.0654	0.00543019	9.80859	0.00173699	FALSE	314	0.00584786
s__Intestinimonas_butyriciproducens	7	1.0811	0.66994	1.49226	2.55654e-07	15.3322	0.052999	26.5587	2.55654e-07	FALSE	315	1.11297e-06
s__Flavonifractor_sp_An306	8	2.64219	0.77542	4.50896	0.00553554	62.0714	5.81666e-11	7.69561	0.00553554	FALSE	317	0.0175814
s__Eubacterium_callanderi	8	3.86525	0.880792	6.84971	0.0111361	62.9441	3.88896e-11	6.44348	0.0111361	FALSE	320	0.0331782
s__Actinomyces_graevenitzii	4	1.10925	0.524262	1.69423	0.000202022	13.8374	0.0541502	13.8122	0.000202022	FALSE	321	0.000733965
s__Gemella_morbillorum	7	3.14752	0.743397	5.55165	0.0102874	207.911	1.37329e-40	6.58445	0.0102874	FALSE	322	0.0308315
s__Eubacterium_sp_CAG_38	-7	-1.2248	-1.9199	-0.529699	0.000553257	35.5333	2.13733e-05	11.927	0.000553257	FALSE	323	0.00192686
s__Butyricimonas_virosa	7	0.897502	0.492467	1.30254	1.40544e-05	15.0038	0.0590717	18.8617	1.40544e-05	FALSE	324	5.39733e-05
s__Bacteroides_coprocola	-7	-2.13351	-3.67448	-0.592548	0.00665505	37.2208	1.04809e-05	7.36379	0.00665505	FALSE	325	0.0207457
s__Roseburia_sp_CAG_303	-5	-2.62134	-4.61146	-0.631225	0.00983362	38.6312	8.45316e-07	6.66479	0.00983362	FALSE	326	0.0296614
s__Bacteroides_fragilis	7	1.00609	0.447568	1.56462	0.000414691	24.172	0.00214446	12.4648	0.000414691	FALSE	328	0.00146447
s__Streptococcus_salivarius	-9	-0.662198	-0.924895	-0.399501	7.78771e-07	5.14842	0.741601	24.4097	7.78771e-07	FALSE	329	3.31881e-06
s__Catenibacterium_mitsuokai	-3	-0.88121	-1.39618	-0.366245	0.000796824	7.97839	0.435584	11.2486	0.000796824	FALSE	330	0.00273739
s__Bifidobacterium_bifidum	-7	-1.53244	-2.65128	-0.413604	0.00726366	42.6053	1.04227e-06	7.20659	0.00726366	FALSE	331	0.022504
s__Bilophila_wadsworthia	9	0.614399	0.324313	0.904486	3.30771e-05	8.8609	0.354166	17.2323	3.30771e-05	FALSE	332	0.000124193
s__Bifidobacterium_catenulatum	-7	-0.915465	-1.48283	-0.348101	0.0015643	13.4823	0.0962972	10.0013	0.0015643	FALSE	333	0.0052841
s__Fretibacterium_fastidiosum	7	0.667213	0.314485	1.01994	0.000209374	12.2574	0.140083	13.745	0.000209374	FALSE	334	0.000757948
s__Escherichia_coli	5	1.11413	0.336332	1.89193	0.00499305	66.4329	2.51168e-11	7.88195	0.00499305	FALSE	335	0.0160095
s__Atopobium_minutum	6	5.08287	0.948485	9.21725	0.0159697	61.4602	6.06476e-12	5.80621	0.0159697	FALSE	336	0.0467519
s__Roseburia_faecis	-7	-1.29685	-2.25805	-0.335643	0.00818444	90.7096	3.33744e-16	6.99267	0.00818444	FALSE	337	0.0251255
s__Akkermansia_muciniphila	5	1.07002	0.284159	1.85587	0.00761525	43.7763	6.2709e-07	7.12179	0.00761525	FALSE	338	0.0235211
s__Agathobaculum_butyriciproducens	-7	-0.68061	-1.11603	-0.245192	0.00218649	21.6987	0.0055056	9.386	0.00218649	FALSE	339	0.00733673
s__Odoribacter_splanchnicus	7	0.889565	0.257573	1.52156	0.00580206	45.9373	2.44311e-07	7.61077	0.00580206	FALSE	340	0.0183128
s__Bacteroides_thetaiotaomicron	5	0.818905	0.234375	1.40344	0.00603566	38.907	5.11448e-06	7.53962	0.00603566	FALSE	341	0.0189617
s__Faecalibacterium_prausnitzii	-5	-0.931996	-1.63854	-0.225448	0.00972783	60.9874	2.98272e-10	6.68407	0.00972783	FALSE	342	0.0295937
s__Alistipes_finegoldii	7	0.611446	0.180853	1.04204	0.0053831	19.8786	0.010805	7.74602	0.0053831	FALSE	343	0.0172055
s__Lactobacillus_paragasseri	5	0.85169	0.205473	1.49791	0.00979002	7.55385	0.478217	6.67271	0.00979002	FALSE	344	0.0296614
s__Eubacterium_eligens	-5	-1.22361	-2.21801	-0.229207	0.015877	86.785	2.08606e-15	5.81645	0.015877	FALSE	345	0.0466155
s__Candida_albicans	3	10.4612	1.84087	19.0816	0.0173826	23.486	7.94479e-06	5.65732	0.0173826	FALSE	346	0.0507412
s__Pyramidobacter_piscolens	7	5.17214	0.90601	9.43828	0.0174917	231.557	1.38683e-45	5.64636	0.0174917	FALSE	347	0.0509124
s__Blautia_sp_An249	3	5.25334	0.852538	9.65414	0.0193016	80.664	2.60517e-15	5.47399	0.0193016	FALSE	348	0.0560189
s__Peptoniphilus_duerdenii	3	4.89825	0.777325	9.01916	0.0198236	27.3858	1.66094e-05	5.42736	0.0198236	FALSE	349	0.0573691
s__Oribacterium_asaccharolyticum	3	5.7935	0.909349	10.6776	0.0200785	40.8379	2.90382e-08	5.40505	0.0200785	FALSE	350	0.0579409
s__Holdemania_filiformis	4	0.575538	0.0875055	1.06357	0.0208113	18.7663	0.00895179	5.34253	0.0208113	FALSE	351	0.0598843
s__Peptococcus_niger	4	7.28456	1.03041	13.5387	0.0224375	49.8277	8.69361e-11	5.21154	0.0224375	FALSE	352	0.0643802
s__Gemella_bergeri	6	3.9895	0.528532	7.45048	0.0238664	272.96	3.56144e-55	5.10432	0.0238664	FALSE	353	0.0682862
s__Hafnia_alvei	-3	-7.23624	-13.5487	-0.92382	0.0246526	142.274	3.31883e-28	5.04813	0.0246526	FALSE	354	0.0703364
s__Lachnoclostridium_sp_An196	3	8.27432	1.03297	15.5157	0.0251201	24.9529	3.81554e-06	5.01559	0.0251201	FALSE	355	0.0714684
s__Veillonella_parvula	7	0.946302	0.115755	1.77685	0.0255406	58.8095	7.97598e-10	4.98685	0.0255406	FALSE	356	0.0724607
s__Ruminococcus_bicirculans	-5	-0.784366	-1.47376	-0.0949672	0.0257503	40.2498	2.87809e-06	4.97271	0.0257503	FALSE	357	0.0728511
s__Peptoniphilus_coxii	5	6.46577	0.779987	12.1515	0.0258248	147.203	3.01852e-29	4.96771	0.0258248	FALSE	358	0.0728577
s__Butyrivibrio_crossotus	-7	-3.67681	-6.91458	-0.439033	0.0260323	60.9259	3.06682e-10	4.95387	0.0260323	FALSE	359	0.0732385
s__Olsenella_profusa	4	0.484404	0.0537657	0.915041	0.0274774	5.13525	0.643462	4.86056	0.0274774	FALSE	361	0.0768758
s__Prevotella_corporis	6	4.0669	0.444957	7.68884	0.027754	245.188	2.92838e-49	4.84329	0.027754	FALSE	363	0.0772218
s__Parabacteroides_distasonis	7	0.664857	0.0667484	1.26296	0.0293544	45.5134	2.94082e-07	4.74671	0.0293544	FALSE	364	0.0814503
s__Staphylococcus_equorum	-3	-7.60326	-14.5037	-0.702802	0.0308049	58.2689	2.22369e-13	4.6638	0.0308049	FALSE	366	0.0850081
s__Parabacteroides_sp_CAG_409	-5	-3.68258	-7.02747	-0.33768	0.0309411	126.96	1.20648e-23	4.65623	0.0309411	FALSE	367	0.0851512
s__Eubacterium_infirmum	6	2.47188	0.216466	4.72729	0.0317079	120.834	5.13532e-23	4.61422	0.0317079	FALSE	368	0.0870243
s__Blautia_hansenii	-4	-5.9641	-11.4108	-0.517432	0.0318602	191.207	8.33468e-38	4.606	0.0318602	FALSE	369	0.0871137
s__Flavonifractor_plautii	5	0.694543	0.0600617	1.32902	0.0319129	44.914	3.82066e-07	4.60317	0.0319129	FALSE	370	0.0871137
s__Parasutterella_excrementihominis	-5	-0.58604	-1.12429	-0.0477857	0.0328454	23.0952	0.00324409	4.55382	0.0328454	FALSE	371	0.0894175
s__Prevotella_denticola	3	8.2374	0.662926	15.8119	0.0330478	116.578	2.87393e-24	4.5433	0.0330478	FALSE	372	0.0897265
s__Eubacterium_limosum	4	1.3103	0.104071	2.51652	0.0332488	21.746	0.00280955	4.53292	0.0332488	FALSE	373	0.0900303
s__Oscillibacter_sp_CAG_241	5	0.630435	0.0456476	1.21522	0.0346045	39.7048	3.63591e-06	4.46458	0.0346045	FALSE	374	0.0933361
s__Bacteroides_finegoldii	-5	-0.504688	-0.972963	-0.0364135	0.0346545	30.7325	0.000156766	4.46212	0.0346545	FALSE	375	0.0933361
s__Streptococcus_gallolyticus	3	4.63052	0.326109	8.93493	0.0349918	271.981	3.73239e-54	4.44558	0.0349918	FALSE	376	0.0938556
s__Clostridium_symbiosum	5	1.93719	0.136018	3.73836	0.0350332	241.788	9.47012e-48	4.44355	0.0350332	FALSE	377	0.0938556
s__Granulicatella_elegans	7	2.50423	0.173597	4.83487	0.0352085	205.946	3.56487e-40	4.43503	0.0352085	FALSE	378	0.0940757
s__Megamonas_hypermegale	-5	-1.52139	-2.94512	-0.0976677	0.0362228	31.7117	0.00010489	4.38658	0.0362228	FALSE	379	0.0965304
s__Bifidobacterium_scardovii	3	7.75994	0.486226	15.0336	0.0365297	21.6352	2.0044e-05	4.37221	0.0365297	FALSE	380	0.0969108
s__Prevotella_bivia	5	3.98078	0.248877	7.71268	0.0365574	232.415	9.13186e-46	4.37091	0.0365574	FALSE	381	0.0969108
s__Streptococcus_sp_HMSC070B10	5	3.10185	0.164836	6.03887	0.0384557	69.0341	6.45097e-13	4.28475	0.0384557	FALSE	382	0.101676
s__Phascolarctobacterium_succinatutens	-5	-0.881991	-1.71865	-0.0453354	0.0388127	19.8879	0.0107685	4.26905	0.0388127	FALSE	384	0.102085
s__Aggregatibacter_segnis	8	3.62298	0.16486	7.08111	0.0400336	112.733	2.48729e-21	4.21646	0.0400336	FALSE	385	0.105023
s__Streptococcus_sp_HMSC071D03	5	2.43154	0.105649	4.75743	0.040463	30.8824	2.66944e-05	4.19837	0.040463	FALSE	386	0.105875
s__Paraprevotella_xylaniphila	-3	-0.928147	-1.81828	-0.0380196	0.0409853	32.5439	7.43986e-05	4.17662	0.0409853	FALSE	387	0.106964
s__Mageeibacillus_indolicus	5	0.60773	0.0214474	1.19401	0.0421877	4.7477	0.576556	4.12766	0.0421877	FALSE	388	0.109819
s__Coprococcus_comes	-5	-0.556819	-1.0971	-0.0165365	0.0433883	28.0834	0.000458655	4.08021	0.0433883	FALSE	389	0.112653
s__Sutterella_parvirubra	7	0.510246	0.0137551	1.00674	0.0439818	17.6265	0.0242077	4.05726	0.0439818	FALSE	390	0.113902
s__Oribacterium_parvum	5	3.30431	0.0643891	6.54422	0.0456175	190.388	6.74863e-37	3.99566	0.0456175	FALSE	391	0.117835
s__Enterobacter_cloacae_complex	3	3.75539	0.0654847	7.44529	0.0460704	113.254	8.15204e-21	3.97902	0.0460704	FALSE	392	0.118702
s__Megasphaera_sp_DISK_18	5	7.14887	0.0884364	14.2093	0.0471986	356.754	3.27299e-72	3.93829	0.0471986	FALSE	393	0.121299
s__Ruminococcus_gnavus	3	1.07444	0.0114123	2.13748	0.0475907	83.5597	9.36543e-15	3.92438	0.0475907	FALSE	394	0.121996
s__Cloacibacillus_porcorum	4	4.36409	0.0342057	8.69398	0.0482174	192.704	4.01996e-38	3.90239	0.0482174	FALSE	395	0.12329
s__Ruminococcaceae_bacterium_D16	4	0.571633	0.00352051	1.13975	0.0485971	20.9058	0.00391206	3.88922	0.0485971	FALSE	396	0.123947

## Sheet: limma_voom_TMM
Taxa	signcon	randomSummary	randomCi.lb	randomCi.ub	randomP	het_QE	het_QEp	het_QM	het_QMp	error	rank	AdjP
s__Clostridium_symbiosum	9	4.44385	3.48299	5.40472	1.25123e-19	8.29172	0.405506	82.166	1.25123e-19	FALSE	1	6.3187e-17
s__Dialister_pneumosintes	9	3.83719	3.07905	4.59534	3.40954e-23	13.1809	0.105776	98.4053	3.40954e-23	FALSE	2	3.44363e-20
s__Parvimonas_micra	9	5.19535	3.62223	6.76848	9.61293e-11	34.3387	3.52682e-05	41.8986	9.61293e-11	FALSE	3	7.46851e-09
s__Fusobacterium_nucleatum	9	3.99183	2.8479	5.13577	7.95133e-12	29.7156	0.000237287	46.7777	7.95133e-12	FALSE	4	1.07071e-09
s__Bacteroides_fragilis	9	3.45173	2.35455	4.54891	7.00192e-10	7.02813	0.533601	38.0201	7.00192e-10	FALSE	5	5.05138e-08
s__Gemella_morbillorum	9	4.18334	2.64508	5.72161	9.8126e-08	45.8259	2.56515e-07	28.4106	9.8126e-08	FALSE	6	5.50596e-06
s__Eisenbergiella_tayi	9	2.91957	2.0797	3.75943	9.54094e-12	7.16241	0.519216	46.4206	9.54094e-12	FALSE	7	1.07071e-09
s__Peptostreptococcus_stomatis	7	4.31583	2.64686	5.98479	4.01338e-07	49.5514	4.98352e-08	25.6879	4.01338e-07	FALSE	8	1.93025e-05
s__Solobacterium_moorei	9	4.0395	2.52404	5.55495	1.74779e-07	56.5459	2.20812e-09	27.2937	1.74779e-07	FALSE	9	9.2909e-06
s__Porphyromonas_asaccharolytica	9	3.19924	2.17793	4.22055	8.27437e-10	28.563	0.000378229	37.6944	8.27437e-10	FALSE	10	5.57141e-08
s__Hungatella_hathewayi	7	3.44277	2.19978	4.68576	5.67912e-08	18.6147	0.0170616	29.4699	5.67912e-08	FALSE	11	3.37407e-06
s__Porphyromonas_uenonis	9	2.2043	1.56165	2.84695	1.78355e-11	18.4259	0.0182509	45.1951	1.78355e-11	FALSE	12	1.80138e-09
s__Gemella_bergeri	8	1.70549	1.21513	2.19584	9.30284e-12	3.89061	0.792288	46.4701	9.30284e-12	FALSE	13	1.07071e-09
s__Prevotella_intermedia	9	2.44899	1.4586	3.43938	1.25657e-06	33.3906	5.23643e-05	23.4886	1.25657e-06	FALSE	14	5.518e-05
s__Mogibacterium_timidum	8	1.46519	0.982924	1.94745	2.60594e-09	5.42903	0.607758	35.4581	2.60594e-09	FALSE	15	1.645e-07
s__Clostridium_bolteae	7	2.32024	1.27889	3.36158	1.25961e-05	13.8684	0.0852601	19.0707	1.25961e-05	FALSE	16	0.000438693
s__Slackia_exigua	8	1.23903	0.871225	1.60684	4.04267e-11	8.53953	0.287427	43.5931	4.04267e-11	FALSE	17	3.71191e-09
s__Actinomyces_cardiffensis	7	1.49405	0.911924	2.07618	4.89697e-07	12.0503	0.0608561	25.304	4.89697e-07	FALSE	19	2.24816e-05
s__Butyricimonas_synergistica	9	2.03482	1.10854	2.9611	1.66552e-05	5.81009	0.668495	18.538	1.66552e-05	FALSE	20	0.000542636
s__Streptococcus_anginosus_group	9	2.47172	1.23974	3.70371	8.41498e-05	22.3046	0.00438175	15.4627	8.41498e-05	FALSE	25	0.00207296
s__Escherichia_coli	7	2.40744	1.20822	3.60665	8.33174e-05	14.4294	0.0712382	15.4815	8.33174e-05	FALSE	26	0.00207296
s__Clostridium_citroniae	7	1.76407	0.973817	2.55432	1.21319e-05	4.04578	0.852969	19.1424	1.21319e-05	FALSE	27	0.000437614
s__Harryflintia_acetispora	8	1.6914	0.943147	2.43965	9.40434e-06	4.31319	0.74308	19.6287	9.40434e-06	FALSE	28	0.000351792
s__Gemella_asaccharolytica	6	1.2929	0.802172	1.78363	2.41956e-07	10.9428	0.141134	26.6651	2.41956e-07	FALSE	29	1.22188e-05
s__Campylobacter_ureolyticus	9	0.95688	0.670734	1.24303	5.59506e-11	9.41071	0.308842	42.9572	5.59506e-11	FALSE	30	4.70918e-09
s__Intestinimonas_butyriciproducens	7	2.26183	1.09568	3.42797	0.000143818	13.3829	0.0993356	14.4515	0.000143818	FALSE	31	0.00309056
s__Gemella_haemolysans	5	2.01525	0.992659	3.03783	0.000112203	15.9911	0.0425077	14.9194	0.000112203	FALSE	32	0.00256384
s__Lachnoclostridium_sp_An131	8	1.36492	0.761356	1.96848	9.32163e-06	4.94406	0.66679	19.6456	9.32163e-06	FALSE	33	0.000351792
s__Atopobium_parvulum	7	1.74048	0.856313	2.62464	0.00011423	13.9698	0.0825561	14.8856	0.00011423	FALSE	35	0.00256384
s__Pseudoflavonifractor_sp_An184	8	1.50154	0.775164	2.22791	5.08714e-05	3.24193	0.861756	16.4154	5.08714e-05	FALSE	36	0.00131744
s__Bacteroides_coprophilus	6	1.43617	0.75064	2.1217	4.02426e-05	7.98968	0.333505	16.8599	4.02426e-05	FALSE	37	0.00109851
s__Lachnoclostridium_sp_An138	6	1.35614	0.719797	1.99248	2.9542e-05	5.35352	0.616905	17.4471	2.9542e-05	FALSE	38	0.00090811
s__Bacteroides_nordii	7	1.54144	0.761059	2.32182	0.000108213	7.40098	0.494051	14.9877	0.000108213	FALSE	39	0.00254175
s__Prevotella_denticola	5	1.05441	0.595968	1.51285	6.54758e-06	4.62522	0.327957	20.3211	6.54758e-06	FALSE	40	0.000264522
s__Bulleidia_extructa	5	1.88213	0.851219	2.91304	0.000345838	44.8487	3.93119e-07	12.8042	0.000345838	FALSE	41	0.00653126
s__Lactobacillus_paragasseri	7	1.1855	0.627132	1.74387	3.16445e-05	3.28513	0.915211	17.3164	3.16445e-05	FALSE	42	0.00091317
s__Anaerococcus_vaginalis	8	1.1764	0.620175	1.73262	3.39404e-05	13.3494	0.0640403	17.1833	3.39404e-05	FALSE	43	0.000952217
s__Alloprevotella_tannerae	7	1.22341	0.633583	1.81323	4.79632e-05	13.8678	0.0311482	16.527	4.79632e-05	FALSE	44	0.00127481
s__Acidaminococcus_intestini	9	1.98546	0.868126	3.10279	0.000496233	11.8146	0.159671	12.1298	0.000496233	FALSE	45	0.0087929
s__Eubacterium_sp_CAG_180	7	2.23509	0.944602	3.52559	0.000687294	7.32976	0.501508	11.5233	0.000687294	FALSE	46	0.011075
s__Butyricimonas_virosa	9	2.47821	0.994587	3.96183	0.00106081	17.1931	0.0281596	10.7183	0.00106081	FALSE	47	0.015306
s__Clostridium_methylpentosum	6	1.0037	0.532216	1.47518	3.0141e-05	5.65345	0.580745	17.4089	3.0141e-05	FALSE	48	0.00090811
s__Selenomonas_sputigena	8	0.9923	0.525812	1.45879	3.057e-05	17.4959	0.0144636	17.382	3.057e-05	FALSE	49	0.00090811
s__Atopobium_rimae	6	1.49183	0.629028	2.35463	0.000701785	11.2113	0.129666	11.4845	0.000701785	FALSE	51	0.011075
s__Anaerotruncus_colihominis	9	1.68987	0.671558	2.70819	0.00114386	12.7121	0.122146	10.5789	0.00114386	FALSE	54	0.0158261
s__Lactobacillus_salivarius	8	0.967924	0.439188	1.49666	0.000333242	7.9561	0.336481	12.8736	0.000333242	FALSE	56	0.00647258
s__Methanobrevibacter_smithii	9	2.69307	0.972965	4.41317	0.00215061	21.5377	0.00584827	9.41633	0.00215061	FALSE	57	0.025108
s__Prevotella_sp_CAG_279	7	1.92699	0.718427	3.13555	0.00177769	13.5871	0.0931823	9.766	0.00177769	FALSE	59	0.0221663
s__Eikenella_corrodens	7	1.06613	0.456109	1.67615	0.000613865	31.9758	9.4075e-05	11.7335	0.000613865	FALSE	60	0.0103334
s__Fusobacterium_periodonticum	6	1.23968	0.493872	1.98548	0.00112258	22.2856	0.00226772	10.6136	0.00112258	FALSE	61	0.0157474
s__Atopobium_minutum	6	0.640861	0.31419	0.967531	0.000120528	0.637536	0.98622	14.7844	0.000120528	FALSE	64	0.00264637
s__Actinomyces_turicensis	4	0.64017	0.308781	0.971559	0.000152962	5.1855	0.637337	14.3354	0.000152962	FALSE	65	0.00321858
s__Porphyromonas_endodontalis	6	1.08332	0.43319	1.73345	0.00109113	15.8815	0.00719077	10.6662	0.00109113	FALSE	66	0.0155217
s__Lactobacillus_gasseri	7	0.748648	0.338297	1.159	0.000349196	5.71921	0.678651	12.7861	0.000349196	FALSE	67	0.00653126
s__Clostridium_butyricum	5	0.666991	0.31103	1.02295	0.000240162	4.42401	0.351653	13.4875	0.000240162	FALSE	68	0.00485127
s__Mogibacterium_diversum	7	1.06402	0.421486	1.70656	0.00117187	8.6201	0.375349	10.5342	0.00117187	FALSE	69	0.0159945
s__Fusobacterium_sp_oral_taxon_370	8	1.38783	0.511422	2.26424	0.00191124	42.2336	4.68823e-07	9.63289	0.00191124	FALSE	70	0.0235409
s__Ruminococcaceae_bacterium_D5	7	1.54836	0.557606	2.53911	0.00219092	12.737	0.121226	9.38229	0.00219092	FALSE	71	0.0251458
s__Akkermansia_muciniphila	7	2.17828	0.748323	3.60824	0.00282977	12.1636	0.144051	8.9141	0.00282977	FALSE	72	0.031232
s__Tyzzerella_nexilis	6	1.02169	0.391028	1.65236	0.00149737	4.15706	0.76152	10.0818	0.00149737	FALSE	74	0.0196409
s__Prevotella_nigrescens	8	0.807974	0.331091	1.28486	0.000897813	14.097	0.0494826	11.0273	0.000897813	FALSE	75	0.0131419
s__Parabacteroides_distasonis	7	1.03095	0.391031	1.67087	0.00159061	6.6339	0.576597	9.97058	0.00159061	FALSE	76	0.0205964
s__Prevotella_sp_oral_taxon_473	5	1.72725	0.591498	2.86301	0.00287581	20.1504	0.000466392	8.88463	0.00287581	FALSE	78	0.031232
s__Megasphaera_micronuciformis	5	1.63409	0.556512	2.71166	0.00295687	50.3355	3.52268e-08	8.83389	0.00295687	FALSE	79	0.0317707
s__Alistipes_indistinctus	5	1.47333	0.491103	2.45557	0.00328295	7.373	0.496975	8.64314	0.00328295	FALSE	83	0.0345394
s__Treponema_denticola	4	0.519408	0.2172	0.821615	0.000755484	1.62834	0.652982	11.3475	0.000755484	FALSE	84	0.0113886
s__Peptoniphilus_harei	7	0.617861	0.242153	0.993569	0.00126763	7.63906	0.265757	10.3891	0.00126763	FALSE	85	0.0170708
s__Dielma_fastidiosa	6	1.30689	0.433843	2.17993	0.003347	7.61905	0.36738	8.60794	0.003347	FALSE	86	0.0348502
s__Clostridium_cadaveris	4	0.463456	0.19547	0.731442	0.000700012	1.48749	0.685161	11.4892	0.000700012	FALSE	87	0.011075
s__Neisseria_macacae	5	0.433602	0.187269	0.679935	0.00056063	3.16151	0.53117	11.9024	0.00056063	FALSE	88	0.00976269
s__Anaerotignum_lactatifermentans	6	1.3053	0.42622	2.18439	0.00361147	8.16738	0.318066	8.46952	0.00361147	FALSE	89	0.0368443
s__Dialister_sp_CAG_357	-7	-1.31903	-2.20888	-0.42918	0.00366942	14.2652	0.0751084	8.44057	0.00366942	FALSE	90	0.0370611
s__Staphylococcus_argenteus	3	0.558283	0.204418	0.912149	0.00198694	0.669366	0.715565	9.56156	0.00198694	FALSE	94	0.0238906
s__Lachnoanaerobaculum_saburreum	7	0.89273	0.292377	1.49308	0.00356276	15.3329	0.0178199	8.49422	0.00356276	FALSE	95	0.0367182
s__Bacteroidetes_bacterium_oral_taxon_272	-4	-0.672588	-1.1147	-0.230481	0.00286617	3.14118	0.370366	8.89076	0.00286617	FALSE	96	0.031232
s__Roseburia_intestinalis	-5	-2.1262	-3.59568	-0.656713	0.00457007	16.0055	0.0423008	8.04217	0.00457007	FALSE	97	0.043545
s__Fusobacterium_equinum	4	0.501469	0.182988	0.819951	0.00202811	7.88868	0.162478	9.52392	0.00202811	FALSE	98	0.0240987
s__Bacteroides_thetaiotaomicron	9	1.38957	0.431897	2.34724	0.00445673	11.721	0.164091	8.08768	0.00445673	FALSE	100	0.0428695
s__Selenomonas_sp_oral_taxon_892	3	0.383974	0.144051	0.623896	0.00170837	0.0296024	0.985308	9.83914	0.00170837	FALSE	102	0.0216779
s__Filifactor_alocis	7	0.961605	0.30054	1.62267	0.0043579	21.7504	0.00134362	8.12832	0.0043579	FALSE	103	0.0423219
s__Granulicatella_adiacens	6	0.805559	0.252586	1.35853	0.0043005	8.43134	0.296099	8.15237	0.0043005	FALSE	104	0.04217
s__Blautia_hydrogenotrophica	4	1.01531	0.312292	1.71833	0.00464588	5.76398	0.567562	8.01237	0.00464588	FALSE	105	0.0438536
s__Peptostreptococcus_anaerobius	7	1.56667	0.46777	2.66558	0.00520182	36.756	1.27609e-05	7.8079	0.00520182	FALSE	108	0.0482003
s__Flavonifractor_sp_An306	4	0.362752	0.114283	0.611221	0.00421712	5.74433	0.5699	8.18788	0.00421712	FALSE	109	0.0417577
s__Staphylococcus_xylosus	-3	-0.522066	-0.889277	-0.154854	0.00532827	0.31506	0.854251	7.76451	0.00532827	FALSE	111	0.0484824
s__Clostridium_sp_CAG_58	6	1.89153	0.554012	3.22905	0.00557476	9.717	0.205186	7.68287	0.00557476	FALSE	112	0.0502724
s__Aeromonas_hydrophila	3	0.582667	0.169282	0.996051	0.00573474	1.91174	0.384477	7.63182	0.00573474	FALSE	114	0.0508078
s__Lactobacillus_fermentum	5	0.759761	0.217577	1.30195	0.00602362	10.3459	0.241582	7.54322	0.00602362	FALSE	115	0.0529031
s__Fretibacterium_fastidiosum	7	1.88112	0.532164	3.23007	0.00627272	32.022	9.23002e-05	7.47024	0.00627272	FALSE	117	0.0541491
s__Clostridium_sp_CAG_253	-5	-0.802829	-1.38387	-0.221791	0.00676672	9.70188	0.286577	7.33387	0.00676672	FALSE	119	0.0572359
s__Aggregatibacter_segnis	6	0.787154	0.216759	1.35755	0.00683497	16.4445	0.0213512	7.31583	0.00683497	FALSE	120	0.0572359
s__Parvimonas_sp_oral_taxon_393	5	1.01866	0.27784	1.75948	0.00703807	34.1131	6.39755e-06	7.26323	0.00703807	FALSE	123	0.0577923
s__Catonella_morbi	3	0.449791	0.120821	0.778761	0.00736656	0.294649	0.863014	7.18134	0.00736656	FALSE	125	0.0595218
s__Eubacterium_eligens	-7	-1.91054	-3.32654	-0.494526	0.00818214	16.3883	0.037148	6.99317	0.00818214	FALSE	127	0.0648663
s__Actinomyces_viscosus	5	0.652791	0.168678	1.1369	0.00822067	7.55108	0.27287	6.98476	0.00822067	FALSE	128	0.0648663
s__Clostridium_sp_D5	7	0.472603	0.121179	0.824027	0.00839387	2.66312	0.849784	6.94745	0.00839387	FALSE	129	0.0657195
s__Paraprevotella_xylaniphila	5	1.43061	0.362647	2.49858	0.00865204	6.36041	0.606929	6.89328	0.00865204	FALSE	130	0.0672197
s__Clostridium_lavalense	5	1.64587	0.412687	2.87904	0.00889996	38.4581	6.19405e-06	6.84279	0.00889996	FALSE	131	0.068618
s__Prevotella_veroralis	3	0.442445	0.108776	0.776114	0.00935204	0.701816	0.704049	6.75433	0.00935204	FALSE	132	0.0715573
s__Streptococcus_milleri	7	0.903214	0.216973	1.58946	0.00988987	17.1889	0.028201	6.65463	0.00988987	FALSE	133	0.0751036
s__Bacteroides_heparinolyticus	3	0.404618	0.0968511	0.712386	0.00997357	1.09748	0.577677	6.63961	0.00997357	FALSE	134	0.0751739
s__Bifidobacterium_adolescentis	-5	-2.36841	-4.17656	-0.560269	0.0102501	18.2856	0.0191844	6.59091	0.0102501	FALSE	135	0.0766859
s__Clostridium_sp_CAG_242	4	1.08515	0.254122	1.91619	0.0104883	6.64305	0.466966	6.55003	0.0104883	FALSE	136	0.0778907
s__Shewanella_algae	3	0.349385	0.0774587	0.621312	0.0117936	1.35069	0.508981	6.34164	0.0117936	FALSE	139	0.0856942
s__Stomatobaculum_longum	5	0.684314	0.150553	1.21807	0.011978	14.2678	0.0267832	6.31412	0.011978	FALSE	140	0.0864128
s__Synergistes_jonesii	3	0.468817	0.102087	0.835547	0.0122258	2.53874	0.281009	6.27782	0.0122258	FALSE	141	0.0875749
s__Pyramidobacter_sp_C12_8	7	0.373867	0.0800108	0.667723	0.0126448	15.0381	0.0584083	6.21814	0.0126448	FALSE	143	0.0893092
s__Cloacibacillus_evryensis	6	0.978298	0.208248	1.74835	0.0127741	13.3577	0.0638577	6.20013	0.0127741	FALSE	144	0.0895963
s__Weissella_cibaria	-4	-0.475781	-0.854128	-0.0974336	0.0137127	17.6238	0.0137877	6.07476	0.0137127	FALSE	149	0.0929519
s__Clostridium_scindens	5	1.26933	0.2539	2.28476	0.0142842	26.5921	0.000831209	6.00268	0.0142842	FALSE	150	0.0961802
s__Bilophila_wadsworthia	5	1.26155	0.248999	2.27411	0.0146085	12.0682	0.148185	5.96308	0.0146085	FALSE	151	0.0977124
s__Clostridiales_bacterium_1_7_47FAA	4	0.545868	0.106472	0.985264	0.0148963	6.26143	0.509577	5.92869	0.0148963	FALSE	153	0.0978495
s__Paraprevotella_clara	5	1.1827	0.226707	2.13869	0.0153187	8.91852	0.349216	5.87944	0.0153187	FALSE	155	0.0998185
s__Bacteroides_salyersiae	7	1.2792	0.240211	2.31819	0.0158174	8.54507	0.382113	5.82306	0.0158174	FALSE	156	0.102408
s__Catabacter_hongkongensis	5	0.943619	0.173515	1.71372	0.0163249	12.2586	0.140033	5.76754	0.0163249	FALSE	159	0.103699
s__Faecalicoccus_pleomorphus	5	1.43939	0.261065	2.61771	0.0166564	20.532	0.00222559	5.73222	0.0166564	FALSE	160	0.105009
s__Streptococcus_salivarius	-7	-1.26753	-2.30754	-0.227531	0.0169052	19.8892	0.0107634	5.70619	0.0169052	FALSE	162	0.105116
s__Roseburia_sp_CAG_303	-5	-0.844932	-1.53865	-0.151218	0.0169772	3.83276	0.699296	5.69873	0.0169772	FALSE	163	0.105116
s__Olsenella_uli	4	0.541223	0.0964958	0.98595	0.0170684	7.59412	0.36974	5.68933	0.0170684	FALSE	164	0.105116
s__Fusobacterium_necrophorum	4	1.70214	0.29842	3.10586	0.0174713	45.8418	9.78119e-09	5.6484	0.0174713	FALSE	166	0.106301
s__Streptococcus_gallolyticus	5	0.994069	0.170468	1.81767	0.0179991	45.9138	2.46836e-07	5.59624	0.0179991	FALSE	167	0.108857
s__Ruthenibacterium_lactatiformans	7	1.97816	0.337238	3.61909	0.0181389	43.8017	6.20211e-07	5.58268	0.0181389	FALSE	168	0.10905
s__Serratia_liquefaciens	-3	-0.493089	-0.903317	-0.0828608	0.0184803	0.352786	0.838288	5.55004	0.0184803	FALSE	169	0.110444
s__Alistipes_finegoldii	5	1.24561	0.204896	2.28633	0.0189842	13.8383	0.0860775	5.50297	0.0189842	FALSE	170	0.112788
s__Prevotella_sp_oral_taxon_306	4	0.388105	0.0632919	0.712918	0.0191871	2.91294	0.405244	5.48438	0.0191871	FALSE	171	0.113327
s__Mageeibacillus_indolicus	5	0.599373	0.095049	1.1037	0.0198403	4.45077	0.615915	5.42589	0.0198403	FALSE	172	0.116504
s__Flavonifractor_sp_An10	4	0.99712	0.153895	1.84034	0.0204672	15.142	0.0342219	5.3716	0.0204672	FALSE	173	0.11949
s__Bacteroides_eggerthii	5	2.04497	0.312949	3.77699	0.0206623	18.4252	0.0182549	5.35506	0.0206623	FALSE	174	0.119936
s__Clostridium_hylemonae	5	0.639509	0.0964855	1.18253	0.0209872	11.8141	0.0662466	5.32785	0.0209872	FALSE	175	0.121126
s__Morganella_morganii	3	1.04914	0.155577	1.94271	0.0213798	46.8546	1.63444e-07	5.29556	0.0213798	FALSE	176	0.122691
s__Ruminococcaceae_bacterium_D16	6	1.64446	0.241501	3.04742	0.021599	17.6923	0.0134384	5.2778	0.021599	FALSE	177	0.123249
s__Ruminococcus_lactaris	-3	-0.93332	-1.73125	-0.135387	0.021876	9.03996	0.338936	5.25562	0.021876	FALSE	179	0.123434
s__Lactobacillus_crispatus	4	0.820578	0.111686	1.52947	0.0232832	29.1084	0.000138245	5.14725	0.0232832	FALSE	182	0.129209
s__Criibacterium_bergeronii	4	0.357505	0.0483239	0.666685	0.0234331	5.80091	0.121709	5.13611	0.0234331	FALSE	183	0.12933
s__Streptococcus_thermophilus	-3	-0.800475	-1.49674	-0.104212	0.0242391	10.7018	0.219174	5.07744	0.0242391	FALSE	184	0.133052
s__Bacteroides_faecis_CAG_32	5	1.31974	0.169976	2.46951	0.024467	17.5415	0.0249392	5.06122	0.024467	FALSE	185	0.133577
s__Campylobacter_rectus	5	0.349531	0.0445989	0.654463	0.024664	10.7508	0.0963916	5.04733	0.024664	FALSE	186	0.133928
s__Eubacterium_sp_CAG_251	-5	-1.62925	-3.0572	-0.201305	0.025334	15.1671	0.055977	5.00091	0.025334	FALSE	187	0.136831
s__Bacteroides_caccae	3	1.56244	0.18043	2.94444	0.0267017	12.3002	0.138302	4.90999	0.0267017	FALSE	189	0.142133
s__Streptococcus_oralis	3	1.0837	0.123982	2.04342	0.0268863	11.735	0.163423	4.8981	0.0268863	FALSE	191	0.142174
s__Alloprevotella_rava	3	0.457791	0.0516135	0.863969	0.0271733	0.423447	0.809188	4.87976	0.0271733	FALSE	192	0.142943
s__Roseburia_faecis	-5	-2.50657	-4.73323	-0.279905	0.02736	37.6619	8.69181e-06	4.86795	0.02736	FALSE	193	0.142989
s__Fusobacterium_naviforme	5	0.705824	0.0780546	1.33359	0.0275483	21.7967	0.001318	4.85611	0.0275483	FALSE	194	0.142989
s__Treponema_maltophilum	3	0.363546	0.0400813	0.68701	0.0276069	0.74275	0.689785	4.85245	0.0276069	FALSE	195	0.142989
s__Catenibacterium_mitsuokai	3	1.21969	0.124191	2.3152	0.0290982	13.7406	0.0887832	4.7618	0.0290982	FALSE	197	0.149184
s__Adlercreutzia_equolifaciens	-5	-1.14841	-2.18122	-0.115602	0.0293062	15.922	0.04351	4.74954	0.0293062	FALSE	198	0.149275
s__Victivallis_vadensis	5	0.655163	0.065567	1.24476	0.0294116	7.53556	0.480098	4.74336	0.0294116	FALSE	199	0.149275
s__Hafnia_alvei	-7	-0.419505	-0.801594	-0.0374164	0.0314056	3.91734	0.687862	4.63065	0.0314056	FALSE	201	0.157492
s__Clostridium_clostridioforme	3	1.58744	0.124709	3.05016	0.0334145	37.4864	9.36423e-06	4.52441	0.0334145	FALSE	204	0.165435
s__Prevotella_melaninogenica	3	0.570823	0.0336787	1.10797	0.0372647	0.222758	0.8946	4.33828	0.0372647	FALSE	206	0.182176
s__Bacteroides_stercoris	3	1.52191	0.0868436	2.95698	0.0376567	11.0535	0.198685	4.32046	0.0376567	FALSE	208	0.182409
s__Agathobaculum_butyriciproducens	-3	-0.847193	-1.64689	-0.0474992	0.0378589	11.9961	0.151377	4.31135	0.0378589	FALSE	209	0.182409
s__Bacteroides_pectinophilus	-3	-0.924011	-1.79652	-0.0514987	0.0379265	19.7119	0.0114828	4.30831	0.0379265	FALSE	210	0.182409
s__Eubacterium_brachy	4	0.462219	0.0244237	0.900014	0.0385174	11.8248	0.106471	4.28203	0.0385174	FALSE	212	0.183503
s__Bacteroides_sp_CAG_633	-5	-0.803686	-1.5669	-0.0404696	0.039028	19.8475	0.00294783	4.25965	0.039028	FALSE	213	0.185063
s__Lawsonibacter_asaccharolyticus	3	1.0244	0.0379518	2.01086	0.0418137	16.6284	0.0342198	4.14273	0.0418137	FALSE	217	0.194617
s__Streptococcus_cristatus	6	0.809899	0.0275682	1.59223	0.0424552	9.63721	0.210081	4.11696	0.0424552	FALSE	219	0.195798
s__Prevotella_bivia	5	0.534838	0.0169878	1.05269	0.0429435	13.713	0.0895607	4.09763	0.0429435	FALSE	220	0.19715
s__Prevotella_sp_CAG_873	4	0.855776	0.0260269	1.68553	0.043234	16.257	0.0228689	4.08623	0.043234	FALSE	221	0.197585
s__Sellimonas_intestinalis	4	1.00788	0.0288486	1.9869	0.0436207	7.64899	0.36456	4.07118	0.0436207	FALSE	222	0.198455
s__Clostridium_innocuum	7	1.00659	0.0251976	1.98799	0.0444009	16.5755	0.0348459	4.04125	0.0444009	FALSE	223	0.201098
s__Bacteroides_sp_CAG_530	6	1.40746	0.0291326	2.78578	0.0453503	25.7075	0.000568009	4.00556	0.0453503	FALSE	224	0.204481
s__Campylobacter_showae	6	0.644691	0.00713246	1.28225	0.0474915	52.6758	4.2957e-09	3.92789	0.0474915	FALSE	228	0.210379
s__Bifidobacterium_catenulatum	-3	-0.723476	-1.44083	-0.00612268	0.0480764	9.68619	0.287746	3.90731	0.0480764	FALSE	230	0.21084
s__Collinsella_intestinalis	5	0.641792	0.00325363	1.28033	0.048844	8.07044	0.42662	3.88071	0.048844	FALSE	232	0.21264

## Sheet: SMD
Taxa	Number_Samples	I^2	P-value Fit	Pvalue	Coefficient	Confidence Interval Lower Limit	Confidence Interval Upper Limit	PvalueAdjusted
s__Parvimonas_micra	824	0	0.503285	3.80326e-21	0.681624	0.540071	0.823176	2.13743e-18
s__Fusobacterium_nucleatum	824	0	0.773021	1.56875e-20	0.669486	0.528214	0.810759	4.40819e-18
s__Gemella_morbillorum	824	0	0.649626	3.86526e-19	0.64339	0.502348	0.784432	7.24092e-17
s__Dialister_pneumosintes	824	0	0.712074	6.43601e-18	0.619333	0.478587	0.76008	9.0426e-16
s__Peptostreptococcus_stomatis	824	0	0.913966	1.64978e-17	0.610794	0.470221	0.751367	1.85435e-15
s__Clostridium_symbiosum	824	0	0.587922	6.05582e-15	0.558076	0.417894	0.698258	5.67228e-13
s__Ruthenibacterium_lactatiformans	824	51.0465	0.035822	1.37524e-07	0.549727	0.345221	0.754232	5.43819e-06
s__Solobacterium_moorei	824	0	0.993045	3.55655e-14	0.540357	0.400568	0.680147	2.8554e-12
s__Bulleidia_extructa	824	0	0.926432	3.51882e-13	0.518209	0.378557	0.65786	2.47197e-11
s__Butyricimonas_virosa	824	43.9723	0.0683477	1.06206e-06	0.472758	0.282874	0.662641	2.98439e-05
s__Porphyromonas_asaccharolytica	824	0	0.752714	1.6089e-09	0.427842	0.288848	0.566835	1.00467e-07
s__Hungatella_hathewayi	824	53.9609	0.0269186	8.33775e-05	0.419841	0.210697	0.628985	0.000996982
s__Fretibacterium_fastidiosum	824	52.3908	0.0322698	7.94813e-05	0.41345	0.208089	0.618811	0.000971054
s__Intestinimonas_butyriciproducens	824	16.7198	0.27891	2.32512e-07	0.405493	0.251807	0.55918	7.68656e-06
s__Odoribacter_splanchnicus	824	61.8212	0.0101886	0.000631771	0.400706	0.170904	0.630508	0.00487494
s__Eisenbergiella_tayi	824	0.00700812	0.579709	1.64133e-08	0.40007	0.261191	0.538949	9.22428e-07
s__Bacteroides_fragilis	824	0	0.810852	4.31698e-08	0.38758	0.248892	0.526267	2.20558e-06
s__Anaerococcus_vaginalis	764	0	0.959434	1.50427e-07	0.385745	0.241792	0.529698	5.43819e-06
s__Gemella_bergeri	764	0	0.975711	1.54824e-07	0.385299	0.241367	0.529232	5.43819e-06
s__Porphyromonas_uenonis	824	0	0.883155	6.67033e-08	0.381884	0.243273	0.520496	3.12394e-06
s__Gemella_haemolysans	824	14.605	0.395911	8.36576e-07	0.380307	0.229009	0.531604	2.4745e-05
s__Prevotella_intermedia	824	0	0.985019	1.20011e-07	0.373992	0.235517	0.512466	5.18816e-06
s__Faecalibacterium_prausnitzii	824	48.4692	0.0486049	0.000222634	-0.371062	-0.568055	-0.174069	0.00208534
s__Roseburia_faecis	824	55.1397	0.0243675	0.000641897	-0.368511	-0.580118	-0.156905	0.00487494
s__Peptostreptococcus_anaerobius	824	0.00285812	0.672087	4.63556e-07	0.356305	0.217767	0.494843	1.44733e-05
s__Bacteroides_nordii	824	38.0895	0.0959885	0.000124806	0.350631	0.171503	0.52976	0.00129891
s__Flavonifractor_plautii	824	65.6238	0.0069933	0.00453182	0.350329	0.108434	0.592224	0.0231535
s__Gemella_asaccharolytica	764	0	0.958496	1.84732e-06	0.34972	0.206005	0.493434	4.59793e-05
s__Pseudoflavonifractor_sp_An184	764	0	0.452061	1.96021e-06	0.349414	0.205464	0.493364	4.59793e-05
s__Methanobrevibacter_smithii	824	28.5098	0.153395	4.48126e-05	0.346308	0.179994	0.512621	0.000629617
s__Streptococcus_oralis	824	0	0.81709	1.57072e-06	0.339009	0.200641	0.477377	4.20354e-05
s__Akkermansia_muciniphila	824	20.6764	0.192267	2.65344e-05	0.33711	0.179845	0.494375	0.000415883
s__Fusobacterium_sp_oral_taxon_370	764	0	0.988252	4.40271e-06	0.336373	0.192783	0.479963	9.16415e-05
s__Campylobacter_ureolyticus	824	0	0.911992	1.96353e-06	0.335686	0.197382	0.473991	4.59793e-05
s__Slackia_exigua	764	0	0.999884	5.91043e-06	0.331683	0.188162	0.475204	0.000111923
s__Harryflintia_acetispora	764	0	0.615407	7.95365e-06	0.327576	0.183829	0.471323	0.000144192
s__Streptococcus_anginosus_group	824	0	0.783179	3.58933e-06	0.327021	0.188702	0.46534	8.06882e-05
s__Bacteroides_thetaiotaomicron	824	36.837	0.0772265	0.000301725	0.326996	0.149649	0.504343	0.00269158
s__Eikenella_corrodens	824	0	0.938954	4.111e-06	0.324804	0.186583	0.463026	8.88608e-05
s__Roseburia_intestinalis	824	26.5678	0.214962	0.000104362	-0.323904	-0.487514	-0.160295	0.00113911
s__Eubacterium_rectale	824	61.3781	0.00957276	0.00530371	-0.323784	-0.551406	-0.0961627	0.025919
s__Anaerotruncus_colihominis	824	0.00389844	0.367912	5.49604e-06	0.321099	0.182627	0.459571	0.000110313
s__Alistipes_finegoldii	824	0	0.812746	5.97453e-06	0.319355	0.181099	0.457611	0.000111923
s__Roseburia_sp_CAG_303	718	0	0.765199	2.86654e-05	-0.316164	-0.464275	-0.168053	0.000415883
s__Mogibacterium_timidum	764	0	0.997295	1.58105e-05	0.315972	0.17252	0.459424	0.000261338
s__Bilophila_wadsworthia	824	0	0.574804	8.51017e-06	0.314187	0.175866	0.452508	0.00014946
s__Mogibacterium_diversum	824	0	0.640112	9.5748e-06	0.312333	0.17404	0.450625	0.000163062
s__Ruminococcaceae_bacterium_D5	824	26.3217	0.162908	0.00021741	0.308218	0.144855	0.471581	0.00207092
s__Selenomonas_sputigena	764	0	0.996352	2.7554e-05	0.306771	0.163368	0.450174	0.000415883
s__Porphyromonas_endodontalis	546	0	0.939667	0.00043841	0.304203	0.134618	0.473787	0.00373313
s__Clostridium_citroniae	824	38.0374	0.0963053	0.000852201	0.304079	0.125387	0.482771	0.00598671
s__Parvimonas_sp_oral_taxon_393	718	0	0.815293	6.33334e-05	0.30207	0.154059	0.45008	0.000847462
s__Actinomyces_cardiffensis	718	0	0.897663	8.58748e-05	0.296459	0.148511	0.444407	0.00100545
s__Christensenella_minuta	824	0	0.920303	2.72979e-05	0.295538	0.157456	0.433621	0.000415883
s__Catabacter_hongkongensis	824	0	0.54537	2.88602e-05	0.294984	0.156744	0.433224	0.000415883
s__Atopobium_rimae	764	0	0.521254	5.67698e-05	0.29494	0.15135	0.43853	0.000778161
s__Escherichia_coli	824	50.1143	0.0416461	0.00412299	0.292182	0.092549	0.491815	0.0218596
s__Filifactor_alocis	671	0	0.970159	0.000180101	0.291976	0.139186	0.444767	0.00177573
s__Fusobacterium_periodonticum	764	0	0.744678	7.0256e-05	0.291013	0.147537	0.434488	0.00091823
s__Lachnoclostridium_sp_An131	764	0	0.514949	7.8822e-05	0.289183	0.145618	0.432748	0.000971054
s__Oscillibacter_sp_CAG_241	824	27.6571	0.149358	0.000600297	0.288557	0.123741	0.453373	0.00475165
s__Prevotella_nigrescens	696	0	0.993064	0.000162513	0.288276	0.13845	0.438101	0.00163094
s__Campylobacter_showae	764	0	0.997953	9.24822e-05	0.285793	0.142516	0.42907	0.00104737
s__Alloprevotella_tannerae	639	0	0.892364	0.000385736	0.284153	0.127256	0.441049	0.00338725
s__Eubacterium_eligens	824	61.3285	0.00761172	0.0144455	-0.283343	-0.510385	-0.0563011	0.0584057
s__Parabacteroides_distasonis	824	35.7139	0.0813001	0.00164493	0.281641	0.10628	0.457002	0.0106259
s__Alistipes_indistinctus	824	0.984557	0.505021	7.60218e-05	0.28046	0.14153	0.41939	0.000971006
s__Clostridium_sp_CAG_58	764	0	0.857116	0.000148785	0.277448	0.134085	0.420811	0.00152031
s__Agathobaculum_butyriciproducens	824	0	0.681437	9.31823e-05	-0.275298	-0.413378	-0.137218	0.00104737
s__Bacteroides_caccae	824	0.00310379	0.398829	0.000105398	0.273412	0.135221	0.411602	0.00113911
s__Peptoniphilus_harei	718	0	0.99123	0.00029244	0.273029	0.125282	0.420777	0.00265083
s__Atopobium_parvulum	824	0	0.881759	0.000109822	0.272299	0.134315	0.410284	0.00116453
s__Eubacterium_infirmum	764	0	0.900843	0.000211131	0.27092	0.127614	0.414226	0.00204579
s__Clostridium_bolteae	824	66.1136	0.00539828	0.0289012	0.270671	0.0278581	0.513483	0.102154
s__Parvimonas_sp_oral_taxon_110	658	0	0.910372	0.000633935	0.269141	0.114749	0.423533	0.00487494
s__Clostridium_methylpentosum	764	10.9363	0.391595	0.000558713	0.269125	0.116274	0.421977	0.00455068
s__Eubacterium_callanderi	764	0	0.997338	0.000233691	0.268821	0.125628	0.412015	0.00215302
s__Fusobacterium_necrophorum	590	0	0.988921	0.00160844	0.261634	0.0990682	0.4242	0.010511
s__Lachnoanaerobaculum_saburreum	704	0	0.617936	0.00069884	0.25834	0.10898	0.407701	0.00516773
s__Eubacterium_limosum	764	0	0.466117	0.000432959	0.257508	0.11409	0.400926	0.00373313
s__Cloacibacillus_evryensis	764	0	0.608084	0.000468212	0.255886	0.112523	0.399249	0.00392739
s__Cloacibacillus_porcorum	764	0	0.813567	0.000497999	0.254509	0.111243	0.397775	0.00411581
s__Fusobacterium_naviforme	698	0	0.971075	0.000872168	0.254425	0.104623	0.404228	0.00605134
s__Actinomyces_graevenitzii	764	0	0.547027	0.000570183	0.252032	0.108661	0.395403	0.00457775
s__Granulicatella_adiacens	764	0	0.746217	0.000662766	0.24888	0.105602	0.392159	0.00496632
s__Mogibacterium_pumilum	718	43.8025	0.0914126	0.0149414	0.247553	0.0481957	0.44691	0.0595537
s__Lachnoclostridium_sp_An138	764	0.449626	0.38607	0.000834501	0.245067	0.101305	0.388829	0.00593657
s__Aggregatibacter_segnis	764	0	0.984559	0.000819256	0.244337	0.101222	0.387452	0.00590285
s__Bifidobacterium_adolescentis	824	21.8796	0.157371	0.00260114	-0.242876	-0.400955	-0.0847964	0.0155187
s__Atopobium_minutum	556	0	0.863967	0.00470928	0.241599	0.0740551	0.409144	0.0238434
s__Faecalicoccus_pleomorphus	718	36.6719	0.15834	0.0131308	0.237136	0.0497407	0.424532	0.0538652
s__Olsenella_profusa	764	0	0.85383	0.00121334	0.23636	0.0931906	0.37953	0.00821564
s__Streptococcus_thermophilus	824	0	0.6168	0.000787194	-0.236258	-0.374185	-0.0983308	0.00574549
s__Clostridium_hylemonae	718	0	0.850601	0.00179314	0.235206	0.0875699	0.382841	0.0111971
s__Ruminococcaceae_bacterium_D16	764	28.2158	0.204791	0.00724743	0.234608	0.063368	0.405848	0.0339421
s__Mageeibacillus_indolicus	718	35.7615	0.17124	0.0137899	0.233728	0.0477126	0.419743	0.0561587
s__Clostridium_scindens	824	33.4286	0.170808	0.00781813	0.232884	0.0612771	0.40449	0.0357219
s__Streptococcus_gallolyticus	824	0	0.596737	0.00101601	0.231244	0.0933189	0.369169	0.00696336
s__Anaerostipes_hadrus	824	52.3768	0.0343607	0.0269088	-0.230247	-0.434183	-0.0263118	0.0957134
s__Campylobacter_gracilis	764	0	0.537801	0.00175298	0.228701	0.0854535	0.371948	0.0110694
s__Fusobacterium_gonidiaformans	684	0.000267223	0.662838	0.003076	0.228694	0.0772661	0.380121	0.017116
s__Fusicatenibacter_saccharivorans	824	58.9544	0.0134026	0.0440101	-0.225817	-0.445575	-0.00605815	0.136332
s__Streptococcus_milleri	824	0	0.969901	0.00133907	0.225366	0.0876535	0.363079	0.00895904
s__Eubacterium_sp_CAG_251	824	27.5834	0.178161	0.0072256	-0.225145	-0.389417	-0.0608738	0.0339421
s__Morganella_morganii	824	0	0.713455	0.00140701	0.224592	0.0867393	0.362444	0.00930282
s__Treponema_socranskii	611	0	0.973272	0.0059405	0.224279	0.064493	0.384065	0.0284987
s__Lawsonibacter_asaccharolyticus	824	39.4527	0.123122	0.0156265	0.222265	0.0420678	0.402463	0.0611908
s__Clostridium_sp_D5	718	0	0.455105	0.00321617	0.222135	0.0743634	0.369906	0.0173797
s__Clostridium_lavalense	824	7.36808	0.447456	0.00263439	0.220744	0.0768852	0.364603	0.0155187
s__Asaccharobacter_celatus	824	0	0.835948	0.00175219	-0.219981	-0.357761	-0.0822013	0.0110694
s__Eubacterium_hallii	824	42.4209	0.0813523	0.0201881	-0.219298	-0.404337	-0.0342584	0.07666
s__Pyramidobacter_piscolens	824	0	0.925528	0.0019001	0.218222	0.0804926	0.355951	0.0117347
s__Actinomyces_turicensis	764	0	0.964184	0.00297892	0.21672	0.0736975	0.359743	0.0167415
s__Parvimonas_sp_KA00067	698	0.000183272	0.367052	0.00475984	0.215931	0.0660056	0.365855	0.0238842
s__Adlercreutzia_equolifaciens	824	0	0.682095	0.00220657	-0.215247	-0.353074	-0.0774206	0.0134793
s__Eisenbergiella_massiliensis	824	41.2554	0.0807356	0.0214315	0.214956	0.031803	0.398109	0.0797648
s__Pyramidobacter_sp_C12_8	824	0	0.946766	0.00228838	0.214276	0.07658	0.351972	0.0138287
s__Anaerofustis_stercorihominis	638	0	0.762075	0.007343	0.214274	0.0576203	0.370929	0.0341055
s__Flavonifractor_sp_An306	764	0	0.709281	0.00345338	0.213558	0.0704196	0.356697	0.0184838
s__Prevotella_oris	704	0	0.999475	0.00513231	0.212651	0.0637241	0.361578	0.0253014
s__Actinomyces_sp_oral_taxon_181	824	0	0.510247	0.00265088	0.211423	0.0735517	0.349295	0.0155187
s__Bifidobacterium_longum	824	0.000189076	0.184791	0.00276645	-0.210811	-0.348881	-0.0727416	0.0158647
s__Firmicutes_bacterium_CAG_94	824	0	0.973074	0.0027362	0.210411	0.0727579	0.348065	0.015853
s__Bacteroides_salyersiae	824	0	0.79063	0.00283015	0.209851	0.0720901	0.347613	0.0160661
s__Campylobacter_rectus	718	0	0.999845	0.00545118	0.209036	0.0616126	0.35646	0.02641
s__Prevotella_sp_CAG_520	824	0.00293827	0.36306	0.00319063	0.207537	0.0695922	0.345482	0.0173797
s__Lactobacillus_paragasseri	824	0	0.695362	0.00315784	0.207531	0.069739	0.345322	0.0173797
s__Clostridium_sp_CAG_242	764	0.00380178	0.344534	0.00505735	0.204928	0.0616528	0.348203	0.0251525
s__Tyzzerella_nexilis	778	16.3351	0.267811	0.0112658	0.201809	0.0457376	0.357879	0.0483311
s__Flavonifractor_sp_An10	764	0.0116651	0.358889	0.00598372	0.200907	0.0576485	0.344165	0.0284987
s__Megasphaera_micronuciformis	824	0.00189793	0.406112	0.00444258	0.200137	0.0622546	0.338019	0.0230807
s__Acidaminococcus_intestini	824	0.00267276	0.434361	0.00447652	0.199944	0.0620769	0.33781	0.0230807
s__Granulicatella_elegans	824	0	0.599405	0.00446527	0.199908	0.0621046	0.337711	0.0230807
s__Clostridium_leptum	824	23.9655	0.201873	0.0146377	0.199334	0.0392963	0.359372	0.0587598
s__Clostridium_clostridioforme	824	41.2577	0.0902274	0.033278	0.198754	0.0157558	0.381753	0.113347
s__Clostridium_bolteae_CAG_59	824	17.6517	0.302884	0.011174	0.198411	0.045141	0.351682	0.048306
s__Streptococcus_pasteurianus	824	35.5459	0.137755	0.0266676	0.197289	0.0228222	0.371756	0.0954598
s__Actinomyces_viscosus	718	0	0.941921	0.00999471	0.193791	0.0463447	0.341237	0.0435429
s__Lactobacillus_salivarius	778	0	0.645197	0.00751483	0.193321	0.0515759	0.335065	0.0346175
s__Stomatobaculum_longum	704	0	0.956045	0.0116344	0.191696	0.0427816	0.34061	0.049162
s__Dielma_fastidiosa	764	0	0.780001	0.00868715	0.191495	0.0484671	0.334523	0.0384423
s__Proteus_mirabilis	592	0	0.60527	0.0212239	0.191019	0.0285216	0.353516	0.0797648
s__Streptococcus_sp_NLAE_zl_C503	718	0	0.976963	0.0117242	0.189545	0.0421438	0.336947	0.0491716
s__Parabacteroides_merdae	824	37.2833	0.119952	0.0358567	0.189412	0.0125084	0.366315	0.118453
s__Actinomyces_sp_HPA0247	824	18.0629	0.343126	0.0156788	0.189386	0.0357675	0.343005	0.0611908
s__Bifidobacterium_catenulatum	824	11.5196	0.310735	0.0124875	-0.187945	-0.335406	-0.0404843	0.0519852
s__Fusobacterium_mortiferum	824	0.0179688	0.378201	0.00789305	0.186867	0.0490024	0.324731	0.0357734
s__Butyricimonas_synergistica	824	0	0.876589	0.00821764	0.185593	0.0479629	0.323224	0.0369465
s__Fusobacterium_varium	824	0	0.808903	0.00868645	0.184304	0.0466486	0.32196	0.0384423
s__Butyribacterium_methylotrophicum	764	24.8839	0.225556	0.0316853	0.183056	0.0160525	0.350059	0.110553
s__Prevotella_bivia	824	0	0.618716	0.00971352	0.181713	0.0439831	0.319443	0.0426484
s__Peptostreptococcus_sp_MV1	624	0	0.764444	0.0244973	0.18168	0.0233659	0.339994	0.0888225
s__Turicimonas_muris	824	33.5473	0.16276	0.0381091	-0.181513	-0.353073	-0.00995371	0.123088
s__Coprococcus_catus	824	20.089	0.18369	0.0233153	0.1804	0.0245173	0.336282	0.0856419
s__Streptococcus_pneumoniae	718	25.4592	0.226551	0.0406	0.179796	0.0076945	0.351898	0.129643
s__Clostridium_sp_CAG_167	696	0	0.597072	0.0193527	-0.178477	-0.328054	-0.028901	0.0739878
s__Sutterella_parvirubra	824	0.000443113	0.415895	0.0113855	0.177931	0.0401246	0.315737	0.0484744
s__Leptotrichia_hofstadii	764	0	0.687822	0.0161328	0.175519	0.0325324	0.318505	0.0625285
s__Bifidobacterium_bifidum	824	0	0.857278	0.0127562	-0.174858	-0.312468	-0.0372492	0.0527132
s__Streptococcus_mitis	824	26.5036	0.255334	0.0373738	0.172798	0.0101017	0.335494	0.121411
s__Olsenella_uli	764	0	0.836329	0.017881	0.17271	0.0297645	0.315655	0.0688297
s__Enterobacter_cloacae_complex	824	0	0.619978	0.0155043	0.170042	0.0323462	0.307738	0.0611908
s__Fusobacterium_equinum	638	0	0.882258	0.0360418	0.167326	0.0108939	0.323758	0.118453
s__Dialister_sp_CAG_357	824	16.2505	0.271178	0.0318676	-0.166282	-0.318144	-0.0144197	0.110553
s__Clostridium_celatum	684	0	0.525899	0.0315099	0.165949	0.0147084	0.31719	0.110553
s__Streptococcus_cristatus	764	0	0.639461	0.0237181	0.165016	0.0220129	0.30802	0.0865555
s__Prevotella_stercorea	824	4.30933	0.398812	0.0224503	0.164426	0.0232448	0.305608	0.0830069
s__Firmicutes_bacterium_CAG_145	824	7.35086	0.202472	0.0258875	0.163513	0.0196644	0.307362	0.0932613
s__Streptococcus_salivarius	824	0.000823912	0.400148	0.0213321	-0.161808	-0.299571	-0.024045	0.0797648
s__Prevotella_sp_CAG_279	824	22.7381	0.20998	0.0458353	0.161571	0.00298903	0.320152	0.13924
s__Cardiobacterium_valvarum	704	0	0.701908	0.0345123	0.16064	0.0117074	0.309573	0.116143
s__Eggerthia_catenaformis	718	0	0.970602	0.0348514	0.158592	0.0112827	0.305902	0.116586
s__Clostridiales_bacterium_1_7_47FAA	764	0	0.747492	0.033115	0.155374	0.0124494	0.298298	0.113347
s__Bacteroides_sp_CAG_530	696	0	0.825684	0.0420408	0.154975	0.00557605	0.304375	0.132736
s__Blautia_hydrogenotrophica	764	0	0.908628	0.0372707	0.151794	0.00895131	0.294636	0.121411
s__Bacteroides_sp_CAG_661	718	0	0.668269	0.0442209	-0.151346	-0.298779	-0.00391356	0.136332
s__Eubacterium_saphenum	718	0	0.708837	0.0458177	0.150208	0.00279079	0.297625	0.13924
s__Clostridium_sp_CAG_253	824	0	0.810585	0.0328194	-0.149792	-0.28735	-0.0122346	0.113156
s__Eubacterium_sp_CAG_38	824	0.000581471	0.411394	0.0343529	-0.148686	-0.286414	-0.0109581	0.116143
s__Lactobacillus_crispatus	778	0.00553631	0.27584	0.0399322	0.148631	0.00683568	0.290427	0.128239
s__Clostridium_sp_CAG_413	824	0.00206787	0.380822	0.0360253	0.147339	0.00960489	0.285074	0.118453
s__Lachnoclostridium_sp_An118	764	0	0.754067	0.0479059	0.144226	0.00132973	0.287123	0.143208
s__Clostridium_asparagiforme	824	0	0.797594	0.0415021	0.143058	0.00551005	0.280605	0.131775
s__Gemmiger_formicilis	824	0	0.670346	0.042532	-0.14239	-0.279984	-0.00479575	0.133536
s__Eubacterium_sp_CAG_180	824	0	0.975478	0.0433441	0.141676	0.00423652	0.279116	0.13533
s__Barnesiella_intestinihominis	824	0.0119749	0.515574	0.0443928	0.1412	0.00353978	0.278859	0.136332
s__Lactobacillus_delbrueckii	824	0.0024904	0.319176	0.0471335	-0.139519	-0.277271	-0.00176653	0.142414
s__Roseburia_sp_CAG_471	824	0	0.530571	0.0477443	-0.139025	-0.276668	-0.0013816	0.143208

## Sheet: ANCOMBC
Taxa	signcon	randomSummary	randomCi.lb	randomCi.ub	randomP	het_QE	het_QEp	het_QM	het_QMp	error	rank	AdjP
s__Fusobacterium_nucleatum	7	2.82805	2.24038	3.41572	4.02759e-21	32.6438	1.22772e-05	88.9606	4.02759e-21	FALSE	5	5.96083e-19
s__Gemella_morbillorum	8	2.74677	2.11072	3.38281	2.5805e-17	38.4732	2.46278e-06	71.6417	2.5805e-17	FALSE	7	2.29148e-15
s__Dialister_sp_CAG_357	-3	-2.7923	-3.58209	-2.0025	4.22554e-12	1.98202	0.371202	48.0169	4.22554e-12	FALSE	10	1.3401e-10
s__Parvimonas_micra	9	3.03682	2.06448	4.00915	9.27701e-10	120.322	2.84487e-22	37.4713	9.27701e-10	FALSE	11	2.28833e-08
s__Clostridium_symbiosum	9	2.29542	1.56228	3.02856	8.43466e-10	46.1905	2.18673e-07	37.6569	8.43466e-10	FALSE	13	2.20294e-08
s__Porphyromonas_asaccharolytica	6	2.38389	1.57059	3.19719	9.19697e-09	62.6766	3.39661e-12	33.004	9.19697e-09	FALSE	14	1.85612e-07
s__Bacteroides_fragilis	9	1.73485	1.25349	2.21621	1.61961e-12	13.4711	0.0966372	49.8979	1.61961e-12	FALSE	15	5.53161e-11
s__Solobacterium_moorei	8	2.22975	1.40041	3.05908	1.36763e-07	95.188	1.06026e-17	27.7681	1.36763e-07	FALSE	16	2.3355e-06
s__Peptostreptococcus_stomatis	6	2.58731	1.50241	3.67221	2.951e-06	159.918	3.33744e-31	21.8482	2.951e-06	FALSE	17	3.63957e-05
s__Roseburia_sp_CAG_303	-4	-1.65952	-2.11196	-1.20709	6.52221e-13	4.29003	0.231801	51.6831	6.52221e-13	FALSE	18	2.41322e-11
s__Actinomyces_sp_oral_taxon_448	-3	-1.35625	-1.71711	-0.995393	1.7535e-13	1.09659	0.577935	54.2633	1.7535e-13	FALSE	22	7.07774e-12
s__Bulleidia_extructa	7	1.233	0.954861	1.51114	3.66825e-18	9.88716	0.129485	75.4924	3.66825e-18	FALSE	23	4.07176e-16
s__Dialister_pneumosintes	8	1.95211	1.11395	2.79027	4.99877e-06	65.9645	9.62189e-12	20.8378	4.99877e-06	FALSE	28	5.99853e-05
s__Streptococcus_salivarius	-9	-1.48991	-2.05797	-0.921845	2.7391e-07	57.8128	1.24951e-09	26.4254	2.7391e-07	FALSE	33	4.5043e-06
s__Anaerostipes_hadrus	-9	-1.17115	-1.51888	-0.823422	4.07891e-11	23.0587	0.00328964	43.5756	4.07891e-11	FALSE	34	1.20736e-09
s__Eubacterium_eligens	-7	-1.88847	-2.8506	-0.926332	0.000119575	90.3496	3.94935e-16	14.7994	0.000119575	FALSE	36	0.00100173
s__Bifidobacterium_catenulatum	-6	-1.81456	-2.76885	-0.860263	0.00019392	30.3927	1.23426e-05	13.8891	0.00019392	FALSE	39	0.00153751
s__Clostridium_sp_CAG_253	-5	-1.16002	-1.62699	-0.693042	1.12296e-06	6.40829	0.170661	23.7049	1.12296e-06	FALSE	40	1.46646e-05
s__Adlercreutzia_equolifaciens	-8	-0.866012	-1.17847	-0.55355	5.56689e-08	11.106	0.134063	29.5086	5.56689e-08	FALSE	44	1.07465e-06
s__Eubacterium_sp_CAG_38	-7	-1.2225	-1.80817	-0.636835	4.29226e-05	22.2162	0.00453072	16.7376	4.29226e-05	FALSE	45	0.000453754
s__Hungatella_hathewayi	7	1.55057	0.698477	2.40266	0.000361667	72.1723	1.8131e-12	12.7205	0.000361667	FALSE	47	0.00254889
s__Roseburia_intestinalis	-5	-2.16454	-3.48995	-0.839132	0.00137027	140.546	1.82727e-26	10.2454	0.00137027	FALSE	48	0.00780002
s__Bifidobacterium_bifidum	-7	-1.12476	-1.67346	-0.576065	5.87717e-05	18.118	0.0203588	16.1418	5.87717e-05	FALSE	49	0.000567275
s__Streptococcus_sp_A12	-7	-1.15208	-1.7255	-0.578657	8.22219e-05	27.4831	0.000117534	15.5065	8.22219e-05	FALSE	51	0.000760553
s__Rothia_mucilaginosa	-7	-1.15222	-1.72979	-0.574664	9.22597e-05	38.6565	5.69172e-06	15.2888	9.22597e-05	FALSE	52	0.000819266
s__Eisenbergiella_tayi	7	1.39041	0.626417	2.15441	0.000361125	55.5494	3.45212e-09	12.7233	0.000361125	FALSE	53	0.00254889
s__Streptococcus_anginosus_group	6	1.26617	0.597225	1.93512	0.000207437	42.7238	3.77121e-07	13.7625	0.000207437	FALSE	54	0.00158797
s__Eubacterium_sp_CAG_251	-7	-1.70519	-2.73569	-0.674682	0.00118207	76.9287	2.02512e-13	10.5182	0.00118207	FALSE	56	0.00699785
s__Asaccharobacter_celatus	-8	-0.773792	-1.08098	-0.466601	7.93317e-07	10.3203	0.171139	24.374	7.93317e-07	FALSE	57	1.06737e-05
s__Romboutsia_ilealis	-5	-1.49551	-2.3816	-0.609419	0.000939817	58.752	8.06598e-11	10.9425	0.000939817	FALSE	58	0.00571615
s__Actinomyces_naeslundii	-5	-1.02113	-1.53619	-0.506076	0.000102014	15.4442	0.00386325	15.0991	0.000102014	FALSE	59	0.000871045
s__Streptococcus_thermophilus	-7	-1.12225	-1.72464	-0.519853	0.000260844	20.5795	0.00218244	13.3325	0.000260844	FALSE	60	0.00193025
s__Turicimonas_muris	-5	-1.07469	-1.65083	-0.498539	0.000256264	35.2225	2.43548e-05	13.3657	0.000256264	FALSE	62	0.0019285
s__Anaerococcus_vaginalis	3	1.3737	0.548741	2.19867	0.00109978	12.8108	0.00165262	10.6516	0.00109978	FALSE	63	0.00659866
s__Anaerotruncus_colihominis	8	0.997405	0.471098	1.52371	0.000203741	19.1672	0.00767933	13.7963	0.000203741	FALSE	64	0.00158703
s__Eubacterium_sp_CAG_274	-5	-1.19269	-1.87915	-0.506225	0.000660869	18.8792	0.00437251	11.5962	0.000660869	FALSE	65	0.00413276
s__Prevotella_stercorea	4	1.80605	0.609788	3.0023	0.00308591	19.0711	0.000264304	8.75596	0.00308591	FALSE	68	0.0165078
s__Bifidobacterium_adolescentis	-7	-2.15955	-3.63645	-0.682645	0.00415841	118.215	7.74266e-22	8.21331	0.00415841	FALSE	69	0.0205148
s__Streptococcus_mutans	-7	-0.790923	-1.18381	-0.398038	7.95882e-05	12.0536	0.0607844	15.568	7.95882e-05	FALSE	70	0.000751855
s__Gemella_bergeri	5	0.579773	0.353022	0.806525	5.40456e-07	2.98993	0.559512	25.1138	5.40456e-07	FALSE	71	7.74073e-06
s__Bifidobacterium_longum	-5	-1.01746	-1.6155	-0.419408	0.000854603	33.3238	5.38408e-05	11.1187	0.000854603	FALSE	72	0.00527005
s__Anaerotignum_lactatifermentans	7	0.833666	0.364938	1.30239	0.000490426	13.8783	0.0310258	12.1517	0.000490426	FALSE	74	0.00320219
s__Massiliomicrobiota_timonensis	-5	-0.619368	-0.929828	-0.308908	9.2246e-05	2.50035	0.644573	15.2891	9.2246e-05	FALSE	78	0.000819266
s__Veillonella_dispar	-5	-1.20704	-2.01216	-0.401926	0.00329905	59.6959	5.34724e-10	8.63423	0.00329905	FALSE	80	0.0170323
s__Actinomyces_massiliensis	-3	-0.57648	-0.878333	-0.274627	0.000181727	1.75785	0.41523	14.0112	0.000181727	FALSE	81	0.00146703
s__Veillonella_infantium	-7	-1.1314	-1.8921	-0.370704	0.00355578	70.6081	3.71853e-12	8.49779	0.00355578	FALSE	82	0.0181468
s__Eubacterium_hallii	-4	-0.978342	-1.62469	-0.331997	0.00301012	49.8578	1.54038e-08	8.80132	0.00301012	FALSE	83	0.0164002
s__Fusicatenibacter_saccharivorans	-7	-1.0715	-1.79535	-0.347648	0.00371636	73.0921	1.18775e-12	8.41745	0.00371636	FALSE	84	0.0187507
s__Proteobacteria_bacterium_CAG_139	-5	-0.969484	-1.61521	-0.323757	0.00325405	33.8277	4.36524e-05	8.65925	0.00325405	FALSE	85	0.0169976
s__Blautia_wexlerae	-7	-1.03634	-1.73775	-0.334931	0.00378108	88.6278	8.8289e-16	8.38607	0.00378108	FALSE	86	0.0188629
s__Bifidobacterium_pseudocatenulatum	-7	-1.53063	-2.63804	-0.423223	0.00674843	82.1072	1.83934e-14	7.33874	0.00674843	FALSE	87	0.0305745
s__Corynebacterium_durum	-3	-0.621789	-1.00729	-0.236287	0.00157071	10.1839	0.037441	9.99376	0.00157071	FALSE	89	0.0088278
s__Butyricimonas_virosa	7	1.04438	0.303564	1.78519	0.00572544	49.6	4.8777e-08	7.63475	0.00572544	FALSE	90	0.0270436
s__Clostridium_bolteae	5	0.848615	0.253918	1.44331	0.00516099	33.5459	4.90884e-05	7.82214	0.00516099	FALSE	91	0.0246396
s__Streptococcus_sp_F0442	-5	-0.797933	-1.35294	-0.242928	0.00483466	34.5185	5.34129e-06	7.94027	0.00483466	FALSE	92	0.0233325
s__Roseburia_inulinivorans	-5	-0.949822	-1.64371	-0.255936	0.00729901	58.3105	9.98699e-10	7.19787	0.00729901	FALSE	95	0.0327349
s__Methanobrevibacter_smithii	6	1.56293	0.381441	2.74443	0.00952173	65.7377	1.06878e-11	6.72225	0.00952173	FALSE	96	0.0410451
s__Roseburia_faecis	-7	-2.28345	-4.03128	-0.535608	0.0104499	227.896	8.24893e-45	6.55655	0.0104499	FALSE	98	0.0433622
s__Blautia_producta	-4	-0.865733	-1.50325	-0.228218	0.00777718	18.8242	0.00207253	7.08408	0.00777718	FALSE	99	0.0345307
s__Harryflintia_acetispora	6	0.661097	0.18716	1.13503	0.00625772	26.1624	0.000471093	7.47455	0.00625772	FALSE	100	0.028942
s__Slackia_exigua	3	0.440993	0.149461	0.732524	0.00302887	1.16001	0.559894	8.79	0.00302887	FALSE	101	0.0164002
s__Bifidobacterium_breve	-3	-0.98457	-1.72986	-0.23928	0.00961927	12.7139	0.0127619	6.70408	0.00961927	FALSE	102	0.0410669
s__Leuconostoc_mesenteroides	-4	-0.527773	-0.921251	-0.134296	0.00856595	5.1305	0.162487	6.91116	0.00856595	FALSE	103	0.0376563
s__Atopobium_parvulum	5	0.37062	0.102661	0.63858	0.00671076	6.71632	0.34788	7.3488	0.00671076	FALSE	104	0.0305745
s__Propionibacterium_freudenreichii	-3	-0.708088	-1.24929	-0.166889	0.0103367	4.19421	0.122812	6.57593	0.0103367	FALSE	105	0.0432972
s__Intestinimonas_butyriciproducens	5	0.95983	0.218908	1.70075	0.0111156	59.496	5.85222e-10	6.44674	0.0111156	FALSE	106	0.0448667
s__Parabacteroides_sp_CAG_409	3	0.53576	0.132375	0.939145	0.00923728	1.44349	0.485903	6.77637	0.00923728	FALSE	107	0.0402093
s__Coprococcus_comes	-5	-0.994565	-1.76402	-0.22511	0.0112973	44.8473	3.93358e-07	6.41794	0.0112973	FALSE	108	0.0451892
s__Veillonella_rogosae	-5	-1.08391	-1.92712	-0.24071	0.0117529	115.214	3.21833e-21	6.34777	0.0117529	FALSE	109	0.0465919
s__Christensenella_minuta	4	0.383061	0.0912168	0.674904	0.010095	7.94341	0.33761	6.61805	0.010095	FALSE	112	0.0426875
s__Scardovia_wiggsiae	-3	-0.422899	-0.747175	-0.0986239	0.0105865	13.0497	0.0422539	6.53344	0.0105865	FALSE	113	0.0434943
s__Faecalibacterium_prausnitzii	-5	-1.27016	-2.27324	-0.267088	0.0130705	228.992	4.83847e-45	6.15955	0.0130705	FALSE	114	0.0504642
s__Roseburia_hominis	-5	-1.09599	-1.96152	-0.230462	0.0130707	70.2173	4.44842e-12	6.15952	0.0130707	FALSE	115	0.0504642
s__Clostridium_lavalense	4	0.814748	0.170426	1.45907	0.0131979	31.1417	5.85413e-05	6.14239	0.0131979	FALSE	116	0.0505161
s__Agathobaculum_butyriciproducens	-3	-1.0017	-1.80857	-0.194823	0.0149659	81.7301	2.19121e-14	5.92048	0.0149659	FALSE	117	0.0563243
s__Prevotella_sp_CAG_520	4	1.51978	0.27057	2.769	0.0171034	28.493	2.86187e-06	5.68573	0.0171034	FALSE	122	0.0622453
s__Akkermansia_muciniphila	5	0.940375	0.166287	1.71446	0.0172659	34.1823	3.76492e-05	5.66914	0.0172659	FALSE	123	0.0623257
s__Ileibacterium_valens	-4	-0.580084	-1.06352	-0.0966477	0.018683	17.588	0.00350971	5.53095	0.018683	FALSE	125	0.0663619
s__Haemophilus_parainfluenzae	-5	-1.52034	-2.79921	-0.241464	0.0198049	132.716	7.73377e-25	5.42901	0.0198049	FALSE	126	0.0697887
s__Ruminococcus_callidus	-6	-0.733655	-1.35685	-0.110456	0.0210354	27.4423	0.00027739	5.32385	0.0210354	FALSE	128	0.072602
s__Eubacterium_rectale	-5	-1.9084	-3.56813	-0.248675	0.0242199	245.025	1.95245e-48	5.07882	0.0242199	FALSE	131	0.0820889
s__Roseburia_sp_CAG_471	-6	-0.894269	-1.6764	-0.112142	0.0250271	50.9055	9.5895e-09	5.02201	0.0250271	FALSE	132	0.083338
s__Sharpea_azabuensis	-4	-0.405373	-0.760339	-0.0504073	0.0252021	10.203	0.0696842	5.00994	0.0252021	FALSE	133	0.083338
s__Streptococcus_parasanguinis	-5	-0.522859	-0.980915	-0.0648038	0.0252699	27.5243	0.000573678	5.0053	0.0252699	FALSE	134	0.083338
s__Blautia_sp_CAG_257	-4	-0.865819	-1.62469	-0.106951	0.0253393	35.3196	9.73895e-06	5.00055	0.0253393	FALSE	135	0.083338
s__Streptococcus_infantis	-3	-0.698482	-1.31328	-0.0836808	0.025965	26.957	0.00014752	4.95835	0.025965	FALSE	136	0.084768
s__Enterorhabdus_caecimuris	-6	-0.63856	-1.20299	-0.0741335	0.0265963	48.4855	2.86129e-08	4.91683	0.0265963	FALSE	137	0.0861954
s__Streptococcus_australis	-6	-0.964081	-1.82045	-0.107714	0.0273499	75.9937	9.00985e-14	4.86859	0.0273499	FALSE	138	0.0879953
s__Lactobacillus_delbrueckii	-5	-1.55813	-2.94499	-0.171266	0.0276651	68.1034	5.70478e-14	4.84882	0.0276651	FALSE	139	0.088369
s__Escherichia_coli	3	1.16619	0.120491	2.2119	0.0288302	94.8431	4.81526e-17	4.77773	0.0288302	FALSE	141	0.0907844
s__Clostridium_citroniae	5	0.460701	0.0459623	0.87544	0.0294678	17.8467	0.0224059	4.74008	0.0294678	FALSE	142	0.0921387
s__Ruminococcus_obeum_CAG_39	-3	-0.942282	-1.79365	-0.0909133	0.0300631	34.817	5.06522e-07	4.70568	0.0300631	FALSE	144	0.0926945
s__Veillonella_atypica	-7	-0.740481	-1.41152	-0.0694427	0.0305572	40.6167	2.45832e-06	4.67767	0.0305572	FALSE	145	0.0935683
s__Aeriscardovia_aeriphila	-6	-0.974711	-1.86658	-0.0828438	0.0321918	104.916	1.03868e-19	4.58825	0.0321918	FALSE	146	0.0974917
s__Clostridium_sp_CAG_167	-4	-1.10247	-2.13274	-0.0722025	0.0359652	34.5903	1.81617e-06	4.39875	0.0359652	FALSE	149	0.107171
s__Ruminococcus_bicirculans	-5	-1.29801	-2.52174	-0.0742726	0.0376246	96.9451	1.79524e-17	4.32191	0.0376246	FALSE	151	0.110631
s__Parasutterella_excrementihominis	-7	-0.955812	-1.86655	-0.0450752	0.0396892	67.76	1.37017e-11	4.23112	0.0396892	FALSE	153	0.115177
s__Lactobacillus_gasseri	-3	-0.289229	-0.568114	-0.0103442	0.0420867	2.54649	0.636331	4.13171	0.0420867	FALSE	155	0.120084
s__Streptococcus_vestibularis	-4	-0.499963	-0.98604	-0.0138871	0.0438042	17.1803	0.0162697	4.06409	0.0438042	FALSE	158	0.12207
s__Ruthenibacterium_lactatiformans	5	0.836721	0.0231872	1.65025	0.0438181	103.006	1.03634e-18	4.06356	0.0438181	FALSE	159	0.12207
s__Eubacterium_sp_CAG_180	5	0.931734	0.0250854	1.83838	0.0439893	41.574	1.62776e-06	4.05697	0.0439893	FALSE	160	0.12207
s__Lactobacillus_salivarius	4	0.675488	0.0145359	1.33644	0.04517	12.9296	0.00479135	4.01228	0.04517	FALSE	161	0.124568
s__Actinomyces_odontolyticus	-4	-0.296638	-0.587432	-0.00584393	0.0455702	11.126	0.133219	3.99741	0.0455702	FALSE	162	0.124896
s__Actinobaculum_sp_oral_taxon_183	-4	-0.831265	-1.6485	-0.0140259	0.0461956	27.7129	4.1725e-06	3.97445	0.0461956	FALSE	163	0.125833
s__Ruminococcaceae_bacterium_D5	5	0.561768	0.000180062	1.12336	0.0499266	34.4013	3.43572e-05	3.84392	0.0499266	FALSE	165	0.134348

## Sheet: Maaslin2_Logit
Taxa	signcon	randomSummary	randomCi.lb	randomCi.ub	randomP	het_QE	het_QEp	het_QM	het_QMp	error	rank	AdjP
s__Fusobacterium_nucleatum	-7	-3.31752	-3.84335	-2.79168	4.02045e-35	26.0427	0.000218599	152.904	4.02045e-35	FALSE	1	8.92539e-33
s__Peptostreptococcus_stomatis	-8	-2.62063	-3.39828	-1.84298	3.97621e-11	63.7108	2.72948e-11	43.6255	3.97621e-11	FALSE	4	2.2068e-09
s__Porphyromonas_asaccharolytica	-6	-2.31882	-3.1127	-1.52494	1.03562e-08	45.7365	1.0276e-08	32.7732	1.03562e-08	FALSE	9	2.87385e-07
s__Gemella_morbillorum	-6	-2.26526	-3.08751	-1.44302	6.67717e-08	54.9771	1.50656e-09	29.1562	6.67717e-08	FALSE	11	1.56035e-06
s__Clostridium_symbiosum	-9	-1.97593	-2.6589	-1.29295	1.42492e-08	50.3593	3.48582e-08	32.1531	1.42492e-08	FALSE	13	3.72154e-07
s__Dialister_pneumosintes	-6	-1.8352	-2.4592	-1.2112	8.20113e-09	50.7873	1.01168e-08	33.2268	8.20113e-09	FALSE	14	2.42754e-07
s__Bulleidia_extructa	-7	-1.85859	-2.60844	-1.10874	1.18573e-06	32.0546	1.59293e-05	23.6002	1.18573e-06	FALSE	18	2.10586e-05
s__Prevotella_stercorea	-4	-1.15807	-1.44007	-0.876057	8.37619e-16	3.32426	0.34428	64.7796	8.37619e-16	FALSE	19	9.29757e-14
s__Gemella_bergeri	-5	-1.27903	-1.76262	-0.795427	2.17494e-07	8.12391	0.0871432	26.871	2.17494e-07	FALSE	23	4.59845e-06
s__Parvimonas_micra	-7	-2.26352	-3.44192	-1.08513	0.000166682	145.122	2.03813e-27	14.1737	0.000166682	FALSE	24	0.00172109
s__Paraprevotella_xylaniphila	-7	-0.911248	-1.22784	-0.594657	1.6869e-08	15.8482	0.0446053	31.8252	1.6869e-08	FALSE	30	4.16101e-07
s__Anaerotignum_lactatifermentans	-5	-0.944078	-1.30455	-0.58361	2.84835e-07	15.2581	0.0183416	26.3499	2.84835e-07	FALSE	31	5.7485e-06
s__Eisenbergiella_tayi	-7	-1.52833	-2.31985	-0.73681	0.000154045	54.3816	5.82137e-09	14.3221	0.000154045	FALSE	32	0.00165737
s__Butyricimonas_synergistica	-7	-1.35828	-2.08628	-0.630272	0.000255371	49.4181	5.28596e-08	13.3723	0.000255371	FALSE	36	0.00257693
s__Lachnoclostridium_sp_An138	-4	-1.17884	-1.79007	-0.567613	0.000156778	21.7674	0.00278583	14.289	0.000156778	FALSE	38	0.00165737
s__Hungatella_hathewayi	-7	-1.73629	-2.78031	-0.692273	0.00111574	105.694	2.91542e-19	10.6249	0.00111574	FALSE	41	0.00934694
s__Lactobacillus_paragasseri	-7	-0.6837	-0.936954	-0.430446	1.21488e-07	5.05341	0.536981	27.9972	1.21488e-07	FALSE	42	2.69703e-06
s__Solobacterium_moorei	-6	-2.07155	-3.39436	-0.748738	0.00214528	139.072	7.95314e-27	9.42088	0.00214528	FALSE	43	0.0158067
s__Harryflintia_acetispora	-6	-1.20106	-1.87165	-0.530482	0.000447355	31.9685	4.11652e-05	12.3232	0.000447355	FALSE	44	0.00431795
s__Prevotella_sp_CAG_279	-6	-0.694282	-1.0115	-0.377061	1.78955e-05	9.62225	0.0866741	18.4011	1.78955e-05	FALSE	49	0.000240776
s__Pseudoflavonifractor_sp_An184	-4	-0.899076	-1.38406	-0.414089	0.000279702	17.5302	0.0142795	13.2017	0.000279702	FALSE	50	0.00275973
s__Paraprevotella_clara	-7	-0.764986	-1.15161	-0.378365	0.000105286	17.4977	0.0253239	15.0395	0.000105286	FALSE	51	0.00121645
s__Christensenella_minuta	-6	-0.657203	-0.978073	-0.336333	5.96016e-05	7.38317	0.390103	16.1153	5.96016e-05	FALSE	53	0.000735087
s__Catabacter_hongkongensis	-8	-1.04017	-1.67907	-0.401266	0.00141814	32.1618	3.79052e-05	10.1821	0.00141814	FALSE	54	0.0110465
s__Lachnoclostridium_sp_An131	-5	-1.03539	-1.67649	-0.394302	0.00154852	32.9124	1.09007e-05	10.02	0.00154852	FALSE	56	0.0118542
s__Fusobacterium_mortiferum	-3	-1.21879	-2.01002	-0.427572	0.00253513	9.6338	0.00809183	9.11506	0.00253513	FALSE	58	0.0175875
s__Olsenella_profusa	-6	-0.842094	-1.33931	-0.344875	0.000902076	8.94551	0.111258	11.0185	0.000902076	FALSE	59	0.00801043
s__Atopobium_parvulum	-5	-1.03307	-1.69353	-0.372607	0.00217164	20.7297	0.00205142	9.39849	0.00217164	FALSE	60	0.0158067
s__Streptococcus_milleri	-7	-0.508744	-0.768811	-0.248677	0.000126029	1.89577	0.92903	14.7003	0.000126029	FALSE	62	0.00139892
s__Clostridium_citroniae	-7	-0.838609	-1.37563	-0.301588	0.00220842	33.3165	5.40038e-05	9.36771	0.00220842	FALSE	63	0.0158151
s__Megamonas_funiformis	-4	-0.821723	-1.34932	-0.294125	0.00226865	6.66175	0.0834971	9.31839	0.00226865	FALSE	65	0.0159886
s__Methanobrevibacter_smithii	-6	-0.910113	-1.53578	-0.284445	0.004358	42.5916	3.99932e-07	8.12828	0.004358	FALSE	66	0.0293174
s__Clostridium_methylpentosum	-4	-0.993041	-1.69096	-0.295124	0.00529097	23.1647	0.000313954	7.7772	0.00529097	FALSE	67	0.0345469
s__Clostridium_innocuum	-6	-0.654445	-1.10611	-0.202782	0.00451242	14.0283	0.0506808	8.06517	0.00451242	FALSE	68	0.0299032
s__Tyzzerella_nexilis	-4	-0.989002	-1.70562	-0.272386	0.00683151	27.8233	3.94113e-05	7.31674	0.00683151	FALSE	69	0.0433313
s__Faecalibacterium_prausnitzii	-5	-0.489462	-0.835332	-0.143592	0.00554288	59.773	5.16417e-10	7.69321	0.00554288	FALSE	70	0.0356672
s__Bacteroides_coprocola	-6	-0.649719	-1.1216	-0.177833	0.00696346	31.6021	4.81272e-05	7.28237	0.00696346	FALSE	71	0.0435461
s__Anaerotruncus_colihominis	-6	-0.902643	-1.57197	-0.233316	0.00821323	27.179	0.000309433	6.98638	0.00821323	FALSE	73	0.0499544
s__Bacteroides_sp_CAG_144	-5	-0.302061	-0.528139	-0.075984	0.00882648	5.55855	0.474408	6.8576	0.00882648	FALSE	76	0.0515652
s__Streptococcus_anginosus_group	-6	-1.31914	-2.31907	-0.319221	0.00971892	83.7326	2.3815e-15	6.6857	0.00971892	FALSE	77	0.0560416
s__Bacteroides_eggerthii	-5	-0.816016	-1.43939	-0.19264	0.0102984	42.0146	1.34572e-06	6.58254	0.0102984	FALSE	78	0.0582647
s__Anaerostipes_hadrus	-5	-0.418389	-0.739608	-0.0971694	0.0106844	34.3068	3.5741e-05	6.51707	0.0106844	FALSE	81	0.0585662
s__Veillonella_sp_CAG_933	-5	-0.781619	-1.38626	-0.176973	0.011289	53.753	7.70838e-09	6.41924	0.011289	FALSE	82	0.0611261
s__Mageeibacillus_indolicus	-4	-0.965788	-1.72502	-0.206553	0.0126605	27.4185	4.72756e-05	6.21595	0.0126605	FALSE	83	0.067158
s__Clostridium_bolteae	-3	-0.956792	-1.71061	-0.202975	0.0128568	65.4114	4.0015e-11	6.18871	0.0128568	FALSE	85	0.067158
s__Clostridium_sp_CAG_58	-6	-0.927791	-1.6622	-0.193379	0.0132848	62.8163	4.12523e-11	6.13079	0.0132848	FALSE	86	0.0685864
s__Bacteroides_plebeius	-7	-0.615504	-1.10426	-0.126749	0.0135778	31.2104	0.000128891	6.09223	0.0135778	FALSE	87	0.0692934
s__Clostridium_sp_CAG_253	3	0.449741	0.090039	0.809442	0.0142629	5.72575	0.220587	6.00531	0.0142629	FALSE	88	0.0719627
s__Bacteroides_nordii	-5	-0.760788	-1.38779	-0.133787	0.0173986	41.2154	1.89989e-06	5.65571	0.0173986	FALSE	90	0.0858024
s__Megasphaera_micronuciformis	-3	-0.731526	-1.33541	-0.12764	0.0175856	4.00671	0.134882	5.63696	0.0175856	FALSE	91	0.0858024
s__Granulicatella_adiacens	-4	-0.786589	-1.43805	-0.135127	0.017957	23.555	0.000264309	5.60033	0.017957	FALSE	92	0.0859164
s__Bacteroides_salyersiae	-3	-0.585961	-1.07143	-0.100497	0.017996	36.7314	1.28947e-05	5.59654	0.017996	FALSE	93	0.0859164
s__Veillonella_parvula	3	0.822368	0.123853	1.52088	0.021028	43.7363	6.38076e-07	5.32447	0.021028	FALSE	94	0.0993236
s__Fretibacterium_fastidiosum	-5	-1.3372	-2.47698	-0.197427	0.0214789	104.488	5.14987e-19	5.28751	0.0214789	FALSE	95	0.100125
s__Clostridium_clostridioforme	-6	-0.919151	-1.70361	-0.134687	0.0216486	58.3762	3.18185e-10	5.27381	0.0216486	FALSE	96	0.100125
s__Bacteroides_coprophilus	-3	-0.350767	-0.653631	-0.047904	0.0232093	3.37125	0.185329	5.15277	0.0232093	FALSE	98	0.105152
s__Victivallis_vadensis	-5	-0.699162	-1.30869	-0.0896323	0.0245647	23.7441	0.000581982	5.05431	0.0245647	FALSE	99	0.110169
s__Slackia_exigua	-3	-0.724261	-1.37272	-0.075797	0.0285926	4.49348	0.105743	4.79198	0.0285926	FALSE	101	0.125694
s__Eubacterium_sp_OM08_24	-4	-0.5214	-0.994496	-0.0483028	0.0307669	21.6382	0.00293192	4.66592	0.0307669	FALSE	103	0.132626
s__Ruminococcaceae_bacterium_D5	-5	-0.837104	-1.59841	-0.0757941	0.0311545	63.0421	1.17536e-10	4.64443	0.0311545	FALSE	104	0.133006
s__Clostridium_lavalense	-6	-1.2936	-2.48005	-0.107154	0.0325998	57.6043	4.53267e-10	4.56668	0.0325998	FALSE	105	0.13785
s__Parabacteroides_sp_CAG_409	-3	-0.660868	-1.29637	-0.0253677	0.0415298	9.50626	0.00862464	4.15426	0.0415298	FALSE	108	0.170734
s__Bifidobacterium_adolescentis	5	0.469112	0.0145608	0.923663	0.0430991	27.2671	0.000635683	4.09151	0.0430991	FALSE	109	0.17556
s__Lactobacillus_salivarius	-4	-0.87807	-1.74744	-0.00870196	0.0477505	21.5284	8.17592e-05	3.91875	0.0477505	FALSE	111	0.18956
s__Actinomyces_naeslundii	5	0.800178	0.00769338	1.59266	0.047817	13.4386	0.00932006	3.91641	0.047817	FALSE	112	0.18956
s__Megamonas_hypermegale	-3	-0.441794	-0.880389	-0.00319952	0.048352	9.45818	0.0506138	3.89771	0.048352	FALSE	113	0.189985
