# Supplementary material for: Cross-cohort gut microbiome associations with immune checkpoint inhibitor response in advanced melanoma
Source: Nat Med. 2022 Feb 28;28(3):535–44. doi: 10.1038/s41591-022-01695-5 (PMC8938272; doi:10.1038/s41591-022-01695-5)
Supplement: Supplementary file 8 — Blastocystis presence in the cohorts and associations with response. [file 41591_2022_1695_MOESM8_ESM.xlsx]

## Sheet: Sheet1
Dataset	% Blastocystis	% Blastocystis	ORR	PFS12
	Positive	Negative	P-value	P-value
			(Fisher Test)	(Fisher Test)
Barcelona	33.33	66.67	1	0.576
Leeds	11.11	88.89	1	1
WindTT_2020	10	90	0.47	0.485
PetersBA_2020	8.7	91.3	NA	0.502
Manchester	4	96	1	0.444
FrankelAE_2017	2.7	97.3	0.4	NA
MatsonV_2018	2.56	97.44	1	NA
GopalakrishnanV_2018	0	100	NA	NA
PRIMM-UK	0	100	NA	NA
PRIMM-NL	0	100	NA	NA
