# Supplementary material for: Cross-cohort gut microbiome associations with immune checkpoint inhibitor response in advanced melanoma
Source: Nat Med. 2022 Feb 28;28(3):535–44. doi: 10.1038/s41591-022-01695-5 (PMC8938272; doi:10.1038/s41591-022-01695-5)
Supplement: Supplementary file 9 — Meta-analysis using ORR and KO relative abundances. [file 41591_2022_1695_MOESM9_ESM.xlsx]

## Sheet: deseq2_poscounts
K0	signcon	randomSummary	randomCi.lb	randomCi.ub	randomP	het_QE	het_QEp	het_QM	het_QMp	error	rank	AdjP
K19419	7	2.64247	1.51596	3.76897	4.27523e-06	9.67988	0.138797	21.1373	4.27523e-06	FALSE	1	0.0076701
K07342	7	1.56622	0.942055	2.19038	8.7359e-07	9.89939	0.272159	24.1884	8.7359e-07	FALSE	2	0.00503275
K07498	9	1.05821	0.602528	1.51389	5.32553e-06	6.87682	0.549979	20.7165	5.32553e-06	FALSE	4	0.0076701
K21977	7	1.47406	0.700799	2.24733	0.000186782	30.0633	0.000205999	13.9596	0.000186782	FALSE	5	0.179821
K22958	6	1.72311	0.819041	2.62719	0.000187281	3.1846	0.671551	13.9546	0.000187281	FALSE	6	0.179821
K00844	7	2.07003	0.921791	3.21826	0.000410253	9.05319	0.170609	12.4849	0.000410253	FALSE	7	0.337638
K03628	9	0.603847	0.256699	0.950995	0.000651395	38.1387	7.09683e-06	11.623	0.000651395	FALSE	9	0.342547
K18221	-5	-0.841913	-1.3272	-0.356626	0.000673128	14.1769	0.0772706	11.562	0.000673128	FALSE	10	0.342547
K00372	8	1.81105	0.760051	2.86205	0.000731874	7.76995	0.353316	11.4065	0.000731874	FALSE	11	0.342547
K19427	7	2.44639	1.02587	3.86691	0.00073708	21.8835	0.00513626	11.3933	0.00073708	FALSE	12	0.342547
K12339	7	0.511504	0.213336	0.809673	0.000772975	13.0643	0.109655	11.305	0.000772975	FALSE	13	0.342547
K02342	-5	-0.322412	-0.518925	-0.1259	0.00130145	13.0062	0.111636	10.3405	0.00130145	FALSE	14	0.522107
K18474	7	1.66502	0.644999	2.68504	0.0013775	10.1192	0.119723	10.2357	0.0013775	FALSE	15	0.522107
K22024	5	0.705161	0.271156	1.13917	0.00145004	15.5802	0.048799	10.141	0.00145004	FALSE	16	0.522107
K01387	4	2.0212	0.763279	3.27912	0.00163702	5.15045	0.397797	9.91764	0.00163702	FALSE	17	0.554758
K04034	5	1.80414	0.661276	2.94701	0.00197461	5.72008	0.455266	9.57299	0.00197461	FALSE	18	0.631986
K15856	5	2.08251	0.732833	3.43219	0.00249324	2.48135	0.647978	9.14555	0.00249324	FALSE	20	0.652538
K03299	-9	-0.450348	-0.743047	-0.157649	0.00256464	14.8532	0.0620632	9.0939	0.00256464	FALSE	21	0.652538
K14057	7	1.69509	0.592045	2.79813	0.00259573	15.144	0.056405	9.07186	0.00259573	FALSE	22	0.652538
K04567	-7	-0.329994	-0.545096	-0.114893	0.00263969	27.5282	0.000572803	9.04115	0.00263969	FALSE	23	0.652538
K08587	5	1.74812	0.605236	2.891	0.00271844	5.51769	0.479321	8.98743	0.00271844	FALSE	24	0.652538
K08289	-5	-0.283498	-0.470415	-0.0965819	0.00295192	16.0921	0.0410805	8.83695	0.00295192	FALSE	26	0.654078
K06940	7	0.599465	0.200569	0.998362	0.00322485	39.6104	3.78591e-06	8.67568	0.00322485	FALSE	27	0.666359
K01251	-5	-0.246978	-0.41158	-0.0823764	0.00327317	6.13312	0.632324	8.64858	0.00327317	FALSE	28	0.666359
K02356	-5	-0.264597	-0.443488	-0.0857061	0.00374382	33.7599	4.49046e-05	8.40407	0.00374382	FALSE	30	0.704345
K12240	-9	-0.697507	-1.17002	-0.224992	0.00381321	14.8803	0.0615151	8.37069	0.00381321	FALSE	31	0.704345
K20904	-7	-0.619322	-1.04325	-0.195394	0.00419208	9.55622	0.297564	8.19868	0.00419208	FALSE	33	0.704345
K03105	5	1.68546	0.527322	2.8436	0.00433943	25.9111	0.00108774	8.13603	0.00433943	FALSE	34	0.704345
K03825	7	1.71888	0.534449	2.90332	0.00445019	44.2539	5.09427e-07	8.09034	0.00445019	FALSE	35	0.704345
K07313	-3	-0.394919	-0.667746	-0.122091	0.0045532	9.03381	0.339452	8.04887	0.0045532	FALSE	36	0.704345
K00850	-7	-0.264809	-0.447971	-0.0816474	0.00460196	18.7551	0.0162258	8.02958	0.00460196	FALSE	37	0.704345
K01531	-9	-0.23875	-0.404174	-0.0733248	0.00467343	8.34024	0.40096	8.00167	0.00467343	FALSE	38	0.704345
K03664	-7	-0.253415	-0.430003	-0.0768267	0.00491321	27.6795	0.000539197	7.91111	0.00491321	FALSE	39	0.704345
K01195	-3	-0.379563	-0.64619	-0.112936	0.00526831	17.9225	0.0218153	7.78496	0.00526831	FALSE	40	0.704345
K06297	5	1.86497	0.551289	3.17865	0.0053947	11.9467	0.0631691	7.74214	0.0053947	FALSE	41	0.704345
K02066	7	0.645592	0.190714	1.10047	0.00540741	38.6347	5.74478e-06	7.73788	0.00540741	FALSE	42	0.704345
K08968	-5	-0.434089	-0.739955	-0.128222	0.00540912	10.0092	0.264384	7.73731	0.00540912	FALSE	43	0.704345
K00133	-7	-0.28525	-0.487335	-0.0831653	0.00566512	23.6517	0.00262097	7.65385	0.00566512	FALSE	44	0.704345
K03147	-7	-0.334589	-0.572703	-0.0964755	0.00588585	32.5505	7.41971e-05	7.58492	0.00588585	FALSE	45	0.704345
K07243	3	0.647449	0.185968	1.10893	0.00596329	15.8147	0.0451102	7.56136	0.00596329	FALSE	46	0.704345
K01805	-5	-0.315451	-0.54056	-0.0903419	0.00602264	21.7887	0.00532266	7.54352	0.00602264	FALSE	47	0.704345
K07318	7	2.39831	0.684742	4.11187	0.00608497	24.1508	0.000489919	7.52497	0.00608497	FALSE	48	0.704345
K15584	5	0.851926	0.242547	1.4613	0.0061425	43.8286	6.12986e-07	7.50802	0.0061425	FALSE	49	0.704345
K00831	-5	-0.323504	-0.55574	-0.0912688	0.00632898	36.807	1.24887e-05	7.45416	0.00632898	FALSE	50	0.704345
K05979	8	1.83199	0.51318	3.1508	0.00647644	#N/A	#N/A	7.41272	0.00647644	FALSE	51	0.704345
K03177	-5	-0.156201	-0.268649	-0.0437527	0.00647759	9.51671	0.300597	7.4124	0.00647759	FALSE	52	0.704345
K01409	-7	-0.245611	-0.422432	-0.0687896	0.00647983	23.5158	0.00276142	7.41178	0.00647983	FALSE	53	0.704345
K00052	-5	-0.255154	-0.4417	-0.0686088	0.00734438	25.0801	0.00150673	7.18675	0.00734438	FALSE	54	0.783537
K01156	-7	-0.700509	-1.21436	-0.186655	0.00754204	34.73	2.9942e-05	7.13912	0.00754204	FALSE	55	0.789994
K01935	5	0.653338	0.170307	1.13637	0.00802521	64.935	4.97099e-11	7.02784	0.00802521	FALSE	56	0.815612
K02888	-5	-0.283755	-0.493953	-0.0735577	0.00814873	39.3123	4.30114e-06	7.00049	0.00814873	FALSE	57	0.815612
K11130	5	1.41666	0.366212	2.46711	0.00821133	21.2926	0.00640937	6.98679	0.00821133	FALSE	58	0.815612
K03878	-3	-0.579916	-1.01159	-0.148243	0.00846231	0.12726	0.938352	6.93293	0.00846231	FALSE	59	0.8201
K02111	-5	-0.276281	-0.484996	-0.0675648	0.00947459	38.3925	6.36973e-06	6.7311	0.00947459	FALSE	60	0.8201
K00204	5	1.47923	0.359465	2.599	0.00962141	25.9034	0.00109103	6.70368	0.00962141	FALSE	61	0.8201
K00029	5	0.487655	0.115532	0.859779	0.010215	21.9476	0.00501388	6.59701	0.010215	FALSE	62	0.8201
K01755	-5	-0.233049	-0.410953	-0.0551458	0.0102433	25.1856	0.00144589	6.59209	0.0102433	FALSE	63	0.8201
K12410	-7	-0.295211	-0.520906	-0.0695165	0.0103577	21.5095	0.00591035	6.57232	0.0103577	FALSE	64	0.8201
K03043	-5	-0.239704	-0.42338	-0.0560275	0.0105331	24.9605	0.00157871	6.54244	0.0105331	FALSE	65	0.8201
K00261	5	1.04298	0.243201	1.84276	0.0105895	19.9001	0.0107207	6.53294	0.0105895	FALSE	66	0.8201
K00762	-5	-0.228585	-0.404171	-0.0529997	0.0107239	29.918	0.000218548	6.51051	0.0107239	FALSE	67	0.8201
K00319	5	1.3274	0.306631	2.34818	0.0108119	20.9895	0.00717527	6.49598	0.0108119	FALSE	68	0.8201
K03642	5	1.32491	0.305334	2.34448	0.0108679	111.532	1.84372e-20	6.48679	0.0108679	FALSE	69	0.8201
K04086	5	2.18028	0.499675	3.86088	0.011	19.9464	0.00283089	6.46531	0.011	FALSE	70	0.8201
K21469	-5	-0.416285	-0.73759	-0.0949811	0.0111058	2.9184	0.939373	6.4483	0.0111058	FALSE	71	0.8201
K14623	-7	-0.545605	-0.966995	-0.124215	0.0111579	33.7392	4.52923e-05	6.43999	0.0111579	FALSE	72	0.8201
K00528	-5	-0.374837	-0.666987	-0.0826868	0.0119137	26.8611	0.000747112	6.32366	0.0119137	FALSE	74	0.8201
K02683	5	1.30783	0.285068	2.33059	0.0122018	21.5859	0.00574353	6.28131	0.0122018	FALSE	75	0.8201
K19350	7	1.31558	0.286737	2.34443	0.0122037	19.989	0.0103777	6.28104	0.0122037	FALSE	76	0.8201
K12999	3	2.55075	0.555893	4.54561	0.012206	9.6364	0.0470188	6.2807	0.012206	FALSE	77	0.8201
K03236	5	1.15187	0.250829	2.05291	0.0122254	16.6496	0.0339721	6.27789	0.0122254	FALSE	78	0.8201
K02244	5	0.47731	0.103383	0.851237	0.0123546	11.3776	0.181207	6.25926	0.0123546	FALSE	79	0.8201
K03829	7	1.28824	0.278762	2.29773	0.0123775	#N/A	#N/A	6.25597	0.0123775	FALSE	80	0.8201
K02654	-5	-0.249221	-0.444524	-0.0539175	0.0123825	13.1146	0.107968	6.25527	0.0123825	FALSE	81	0.8201
K02262	-3	-0.527951	-0.942704	-0.113199	0.0125994	4.78717	0.571386	6.22451	0.0125994	FALSE	82	0.8201
K03271	5	1.03701	0.222006	1.85202	0.0126365	88.5476	9.16585e-16	6.21931	0.0126365	FALSE	83	0.8201
K10536	-3	-0.464725	-0.830696	-0.0987543	0.0128159	17.6277	0.0241977	6.19435	0.0128159	FALSE	84	0.8201
K02961	-5	-0.305604	-0.546451	-0.0647562	0.0128849	56.9667	1.82786e-09	6.18485	0.0128849	FALSE	85	0.8201
K01482	-3	-0.383351	-0.685474	-0.0812279	0.0128857	16.4682	0.0361481	6.18474	0.0128857	FALSE	86	0.8201
K17837	6	1.47623	0.312646	2.63982	0.0128974	#N/A	#N/A	6.18312	0.0128974	FALSE	87	0.8201
K19002	7	0.701483	0.148065	1.2549	0.012979	12.2684	0.139624	6.17198	0.012979	FALSE	89	0.8201
K09140	5	1.26578	0.265586	2.26598	0.0131234	22.0056	0.00490546	6.1524	0.0131234	FALSE	90	0.8201
K05970	-5	-0.254042	-0.455147	-0.0529372	0.0132905	12.4085	0.133887	6.13002	0.0132905	FALSE	91	0.8201
K00600	-5	-0.251272	-0.450552	-0.0519922	0.0134615	32.3263	8.14041e-05	6.10742	0.0134615	FALSE	92	0.8201
K02869	5	1.31087	0.271058	2.35068	0.0134778	21.7194	0.00546311	6.10529	0.0134778	FALSE	93	0.8201
K03596	-5	-0.26659	-0.478088	-0.0550915	0.0134924	39.251	4.41527e-06	6.10337	0.0134924	FALSE	94	0.8201
K03120	5	1.15796	0.238988	2.07692	0.0135236	19.2696	0.0134824	6.09929	0.0135236	FALSE	95	0.8201
K20342	5	0.929709	0.189992	1.66943	0.0137638	13.8359	0.086145	6.06819	0.0137638	FALSE	96	0.825971
K03655	-5	-0.288842	-0.520538	-0.0571459	0.0145507	40.3409	2.76768e-06	5.97007	0.0145507	FALSE	98	0.852712
K02988	-7	-0.263476	-0.475044	-0.0519074	0.0146534	40.6662	2.40656e-06	5.95766	0.0146534	FALSE	99	0.852712
K00672	5	1.37393	0.267136	2.48072	0.0149734	27.7258	0.000529298	5.91959	0.0149734	FALSE	100	0.858009
K03432	5	1.36561	0.261282	2.46993	0.0153638	24.542	0.00185791	5.87427	0.0153638	FALSE	101	0.858009
K01844	5	1.80969	0.345467	3.27391	0.0154186	24.7192	0.0017343	5.868	0.0154186	FALSE	102	0.858009
K07481	5	0.601769	0.112788	1.09075	0.0158631	36.9568	1.17214e-05	5.81798	0.0158631	FALSE	103	0.858009
K04800	5	1.17204	0.219493	2.12459	0.015883	20.2434	0.00945347	5.81578	0.015883	FALSE	104	0.858009
K02835	-5	-0.267865	-0.486472	-0.0492587	0.0163234	42.8998	9.17425e-07	5.7677	0.0163234	FALSE	106	0.858009
K02775	3	0.264792	0.0485643	0.481019	0.0163875	8.81472	0.358166	5.76081	0.0163875	FALSE	107	0.858009
K18123	5	1.77628	0.322142	3.23041	0.0166583	#N/A	#N/A	5.73202	0.0166583	FALSE	108	0.858009
K16788	3	1.53301	0.275635	2.79039	0.016866	5.04311	0.282903	5.71027	0.016866	FALSE	110	0.858009
K01591	-7	-0.165909	-0.302074	-0.0297445	0.0169354	14.9247	0.0606255	5.70306	0.0169354	FALSE	111	0.858009
K02931	-7	-0.266882	-0.486645	-0.0471194	0.0173032	42.5738	1.05661e-06	5.66535	0.0173032	FALSE	112	0.858009
K03553	-7	-0.226209	-0.412921	-0.0394977	0.0175688	23.3621	0.0029292	5.63864	0.0175688	FALSE	113	0.858009
K09799	5	1.74434	0.303682	3.185	0.0176389	#N/A	#N/A	5.63166	0.0176389	FALSE	114	0.858009
K02991	5	1.03783	0.180488	1.89517	0.0176645	15.9742	0.042751	5.62912	0.0176645	FALSE	115	0.858009
K00555	5	1.18446	0.204779	2.16414	0.017805	22.6135	0.0038976	5.61523	0.017805	FALSE	116	0.858009
K06167	5	1.20887	0.208797	2.20894	0.0178281	68.7202	8.83189e-12	5.61296	0.0178281	FALSE	117	0.858009
K00939	-3	-0.257342	-0.470318	-0.0443652	0.0178727	40.5251	2.55711e-06	5.60858	0.0178727	FALSE	118	0.858009
K03330	5	1.11112	0.191229	2.03102	0.0179133	17.8887	0.0220767	5.60461	0.0179133	FALSE	119	0.858009
K05363	6	0.905513	0.155699	1.65533	0.0179353	#N/A	#N/A	5.60246	0.0179353	FALSE	120	0.858009
K10201	7	1.69295	0.290048	3.09584	0.018021	24.5431	0.00185714	5.5941	0.018021	FALSE	121	0.858009
K15552	7	1.14128	0.193726	2.08884	0.0182418	30.846	0.000149654	5.57278	0.0182418	FALSE	122	0.8614
K04801	5	1.31579	0.219591	2.412	0.0186435	25.9837	0.00105705	5.53465	0.0186435	FALSE	123	0.868448
K03040	-7	-0.268947	-0.49323	-0.0446643	0.0187595	43.2871	7.75572e-07	5.5238	0.0187595	FALSE	124	0.868448
K03070	-5	-0.243738	-0.447199	-0.0402767	0.0188769	36.0737	1.70229e-05	5.51289	0.0188769	FALSE	125	0.868448
K02945	-5	-0.262131	-0.48116	-0.043101	0.018994	25.9375	0.00107649	5.50207	0.018994	FALSE	126	0.868448
K10202	6	1.42835	0.232055	2.62464	0.0192757	#N/A	#N/A	5.47633	0.0192757	FALSE	127	0.869853
K01939	-5	-0.294415	-0.54117	-0.0476599	0.0193601	61.1758	2.739e-10	5.4687	0.0193601	FALSE	128	0.869853
K03275	3	1.81035	0.289032	3.33167	0.0196832	26.5663	0.000839769	5.43978	0.0196832	FALSE	129	0.869853
K18933	5	1.38854	0.22099	2.55609	0.0197565	29.6721	0.000241525	5.43328	0.0197565	FALSE	130	0.869853
K03537	5	1.27153	0.201967	2.3411	0.0198026	23.4286	0.00285542	5.42921	0.0198026	FALSE	131	0.869853
K03390	5	1.01905	0.15963	1.87847	0.0201249	38.7823	5.39425e-06	5.40103	0.0201249	FALSE	132	0.869853
K01876	-5	-0.265227	-0.489434	-0.0410209	0.0204189	45.7504	2.65135e-07	5.37572	0.0204189	FALSE	133	0.869853
K09119	5	1.28799	0.19897	2.37702	0.0204461	#N/A	#N/A	5.3734	0.0204461	FALSE	134	0.869853
K09730	5	1.2116	0.185088	2.23812	0.0207029	22.2969	0.00439457	5.35163	0.0207029	FALSE	135	0.869853
K14052	5	1.50145	0.229088	2.77381	0.0207307	29.5356	0.000255285	5.34929	0.0207307	FALSE	136	0.869853
K00200	5	1.24037	0.188776	2.29197	0.0207884	23.5786	0.00269562	5.34444	0.0207884	FALSE	137	0.869853
K07452	5	1.61584	0.245402	2.98628	0.0208366	74.4697	6.29852e-13	5.34041	0.0208366	FALSE	138	0.869853
K10547	-4	-1.16074	-2.14932	-0.172164	0.0213748	#N/A	#N/A	5.29597	0.0213748	FALSE	139	0.871794
K15524	5	1.58127	0.234133	2.9284	0.0214138	22.9269	0.00345943	5.2928	0.0214138	FALSE	140	0.871794
K17488	5	1.18553	0.173863	2.19719	0.0216301	22.7221	0.00373991	5.27529	0.0216301	FALSE	141	0.871794
K00783	-5	-0.235888	-0.437183	-0.0345927	0.021631	30.832	0.00015051	5.27522	0.021631	FALSE	142	0.871794
K07580	5	1.28616	0.188541	2.38378	0.0216398	20.7465	0.00785215	5.27452	0.0216398	FALSE	143	0.871794
K00058	-7	-0.218087	-0.404738	-0.0314357	0.0220178	26.8792	0.000741766	5.24438	0.0220178	FALSE	144	0.880865
K02921	5	0.987076	0.140849	1.8333	0.0222433	15.4848	0.050377	5.22665	0.0222433	FALSE	145	0.882912
K01812	-5	-0.2204	-0.409537	-0.031263	0.0223755	15.9512	0.0430839	5.21635	0.0223755	FALSE	146	0.882912
K08096	4	1.07696	0.151024	2.00289	0.0226289	15.6218	0.0288055	5.19677	0.0226289	FALSE	147	0.886836
K07713	-7	-0.4433	-0.825894	-0.0607048	0.0231504	16.6748	0.0336787	5.15719	0.0231504	FALSE	148	0.895183
K02963	-7	-0.255571	-0.476149	-0.034994	0.0231526	52.3081	1.46761e-08	5.15702	0.0231526	FALSE	149	0.895183
K02987	5	1.13053	0.153161	2.1079	0.0233838	19.2096	0.0137779	5.13977	0.0233838	FALSE	150	0.898093
K00180	-5	-0.423131	-0.78952	-0.0567425	0.0236047	29.7961	0.000229655	5.12344	0.0236047	FALSE	151	0.900575
K00820	-3	-0.216279	-0.404206	-0.0283514	0.0240925	22.2693	0.00444071	5.08796	0.0240925	FALSE	152	0.903637
K03243	5	1.22289	0.159816	2.28596	0.0241577	24.2715	0.00206345	5.08327	0.0241577	FALSE	153	0.903637
K09748	-5	-0.21396	-0.400046	-0.0278752	0.0242237	23.7464	0.00252718	5.07854	0.0242237	FALSE	154	0.903637
K03263	5	1.27908	0.165265	2.3929	0.0243996	23.5014	0.00277675	5.066	0.0243996	FALSE	155	0.903637
K01787	5	0.577661	0.0734323	1.08189	0.0247425	33.653	4.69484e-05	5.04182	0.0247425	FALSE	156	0.903637
K07391	-5	-0.343225	-0.643066	-0.0433837	0.0248614	44.3798	4.82262e-07	5.03351	0.0248614	FALSE	157	0.903637
K02760	5	0.309577	0.0387591	0.580394	0.0250603	12.6388	0.124896	5.01971	0.0250603	FALSE	158	0.903637
K01505	4	1.732	0.216486	3.24752	0.025095	1.23125	0.745519	5.01732	0.025095	FALSE	159	0.903637
K01915	-5	-0.274828	-0.515509	-0.0341461	0.0252192	45.0846	3.54663e-07	5.00877	0.0252192	FALSE	160	0.903637
K07728	5	1.21483	0.149957	2.27971	0.0253539	23.3832	0.00290554	4.99955	0.0253539	FALSE	161	0.903637
K05595	5	0.378333	0.0465729	0.710093	0.0254104	22.0126	0.0048926	4.9957	0.0254104	FALSE	162	0.903637
K02322	5	1.20007	0.143589	2.25654	0.0259908	24.6875	0.00175581	4.95663	0.0259908	FALSE	163	0.917671
K06949	-5	-0.232633	-0.437613	-0.0276525	0.0261236	28.7778	0.000346861	4.94782	0.0261236	FALSE	164	0.917671
K06863	5	1.11171	0.130167	2.09326	0.0264267	21.3796	0.00620464	4.92788	0.0264267	FALSE	165	0.91823
K14105	4	1.06473	0.123975	2.00549	0.0265377	#N/A	#N/A	4.92064	0.0265377	FALSE	166	0.91823
K00606	-7	-0.240915	-0.454215	-0.0276146	0.0268489	23.95	0.00233642	4.9005	0.0268489	FALSE	167	0.91823
K04484	5	1.26352	0.143673	2.38336	0.0270066	25.4657	0.0012957	4.89039	0.0270066	FALSE	168	0.91823
K14127	5	1.33569	0.151289	2.52009	0.027083	32.0266	9.21258e-05	4.88551	0.027083	FALSE	169	0.91823
K09903	-5	-0.230436	-0.434857	-0.0260152	0.0271472	35.1628	2.49733e-05	4.88143	0.0271472	FALSE	170	0.91823
K06182	5	0.244052	0.0274003	0.460705	0.0272552	14.525	0.0690662	4.87457	0.0272552	FALSE	171	0.91823
K01205	-3	-0.467463	-0.883678	-0.0512477	0.0277155	17.007	0.0300362	4.84568	0.0277155	FALSE	172	0.924148
K04797	5	1.4726	0.161136	2.78407	0.0277517	31.9293	9.5897e-05	4.84343	0.0277517	FALSE	173	0.924148
K02086	5	1.03652	0.110321	1.96272	0.0282772	30.4096	0.000178877	4.81109	0.0282772	FALSE	174	0.931057
K00150	3	1.02573	0.109142	1.94231	0.0282824	24.6608	0.00177415	4.81077	0.0282824	FALSE	175	0.931057
K17104	5	1.14419	0.120309	2.16807	0.028505	22.7938	0.00363933	4.79726	0.028505	FALSE	176	0.933053
K00759	-5	-0.262338	-0.497535	-0.0271418	0.028805	45.2453	3.30628e-07	4.77923	0.028805	FALSE	177	0.934023
K19005	4	0.822707	0.0847991	1.56061	0.0288742	7.33207	0.395142	4.7751	0.0288742	FALSE	178	0.934023
K09812	-5	-0.279547	-0.530965	-0.028128	0.0293139	33.6462	4.70826e-05	4.74908	0.0293139	FALSE	179	0.934023
K00441	4	1.11619	0.11231	2.12008	0.0293141	23.6083	0.00133473	4.74907	0.0293141	FALSE	180	0.934023
K03149	-5	-0.270422	-0.514116	-0.0267288	0.0296349	49.9381	4.20021e-08	4.73035	0.0296349	FALSE	181	0.934023
K16850	3	0.811803	0.080153	1.54345	0.0296541	9.64569	0.290779	4.72923	0.0296541	FALSE	182	0.934023
K03679	5	1.03168	0.100911	1.96245	0.0298213	18.4332	0.0182031	4.71957	0.0298213	FALSE	183	0.934023
K01495	-5	-0.222445	-0.423144	-0.021745	0.0298317	28.4162	0.000401246	4.71897	0.0298317	FALSE	184	0.934023
K07557	5	1.03082	0.0981436	1.96349	0.0302953	18.6954	0.0165761	4.69246	0.0302953	FALSE	185	0.934181
K01890	-7	-0.240848	-0.458765	-0.0229302	0.030296	31.0145	0.000139668	4.69242	0.030296	FALSE	186	0.934181
K10710	-3	-0.452228	-0.861705	-0.0427506	0.0304191	22.3939	0.0042361	4.68545	0.0304191	FALSE	187	0.934181
K02824	-5	-0.303604	-0.579682	-0.0275269	0.0311316	19.8495	0.0109206	4.64569	0.0311316	FALSE	188	0.934181
K07397	7	0.86961	0.07796	1.66126	0.0313205	51.557	2.04925e-08	4.63531	0.0313205	FALSE	189	0.934181
K02936	5	1.09611	0.0954934	2.09673	0.0317923	23.5884	0.00268551	4.60966	0.0317923	FALSE	190	0.934181
K01598	7	1.12911	0.0975446	2.16067	0.031929	69.1227	7.34569e-12	4.60231	0.031929	FALSE	191	0.934181
K13732	5	1.10487	0.092029	2.11771	0.0325126	#N/A	#N/A	4.57126	0.0325126	FALSE	192	0.934181
K04078	-5	-0.28861	-0.553376	-0.0238434	0.0326413	52.93	1.1126e-08	4.56449	0.0326413	FALSE	193	0.934181
K07344	-3	-2.68737	-5.15348	-0.221266	0.0326943	3.93598	0.139738	4.56172	0.0326943	FALSE	194	0.934181
K03264	4	1.08893	0.089383	2.08848	0.0327422	#N/A	#N/A	4.55921	0.0327422	FALSE	195	0.934181
K09882	6	1.10683	0.0882815	2.12537	0.0331846	#N/A	#N/A	4.53623	0.0331846	FALSE	196	0.934181
K14446	3	1.88112	0.148853	3.6134	0.0333054	0.633779	0.728411	4.53001	0.0333054	FALSE	197	0.934181
K02171	5	0.916305	0.0706012	1.76201	0.0337048	24.6307	0.001795	4.50962	0.0337048	FALSE	198	0.934181
K14656	5	1.06342	0.0818928	2.04495	0.0337127	19.7644	0.0112653	4.50922	0.0337127	FALSE	199	0.934181
K07497	5	0.369276	0.0283485	0.710203	0.0337591	25.4143	0.00132208	4.50686	0.0337591	FALSE	200	0.934181
K01662	-3	-0.213381	-0.410547	-0.0162154	0.0339086	32.5317	7.47748e-05	4.49931	0.0339086	FALSE	201	0.934181
K12294	7	1.41502	0.106117	2.72391	0.0341019	28.2803	0.000423785	4.48959	0.0341019	FALSE	202	0.934181
K18478	3	1.81005	0.133867	3.48624	0.0343027	44.1598	5.30736e-07	4.47955	0.0343027	FALSE	203	0.934181
K18350	5	1.90023	0.13969	3.66076	0.0343892	#N/A	#N/A	4.47525	0.0343892	FALSE	204	0.934181
K00156	-3	-0.553184	-1.06761	-0.0387584	0.0350627	15.4741	0.0505561	4.44212	0.0350627	FALSE	206	0.934181
K07096	7	1.08847	0.0747449	2.1022	0.0353368	25.9658	0.00106456	4.42883	0.0353368	FALSE	207	0.934181
K02357	-5	-0.227518	-0.439467	-0.0155696	0.0353836	39.5673	3.85643e-06	4.42657	0.0353836	FALSE	208	0.934181
K02930	5	1.04457	0.0705553	2.01858	0.0355586	22.1685	0.0046131	4.41815	0.0355586	FALSE	209	0.934181
K13655	5	1.58438	0.105437	3.06332	0.0357557	55.9901	2.83333e-09	4.40872	0.0357557	FALSE	211	0.934181
K00581	5	1.18096	0.0772851	2.28464	0.0359749	26.197	0.000971806	4.39829	0.0359749	FALSE	212	0.934181
K00970	5	1.02089	0.0666199	1.97516	0.0360118	49.889	4.29256e-08	4.39655	0.0360118	FALSE	213	0.934181
K02863	-5	-0.246296	-0.476653	-0.0159395	0.0361192	41.0498	2.04034e-06	4.39147	0.0361192	FALSE	214	0.934181
K07104	4	2.00988	0.129716	3.89004	0.0361545	27.6364	4.2867e-05	4.3898	0.0361545	FALSE	215	0.934181
K00684	5	0.602361	0.0381621	1.16656	0.0363907	58.4722	9.28542e-10	4.3787	0.0363907	FALSE	216	0.934181
K01868	-5	-0.263084	-0.509672	-0.016497	0.0365201	51.8513	1.7981e-08	4.37265	0.0365201	FALSE	217	0.934181
K04077	-5	-0.201134	-0.389658	-0.0126103	0.0365222	29.1748	0.000295456	4.37255	0.0365222	FALSE	218	0.934181
K03527	-5	-0.189653	-0.367466	-0.0118399	0.0365755	22.6112	0.00390105	4.37007	0.0365755	FALSE	219	0.934181
K15977	3	0.508568	0.0316967	0.985439	0.0365963	66.5791	2.34965e-11	4.3691	0.0365963	FALSE	220	0.934181
K02979	5	1.20643	0.0734054	2.33946	0.0368932	25.0626	0.00151702	4.35534	0.0368932	FALSE	221	0.934181
K00340	3	0.855558	0.0503115	1.66081	0.037304	55.9195	2.92452e-09	4.33648	0.037304	FALSE	222	0.934181
K02927	5	1.83371	0.107161	3.56026	0.0373779	43.6432	6.64423e-07	4.33311	0.0373779	FALSE	223	0.934181
K06965	5	1.05208	0.0601268	2.04404	0.0376389	21.3267	0.00632847	4.32127	0.0376389	FALSE	225	0.934181
K03306	-5	-0.511289	-0.993645	-0.0289335	0.0377527	22.2671	0.00444433	4.31613	0.0377527	FALSE	226	0.934181
K14088	-4	-0.442477	-0.86002	-0.0249345	0.0378009	#N/A	#N/A	4.31396	0.0378009	FALSE	227	0.934181
K02510	7	1.9036	0.107115	3.70008	0.0378176	70.053	4.79654e-12	4.31321	0.0378176	FALSE	228	0.934181
K19310	3	0.656811	0.0367331	1.27689	0.0378874	22.8787	0.00352351	4.31007	0.0378874	FALSE	229	0.934181
K03695	-5	-0.263795	-0.51287	-0.0147205	0.0379126	45.0046	3.67258e-07	4.30894	0.0379126	FALSE	230	0.934181
K19956	-3	-0.469737	-0.913391	-0.0260822	0.037969	34.2651	3.63701e-05	4.30641	0.037969	FALSE	231	0.934181
K01092	7	0.479701	0.0265229	0.93288	0.0380168	61.6383	2.22151e-10	4.30427	0.0380168	FALSE	232	0.934181
K02191	5	1.13434	0.0627058	2.20597	0.038019	26.8716	0.000743987	4.30417	0.038019	FALSE	233	0.934181
K01358	-7	-0.231074	-0.449623	-0.0125242	0.0382392	38.4034	6.34032e-06	4.29435	0.0382392	FALSE	234	0.934181
K00603	-5	-0.592482	-1.15332	-0.0316465	0.0384	25.6363	0.00121184	4.28722	0.0384	FALSE	235	0.934181
K02881	-5	-0.223696	-0.435816	-0.0115763	0.038741	42.4403	1.11943e-06	4.27219	0.038741	FALSE	238	0.934181
K02996	-7	-0.208127	-0.405734	-0.0105205	0.0389882	38.9581	5.00419e-06	4.26138	0.0389882	FALSE	239	0.934181
K22223	5	1.14391	0.0553158	2.2325	0.0394409	24.6266	0.00179785	4.24178	0.0394409	FALSE	240	0.934181
K11206	-7	-0.618337	-1.2068	-0.0298691	0.0394515	18.4356	0.0181878	4.24132	0.0394515	FALSE	241	0.934181
K14117	5	1.47546	0.0694451	2.88148	0.0397084	#N/A	#N/A	4.2303	0.0397084	FALSE	242	0.934181
K02907	-5	-0.200808	-0.392638	-0.00897833	0.0401991	35.8188	1.89537e-05	4.20946	0.0401991	FALSE	243	0.934181
K02626	5	1.10661	0.0476293	2.16558	0.0405486	26.0228	0.00104091	4.19478	0.0405486	FALSE	244	0.934181
K00656	-5	-0.187134	-0.366444	-0.00782307	0.0408081	23.7995	0.00247603	4.18397	0.0408081	FALSE	245	0.934181
K06148	5	1.52311	0.0617023	2.98451	0.0410805	51.1977	2.40374e-08	4.17269	0.0410805	FALSE	246	0.934181
K18892	3	1.60339	0.0647211	3.14207	0.0411113	17.559	0.00743411	4.17142	0.0411113	FALSE	247	0.934181
K15587	5	0.654627	0.0255199	1.28373	0.0414031	27.8041	0.000512975	4.15944	0.0414031	FALSE	248	0.934181
K03820	5	0.462313	0.0180219	0.906603	0.0414035	25.871	0.00110503	4.15942	0.0414035	FALSE	249	0.934181
K01687	-5	-0.209462	-0.410881	-0.00804227	0.0415278	31.9459	9.52442e-05	4.15435	0.0415278	FALSE	250	0.934181
K00099	-5	-0.295663	-0.579983	-0.0113432	0.041534	57.9253	1.1878e-09	4.15409	0.041534	FALSE	251	0.934181
K07272	5	1.23449	0.047349	2.42164	0.0415363	#N/A	#N/A	4.154	0.0415363	FALSE	252	0.934181
K03281	3	0.205563	0.00764474	0.403482	0.0417836	13.8079	0.0869123	4.14395	0.0417836	FALSE	253	0.934181
K02939	-5	-0.248623	-0.488101	-0.00914514	0.0418699	58.1664	1.06567e-09	4.14045	0.0418699	FALSE	254	0.934181
K09816	-5	-0.238379	-0.468317	-0.00844075	0.0421626	23.8619	0.00241724	4.12867	0.0421626	FALSE	255	0.934181
K12555	5	0.833547	0.0273167	1.63978	0.0427267	#N/A	#N/A	4.10618	0.0427267	FALSE	256	0.934181
K16169	4	0.753792	0.0246981	1.48289	0.0427281	#N/A	#N/A	4.10613	0.0427281	FALSE	257	0.934181
K01545	-5	-2.08069	-4.09417	-0.0672155	0.042827	#N/A	#N/A	4.10222	0.042827	FALSE	258	0.934181
K01629	-5	-0.125895	-0.247746	-0.00404429	0.0428657	2.92162	0.939179	4.10069	0.0428657	FALSE	259	0.934181
K01873	-5	-0.203074	-0.399693	-0.00645641	0.0429368	29.4629	0.000262916	4.09789	0.0429368	FALSE	260	0.934181
K02437	-3	-0.257956	-0.507728	-0.00818461	0.0429507	26.2491	0.000951994	4.09734	0.0429507	FALSE	261	0.934181
K02443	5	0.509892	0.0161149	1.00367	0.0429774	22.0579	0.00480965	4.09629	0.0429774	FALSE	262	0.934181
K04799	5	1.12027	0.035312	2.20522	0.0429954	27.0604	0.00069022	4.09558	0.0429954	FALSE	263	0.934181
K02884	-5	-0.176425	-0.347364	-0.005486	0.043087	25.3278	0.00136761	4.09199	0.043087	FALSE	264	0.934181
K02019	-7	-0.315925	-0.622295	-0.00955496	0.0432704	27.4819	0.000583494	4.08481	0.0432704	FALSE	265	0.934181
K03742	5	0.276475	0.00833054	0.54462	0.0432948	22.8428	0.00357207	4.08385	0.0432948	FALSE	266	0.934181
K05825	-5	-0.492408	-0.96998	-0.0148349	0.0432956	4.89045	0.769218	4.08382	0.0432956	FALSE	267	0.934181
K03433	5	0.942856	0.0258721	1.85984	0.0438771	17.661	0.0239166	4.06129	0.0438771	FALSE	269	0.934524
K00616	-3	-0.220461	-0.434985	-0.00593713	0.0439877	23.2165	0.00309713	4.05703	0.0439877	FALSE	270	0.934524
K01622	4	1.07017	0.0266063	2.11374	0.0444381	#N/A	#N/A	4.03984	0.0444381	FALSE	273	0.937759
K02910	5	1.28943	0.0306814	2.54818	0.0446712	29.9251	0.000217917	4.03101	0.0446712	FALSE	274	0.938051
K15904	4	0.942431	0.0206591	1.8642	0.0450817	#N/A	#N/A	4.01558	0.0450817	FALSE	276	0.938051
K03550	-5	-0.178791	-0.35368	-0.0039017	0.0451033	31.9609	9.46566e-05	4.01477	0.0451033	FALSE	277	0.938051
K19405	3	0.318531	0.0064808	0.630581	0.045428	15.4423	0.0510944	4.00268	0.045428	FALSE	278	0.941406
K00385	4	1.48459	0.0288028	2.94037	0.0456363	#N/A	#N/A	3.99497	0.0456363	FALSE	279	0.942332
K12139	7	0.697077	0.0129206	1.38123	0.0458275	19.0294	0.0147033	3.98792	0.0458275	FALSE	280	0.942634
K07099	-5	-0.464843	-0.921387	-0.00829945	0.0459781	16.2157	0.0393951	3.9824	0.0459781	FALSE	281	0.942634
K11176	5	1.00706	0.0163935	1.99773	0.0463275	22.6211	0.00388641	3.96965	0.0463275	FALSE	282	0.946428
K13654	3	1.55825	0.0234682	3.09304	0.0465983	39.8107	3.4746e-06	3.95984	0.0465983	FALSE	283	0.948596
K03265	5	0.922513	0.0130839	1.83194	0.0467938	17.4312	0.0259191	3.95279	0.0467938	FALSE	284	0.949222
K04798	5	1.01081	0.0114184	2.01019	0.0474392	18.6121	0.0170777	3.92974	0.0474392	FALSE	285	0.958635
K16950	3	1.77672	0.0188719	3.53458	0.0475906	#N/A	#N/A	3.92438	0.0475906	FALSE	286	0.958635
K07455	5	2.01457	0.0169695	4.01216	0.0480853	#N/A	#N/A	3.907	0.0480853	FALSE	287	0.965224
K02525	-4	-1.17563	-2.34484	-0.00641753	0.0487557	5.19601	0.392431	3.88374	0.0487557	FALSE	288	0.972914
K01810	-3	-0.175312	-0.349785	-0.000839187	0.0489082	27.0381	0.000696364	3.8785	0.0489082	FALSE	289	0.972914
K01885	-5	-0.268429	-0.535928	-0.000930222	0.0492086	40.8213	2.25127e-06	3.86822	0.0492086	FALSE	290	0.972914
K03818	5	1.32856	0.0037644	2.65335	0.0493526	57.5919	1.38003e-09	3.86332	0.0493526	FALSE	291	0.972914
K01579	-3	-0.200144	-0.400038	-0.000249019	0.0497153	21.1652	0.0067213	3.85104	0.0497153	FALSE	293	0.972914
K01783	-3	-0.257073	-0.513917	-0.000230086	0.0497951	39.1505	4.60929e-06	3.84834	0.0497951	FALSE	294	0.972914
K07259	-5	-0.448736	-0.897118	-0.000353982	0.0498194	42.2801	1.19982e-06	3.84753	0.0498194	FALSE	295	0.972914

## Sheet: deseq2_poscounts_zb
K0	signcon	randomSummary	randomCi.lb	randomCi.ub	randomP	het_QE	het_QEp	het_QM	het_QMp	error	rank	AdjP
K04768	-3	-14.8693	-16.662	-13.0765	2.01929e-59	1.06282	0.587777	264.264	2.01929e-59	FALSE	11	9.0371e-57
K18673	-3	-11.5975	-12.8453	-10.3497	3.8317e-74	1.10487	0.575548	331.834	3.8317e-74	FALSE	17	2.02662e-71
K07134	-4	-11.7974	-16.9803	-6.61457	8.14427e-06	12.0832	0.00710363	19.9037	8.14427e-06	FALSE	21	0.00135381
K07504	3	4.47087	2.56026	6.38148	4.51032e-06	2.15567	0.707152	21.0347	4.51032e-06	FALSE	25	0.000795184
K19005	6	1.07181	0.785062	1.35857	2.37328e-13	7.0524	0.216773	53.6686	2.37328e-13	FALSE	28	6.00335e-11
K00483	4	1.42852	0.936672	1.92038	1.25208e-08	6.3779	0.496381	32.4043	1.25208e-08	FALSE	29	2.80176e-06
K18334	-6	-1.71385	-2.37716	-1.05055	4.10209e-07	16.7432	0.00501357	25.6457	4.10209e-07	FALSE	30	8.52355e-05
K21977	9	1.42025	0.844913	1.99559	1.3097e-06	33.7005	4.60284e-05	23.4089	1.3097e-06	FALSE	31	0.000245802
K11206	-9	-0.945459	-1.27899	-0.61193	2.76128e-08	17.6457	0.024045	30.8684	2.76128e-08	FALSE	33	5.95004e-06
K03883	-3	-0.751857	-1.05451	-0.449208	1.12138e-06	6.8921	0.141701	23.7076	1.12138e-06	FALSE	38	0.000217474
K07498	6	1.18148	0.623877	1.73908	3.28311e-05	31.2157	5.6728e-05	17.2464	3.28311e-05	FALSE	39	0.00530587
K18474	7	1.57088	0.718273	2.42348	0.000304866	33.9088	7.00582e-06	13.0403	0.000304866	FALSE	41	0.0432612
K08321	7	1.33825	0.605485	2.07102	0.000344283	83.7293	8.6551e-15	12.8127	0.000344283	FALSE	42	0.0476914
K18221	-5	-0.604096	-0.95142	-0.256772	0.000652159	11.3035	0.185091	11.6209	0.000652159	FALSE	44	0.0862332
K12555	7	0.666716	0.281623	1.05181	0.000690535	#N/A	#N/A	11.5146	0.000690535	FALSE	45	0.0892785
K03878	-3	-0.580281	-0.917445	-0.243117	0.000742944	0.201555	0.904134	11.3786	0.000742944	FALSE	46	0.0939663
K03628	9	0.6108	0.255201	0.966399	0.000761107	39.1449	4.6203e-06	11.3338	0.000761107	FALSE	47	0.0942153
K21469	-5	-0.366274	-0.580767	-0.151781	0.00081723	6.27185	0.616809	11.2017	0.00081723	FALSE	48	0.0990551
K12339	7	0.47075	0.191424	0.750076	0.000956092	17.1803	0.0282855	10.9107	0.000956092	FALSE	49	0.112621
K02342	-5	-0.327095	-0.521468	-0.132723	0.000972779	12.7575	0.120471	10.8787	0.000972779	FALSE	50	0.112621
K22604	-7	-0.486583	-0.776092	-0.197073	0.000987229	14.9656	0.0598173	10.8514	0.000987229	FALSE	51	0.112621
K18345	-5	-0.737482	-1.17927	-0.295689	0.00106882	23.5045	0.00277346	10.7044	0.00106882	FALSE	52	0.119584
K07454	6	2.70152	1.06839	4.33464	0.0011862	43.0949	3.53502e-08	10.5117	0.0011862	FALSE	54	0.127802
K00282	6	0.93628	0.365827	1.50673	0.00129597	16.0156	0.0249742	10.3483	0.00129597	FALSE	55	0.13709
K12296	8	0.891147	0.345496	1.4368	0.00136963	26.8703	0.000351673	10.2462	0.00136963	FALSE	56	0.141741
K13933	5	1.75255	0.677021	2.82808	0.00140453	9.33276	0.155711	10.1998	0.00140453	FALSE	57	0.141741
K04566	3	0.609129	0.234891	0.983366	0.00142205	5.45811	0.243436	10.177	0.00142205	FALSE	58	0.141741
K13730	6	3.61262	1.39093	5.83431	0.00143738	1.89368	0.863652	10.1572	0.00143738	FALSE	59	0.141741
K02256	-4	-0.553201	-0.895031	-0.211372	0.00151434	6.50059	0.260508	10.0611	0.00151434	FALSE	60	0.146021
K01846	7	1.10804	0.422684	1.79339	0.00153098	95.2112	4.05159e-17	10.0409	0.00153098	FALSE	61	0.146021
K03298	3	13.1531	4.9892	21.317	0.00158988	1379.58	1.84908e-297	9.97143	0.00158988	FALSE	62	0.149192
K14057	6	1.64374	0.611326	2.67615	0.00180529	48.0105	3.54376e-08	9.73768	0.00180529	FALSE	63	0.166456
K09139	-3	-13.6029	-22.1582	-5.04763	0.00183107	50.1594	1.28242e-11	9.71161	0.00183107	FALSE	64	0.166456
K07051	6	1.84253	0.675115	3.00995	0.00197871	#N/A	#N/A	9.56918	0.00197871	FALSE	65	0.176732
K03825	7	1.4471	0.52812	2.36608	0.00202654	94.2581	6.33521e-17	9.52534	0.00202654	FALSE	66	0.176732
K00029	5	0.491036	0.178957	0.803115	0.00204322	22.4996	0.00406971	9.5103	0.00204322	FALSE	67	0.176732
K20509	-4	-10.0583	-16.4576	-3.65899	0.00206562	25.8128	9.70132e-05	9.49029	0.00206562	FALSE	68	0.176732
K16961	4	1.61574	0.574631	2.65686	0.00235212	0.219115	0.974446	9.2522	0.00235212	FALSE	69	0.198328
K04567	-7	-0.327448	-0.542249	-0.112647	0.00280973	25.7815	0.00114461	8.92708	0.00280973	FALSE	70	0.233529
K14623	-7	-0.595413	-0.991098	-0.199728	0.00318511	34.8883	2.80201e-05	8.69828	0.00318511	FALSE	71	0.261
K00850	-7	-0.268162	-0.446779	-0.089545	0.00325531	17.2022	0.0280708	8.65854	0.00325531	FALSE	72	0.262889
K01195	-5	-0.410326	-0.684015	-0.136636	0.00329853	20.4903	0.008632	8.63451	0.00329853	FALSE	73	0.262889
K08289	-5	-0.283336	-0.472841	-0.0938302	0.00338521	15.8418	0.0447016	8.58727	0.00338521	FALSE	74	0.266151
K09799	4	2.25717	0.742624	3.77172	0.00348926	63.4889	3.02407e-11	8.53216	0.00348926	FALSE	75	0.270674
K02261	-3	-0.762326	-1.27458	-0.250068	0.00353693	4.24151	0.119941	8.50746	0.00353693	FALSE	76	0.270761
K02066	7	0.665859	0.216714	1.115	0.00366486	46.9865	1.5425e-07	8.44283	0.00366486	FALSE	77	0.276535
K00372	7	2.28659	0.742285	3.83089	0.00370741	34.0991	6.43751e-06	8.42184	0.00370741	FALSE	78	0.276535
K02775	7	0.276075	0.088744	0.463407	0.00387144	12.4248	0.133233	8.34315	0.00387144	FALSE	79	0.285114
K01531	-9	-0.234155	-0.393291	-0.0750195	0.00392752	8.5072	0.385555	8.31703	0.00392752	FALSE	80	0.285629
K22116	3	0.420314	0.132001	0.708626	0.00427247	3.11997	0.793646	8.16423	0.00427247	FALSE	81	0.303871
K06940	5	0.556241	0.174587	0.937896	0.00428281	43.0355	8.65005e-07	8.15984	0.00428281	FALSE	82	0.303871
K02443	7	0.556103	0.173446	0.938759	0.00439459	24.6209	0.00180184	8.11312	0.00439459	FALSE	83	0.30518
K02356	-5	-0.259815	-0.438648	-0.0809828	0.00440617	28.853	0.00033649	8.10835	0.00440617	FALSE	84	0.30518
K01251	-3	-0.229112	-0.388101	-0.0701223	0.0047368	8.16897	0.417141	7.97728	0.0047368	FALSE	85	0.32422
K01805	-5	-0.31901	-0.541575	-0.0964443	0.0049653	20.7014	0.00798442	7.89203	0.0049653	FALSE	86	0.335908
K06893	-7	-0.828041	-1.41104	-0.245039	0.00537345	80.9704	3.11738e-14	7.74926	0.00537345	FALSE	87	0.359342
K03664	-7	-0.250889	-0.428128	-0.0736507	0.00553005	24.7171	0.00173571	7.6974	0.00553005	FALSE	88	0.365612
K10710	-7	-0.498718	-0.851836	-0.145599	0.00563833	26.8535	0.000749365	7.6624	0.00563833	FALSE	89	0.368582
K00133	-7	-0.282954	-0.484814	-0.0810928	0.0060082	22.0406	0.00484119	7.54784	0.0060082	FALSE	91	0.381434
K03147	-7	-0.33377	-0.571994	-0.0955458	0.00603162	30.1346	0.000200101	7.54083	0.00603162	FALSE	92	0.381434
K07033	-6	-0.492767	-0.84517	-0.140364	0.00613215	15.0991	0.0347503	7.51105	0.00613215	FALSE	93	0.383622
K01935	5	0.645861	0.182025	1.1097	0.00635033	66.8068	2.11764e-11	7.4481	0.00635033	FALSE	94	0.393045
K00831	-5	-0.321617	-0.554187	-0.0890466	0.00672029	33.7961	4.42317e-05	7.34625	0.00672029	FALSE	95	0.411565
K01409	-7	-0.243293	-0.419847	-0.0667381	0.00691654	21.1837	0.00667502	7.29452	0.00691654	FALSE	96	0.419171
K03177	-5	-0.152496	-0.264496	-0.0404956	0.0076163	8.65027	0.372652	7.12155	0.0076163	FALSE	97	0.452417
K02760	5	0.387119	0.10278	0.671458	0.00762064	18.005	0.0211894	7.12052	0.00762064	FALSE	98	0.452417
K16962	4	1.43886	0.380109	2.49762	0.00773043	0.687625	0.983641	7.09488	0.00773043	FALSE	99	0.4543
K01156	-5	-0.676926	-1.17614	-0.177712	0.00786803	41.2245	1.89249e-06	7.06327	0.00786803	FALSE	100	0.457762
K02749	7	0.343754	0.089588	0.59792	0.00802993	15.124	0.0567792	7.02679	0.00802993	FALSE	101	0.458633
K03818	5	1.47226	0.383511	2.56101	0.00804066	97.3545	1.48112e-17	7.0244	0.00804066	FALSE	102	0.458633
K00052	-5	-0.251357	-0.437501	-0.0652119	0.00813063	22.7378	0.00371769	7.00447	0.00813063	FALSE	103	0.459262
K09741	5	10.8441	2.76262	18.9255	0.00853923	1839.59	0	6.91675	0.00853923	FALSE	104	0.476797
K03642	5	0.981157	0.249232	1.71308	0.00860496	68.9237	8.04618e-12	6.90303	0.00860496	FALSE	105	0.476797
K15856	4	5.44574	1.36754	9.52394	0.00886544	0.481072	0.92303	6.84973	0.00886544	FALSE	106	0.486596
K02888	-5	-0.281024	-0.491803	-0.070244	0.0089715	34.7024	3.02903e-05	6.82849	0.0089715	FALSE	107	0.487815
K07704	-7	-0.504414	-0.884479	-0.124349	0.00928917	16.2963	0.0383298	6.76637	0.00928917	FALSE	108	0.496042
K00254	7	1.16835	0.287972	2.04872	0.00929333	91.6458	2.15378e-16	6.76557	0.00929333	FALSE	109	0.496042
K09819	5	1.61128	0.390388	2.83217	0.00969066	223.172	8.22735e-44	6.69089	0.00969066	FALSE	110	0.507946
K02363	-6	-0.476662	-0.837866	-0.115457	0.00969691	19.6465	0.00638611	6.68974	0.00969691	FALSE	111	0.507946
K09007	5	1.43034	0.343958	2.51672	0.00986557	155.136	1.66119e-29	6.65901	0.00986557	FALSE	113	0.507946
K02111	-5	-0.273497	-0.48231	-0.0646844	0.0102551	33.9882	4.08265e-05	6.59004	0.0102551	FALSE	114	0.523369
K05970	-5	-0.257273	-0.454188	-0.0603588	0.010445	11.885	0.15641	6.55737	0.010445	FALSE	115	0.524141
K02824	-3	-0.32644	-0.576312	-0.0765686	0.0104504	19.5313	0.0122623	6.55646	0.0104504	FALSE	116	0.524141
K12410	-7	-0.292677	-0.51733	-0.0680242	0.0106666	20.6726	0.00806986	6.52003	0.0106666	FALSE	117	0.526714
K00528	-5	-0.372308	-0.658144	-0.0864733	0.0106827	27.4309	0.000595472	6.51734	0.0106827	FALSE	118	0.526714
K01755	-5	-0.230006	-0.407133	-0.0528796	0.0109248	22.3215	0.00435377	6.4775	0.0109248	FALSE	119	0.534123
K07455	5	2.84566	0.648567	5.04275	0.0111318	286.621	6.00526e-59	6.44415	0.0111318	FALSE	120	0.538716
K07481	5	0.594619	0.135113	1.05412	0.0112039	40.6554	2.41774e-06	6.43268	0.0112039	FALSE	121	0.538716
K03299	-5	-0.392205	-0.695642	-0.088768	0.0112983	22.3577	0.00429465	6.41779	0.0112983	FALSE	122	0.538798
K03043	-5	-0.236472	-0.419911	-0.0530327	0.0115175	22.6224	0.0038844	6.38367	0.0115175	FALSE	124	0.540393
K01787	7	0.626468	0.139464	1.11347	0.0116941	38.1588	7.0364e-06	6.35666	0.0116941	FALSE	125	0.544292
K00762	-5	-0.224997	-0.400288	-0.0497062	0.0118783	25.646	0.00120723	6.32894	0.0118783	FALSE	126	0.548476
K00970	7	0.911891	0.196116	1.62767	0.0125257	103.43	8.48527e-19	6.2349	0.0125257	FALSE	128	0.562393
K12056	3	2.11206	0.453427	3.7707	0.0125685	81.3473	2.61734e-14	6.22885	0.0125685	FALSE	129	0.562393
K00333	5	1.61573	0.344279	2.88719	0.0127501	267.935	2.69894e-53	6.20346	0.0127501	FALSE	131	0.562393
K02961	-5	-0.302593	-0.543468	-0.0617171	0.0138109	49.3352	5.48299e-08	6.06216	0.0138109	FALSE	134	0.595626
K07123	5	1.65467	0.33735	2.97199	0.0138208	37.8318	1.21377e-07	6.06089	0.0138208	FALSE	135	0.595626
K00180	-5	-0.435746	-0.783269	-0.0882223	0.01399	28.957	0.000322654	6.03941	0.01399	FALSE	136	0.598483
K00600	-5	-0.248382	-0.44761	-0.049154	0.0145444	28.7986	0.000343955	5.97084	0.0145444	FALSE	137	0.616222
K03596	-5	-0.263435	-0.474892	-0.0519784	0.0146165	34.5469	3.23274e-05	5.96212	0.0146165	FALSE	138	0.616222
K03757	7	1.28698	0.248841	2.32511	0.0151085	161.789	6.75685e-31	5.90377	0.0151085	FALSE	140	0.627865
K02988	-7	-0.260177	-0.470982	-0.0493727	0.0155629	35.0834	2.58194e-05	5.8516	0.0155629	FALSE	141	0.640011
K07397	5	0.80922	0.153196	1.46524	0.0156208	66.2486	2.732e-11	5.84507	0.0156208	FALSE	142	0.640011
K03655	-5	-0.286116	-0.51842	-0.0538111	0.0157797	36.1447	1.65211e-05	5.82726	0.0157797	FALSE	143	0.642002
K07067	3	1.00779	0.185665	1.82992	0.0162793	22.6385	0.000927034	5.77245	0.0162793	FALSE	144	0.65773
K01001	-4	-1.42424	-2.58924	-0.259247	0.0165698	4.85223	0.182943	5.74137	0.0165698	FALSE	145	0.66485
K01812	-5	-0.225835	-0.411131	-0.0405401	0.0169045	14.7024	0.065197	5.70626	0.0169045	FALSE	146	0.673633
K07654	-4	-2.26749	-4.13111	-0.40388	0.0170919	2.54841	0.466607	5.68691	0.0170919	FALSE	147	0.676467
K02835	-5	-0.265197	-0.483497	-0.0468974	0.0172646	37.2353	1.04167e-05	5.66927	0.0172646	FALSE	148	0.678686
K15584	5	0.690321	0.119748	1.26089	0.0177254	59.2038	6.67691e-10	5.62309	0.0177254	FALSE	149	0.692121
K03553	-7	-0.223403	-0.408595	-0.0382101	0.0180614	20.9278	0.00734168	5.59018	0.0180614	FALSE	150	0.697576
K18146	5	2.70102	0.461131	4.94091	0.0181049	6.28243	0.392307	5.58597	0.0181049	FALSE	151	0.697576
K01591	-7	-0.162184	-0.297017	-0.0273515	0.0183958	13.3929	0.0990258	5.55806	0.0183958	FALSE	152	0.704124
K02931	-7	-0.264458	-0.484679	-0.0442367	0.0185891	37.6049	8.90468e-06	5.53976	0.0185891	FALSE	153	0.70589
K09167	-5	-0.609425	-1.11755	-0.101304	0.018737	16.7541	0.0102307	5.5259	0.018737	FALSE	154	0.70589
K03817	7	0.553503	0.0917398	1.01527	0.0188059	40.2408	2.88919e-06	5.51947	0.0188059	FALSE	155	0.70589
K02945	-5	-0.261774	-0.480472	-0.0430752	0.018976	24.2958	0.0020441	5.50372	0.018976	FALSE	156	0.707709
K00939	-3	-0.254283	-0.467675	-0.0408909	0.0195153	35.6073	2.07183e-05	5.45474	0.0195153	FALSE	158	0.718608
K03040	-7	-0.266675	-0.490751	-0.0426001	0.0196701	38.499	6.08705e-06	5.44094	0.0196701	FALSE	159	0.719751
K01939	-5	-0.292075	-0.538121	-0.0460293	0.0199852	52.4377	1.38531e-08	5.41319	0.0199852	FALSE	160	0.723918
K03820	5	0.460205	0.0723369	0.848073	0.0200455	34.1467	3.82143e-05	5.40793	0.0200455	FALSE	161	0.723918
K00756	7	0.49205	0.0766223	0.907477	0.0202618	24.6736	0.00176532	5.38919	0.0202618	FALSE	162	0.723918
K03070	-5	-0.240662	-0.443978	-0.0373473	0.0203413	32.2831	8.28685e-05	5.38237	0.0203413	FALSE	163	0.723918
K00340	3	0.879971	0.136175	1.62377	0.0204061	89.8249	5.04699e-16	5.37682	0.0204061	FALSE	164	0.723918
K01447	3	1.47596	0.222312	2.72961	0.0210254	242.155	7.91879e-48	5.32469	0.0210254	FALSE	165	0.738117
K06167	5	1.14581	0.171712	2.11991	0.0211406	155.519	1.3819e-29	5.31516	0.0211406	FALSE	166	0.738117
K09773	-5	-0.299564	-0.554326	-0.0448016	0.0211869	16.1708	0.0399991	5.31135	0.0211869	FALSE	167	0.738117
K09748	-5	-0.220248	-0.407755	-0.0327405	0.0213244	22.3802	0.00425814	5.30008	0.0213244	FALSE	168	0.738484
K01876	-5	-0.262317	-0.486328	-0.0383056	0.0217265	40.0189	3.17788e-06	5.26755	0.0217265	FALSE	169	0.745717
K02979	4	1.03141	0.150018	1.9128	0.0218157	127.694	1.90519e-24	5.26042	0.0218157	FALSE	170	0.745717
K22129	5	0.591601	0.0856573	1.09754	0.0219178	35.2737	2.38372e-05	5.2523	0.0219178	FALSE	171	0.745717
K03271	5	0.950279	0.134367	1.76619	0.0224458	135.925	1.66843e-25	5.21089	0.0224458	FALSE	172	0.755429
K07172	3	0.43369	0.0612141	0.806165	0.0224851	26.0605	0.00102554	5.20785	0.0224851	FALSE	173	0.755429
K00783	-5	-0.232972	-0.433221	-0.0327237	0.0225927	27.6109	0.000554184	5.19955	0.0225927	FALSE	174	0.755429
K02019	-7	-0.323781	-0.603476	-0.0440864	0.0232744	29.8404	0.000225559	5.14791	0.0232744	FALSE	175	0.77123
K03281	5	0.216718	0.0294327	0.404004	0.0233304	13.139	0.107155	5.14373	0.0233304	FALSE	176	0.77123
K01040	-3	-0.503639	-0.940152	-0.0671267	0.0237366	20.2872	0.00930235	5.11378	0.0237366	FALSE	177	0.775092
K00058	-7	-0.216487	-0.404184	-0.0287907	0.0237839	24.9007	0.00161592	5.11032	0.0237839	FALSE	178	0.775092
K00820	-3	-0.214733	-0.400992	-0.0284737	0.0238469	20.2854	0.00930864	5.10573	0.0238469	FALSE	179	0.775092
K10536	-3	-0.461572	-0.862384	-0.0607605	0.024003	29.8413	0.000225473	5.09442	0.024003	FALSE	180	0.775824
K04480	3	9.82273	1.28494	18.3605	0.0241372	#N/A	#N/A	5.08475	0.0241372	FALSE	181	0.775824
K19776	5	1.36355	0.177263	2.54983	0.0242695	163.718	2.66778e-31	5.07527	0.0242695	FALSE	182	0.775824
K07391	-5	-0.342131	-0.640906	-0.0433567	0.0248077	42.1896	1.24768e-06	5.03726	0.0248077	FALSE	183	0.788695
K06212	5	0.576286	0.0716621	1.08091	0.0252015	38.5022	6.0788e-06	5.00999	0.0252015	FALSE	184	0.79686
K02963	-7	-0.252162	-0.47342	-0.0309034	0.0255019	45.3061	3.21956e-07	4.98948	0.0255019	FALSE	185	0.801999
K02022	3	1.39045	0.166654	2.61425	0.0259561	239.312	3.16758e-47	4.95894	0.0259561	FALSE	186	0.811895
K01915	-5	-0.272219	-0.512326	-0.0321125	0.0262769	40.2749	2.84722e-06	4.9377	0.0262769	FALSE	187	0.814637
K09140	4	1.11293	0.130981	2.09488	0.0263238	135.941	3.5973e-26	4.93462	0.0263238	FALSE	188	0.814637
K09688	4	9.19862	1.0486	17.3486	0.0269572	#N/A	#N/A	4.89355	0.0269572	FALSE	189	0.829824
K01130	5	0.960363	0.10727	1.81346	0.0273549	110.342	3.23821e-20	4.86827	0.0273549	FALSE	190	0.834472
K06949	-5	-0.231812	-0.437785	-0.0258394	0.027395	26.9295	0.000727073	4.86574	0.027395	FALSE	191	0.834472
K00606	-7	-0.238373	-0.450854	-0.0258922	0.0278923	22.2784	0.00442545	4.83471	0.0278923	FALSE	192	0.841496
K09735	4	0.977079	0.102603	1.85156	0.0285294	107.802	2.62278e-20	4.79579	0.0285294	FALSE	194	0.855588
K21405	4	4.97737	0.514709	9.44004	0.0288142	#N/A	#N/A	4.77868	0.0288142	FALSE	195	0.856547
K09903	-5	-0.227845	-0.432181	-0.0235082	0.0288558	31.4614	0.000116265	4.77619	0.0288558	FALSE	196	0.856547
K00759	-5	-0.259707	-0.494243	-0.0251708	0.0299833	40.6202	2.45467e-06	4.71025	0.0299833	FALSE	197	0.885497
K01495	-5	-0.221066	-0.421125	-0.0210083	0.0303279	25.7752	0.00114748	4.69061	0.0303279	FALSE	198	0.887643
K12213	6	0.891087	0.083418	1.69876	0.0305878	#N/A	#N/A	4.67595	0.0305878	FALSE	199	0.887643
K18350	3	6.4614	0.603161	12.3196	0.0306366	#N/A	#N/A	4.67321	0.0306366	FALSE	200	0.887643
K06282	-5	-0.505496	-0.963887	-0.0471058	0.0306663	50.8567	2.79627e-08	4.67155	0.0306663	FALSE	201	0.887643
K01890	-7	-0.238693	-0.455458	-0.0219272	0.0309102	28.2599	0.000427277	4.65794	0.0309102	FALSE	202	0.890275
K07259	-5	-0.496875	-0.949073	-0.0446784	0.0312704	46.2734	2.10882e-07	4.63805	0.0312704	FALSE	203	0.892435
K03149	-5	-0.268809	-0.513478	-0.0241398	0.031292	45.3361	3.17771e-07	4.63687	0.031292	FALSE	204	0.892435
K09812	-5	-0.275683	-0.527168	-0.0241973	0.0316703	31.7315	0.000104038	4.61625	0.0316703	FALSE	205	0.896859
K01662	-3	-0.215219	-0.413089	-0.0173485	0.0330228	29.4101	0.000268608	4.5446	0.0330228	FALSE	207	0.928148
K16923	5	0.381262	0.0291861	0.733338	0.0338008	27.964	0.000481138	4.50475	0.0338008	FALSE	208	0.942775
K04078	-5	-0.286188	-0.550567	-0.0218095	0.0338673	47.2983	1.34509e-07	4.50139	0.0338673	FALSE	209	0.942775
K06714	-5	-6.95679	-13.4066	-0.506965	0.0345136	2210.33	0	4.46908	0.0345136	FALSE	210	0.95619
K00684	5	0.580954	0.0404875	1.12142	0.0351359	67.7462	1.3788e-11	4.43856	0.0351359	FALSE	211	0.965216
K00303	-4	-0.841193	-1.62679	-0.0556	0.0358452	51.1634	8.53211e-09	4.40446	0.0358452	FALSE	214	0.967628
K02750	5	0.456035	0.0297027	0.882368	0.0360365	30.6202	0.000164131	4.39538	0.0360365	FALSE	215	0.967628
K21064	3	0.834435	0.0540219	1.61485	0.0361144	93.0877	1.09642e-16	4.39169	0.0361144	FALSE	216	0.967628
K02869	4	0.721498	0.0454209	1.39758	0.0364707	58.3986	3.14938e-10	4.37496	0.0364707	FALSE	217	0.967628
K15577	4	1.3417	0.0839108	2.59948	0.0365532	28.0414	3.57271e-05	4.37111	0.0365532	FALSE	218	0.967628
K02357	-5	-0.22463	-0.436036	-0.0132239	0.037291	34.8358	2.86446e-05	4.33707	0.037291	FALSE	220	0.967628
K09778	3	3.90817	0.227105	7.58923	0.0374445	10.0043	0.0403545	4.33008	0.0374445	FALSE	221	0.967628
K01699	5	1.1276	0.0631412	2.19207	0.0378732	112.175	1.35967e-20	4.31071	0.0378732	FALSE	222	0.967628
K01868	-5	-0.260784	-0.506968	-0.0146008	0.0378748	46.011	2.36559e-07	4.31064	0.0378748	FALSE	223	0.967628
K13408	-3	-7.74336	-15.0548	-0.431909	0.0379176	#N/A	#N/A	4.30872	0.0379176	FALSE	224	0.967628
K02437	-3	-0.261954	-0.509331	-0.0145775	0.0379438	25.09	0.00150088	4.30754	0.0379438	FALSE	225	0.967628
K09816	-5	-0.24072	-0.468374	-0.0130665	0.0382227	22.3203	0.00435589	4.29509	0.0382227	FALSE	226	0.967628
K04077	-5	-0.198591	-0.386468	-0.0107144	0.0382898	25.7156	0.00117464	4.2921	0.0382898	FALSE	227	0.967628
K00156	-5	-0.408193	-0.794509	-0.0218762	0.0383633	18.3131	0.0189975	4.28884	0.0383633	FALSE	228	0.967628
K15587	3	0.577759	0.0305188	1.125	0.0385209	42.4601	1.10992e-06	4.28187	0.0385209	FALSE	230	0.967628
K02908	4	1.28123	0.0673663	2.49509	0.0385708	187.242	5.74519e-37	4.27967	0.0385708	FALSE	231	0.967628
K02863	-5	-0.243223	-0.473725	-0.0127207	0.038628	36.8685	1.21679e-05	4.27715	0.038628	FALSE	232	0.967628
K07991	4	0.996254	0.0504243	1.94208	0.0389747	139.848	5.46966e-27	4.26197	0.0389747	FALSE	233	0.967628
K02991	4	0.967175	0.0484644	1.88589	0.0390787	104.065	1.5579e-19	4.25744	0.0390787	FALSE	234	0.967628
K03695	-5	-0.26143	-0.509767	-0.0130929	0.0390843	40.5135	2.56981e-06	4.2572	0.0390843	FALSE	235	0.967628
K03527	-5	-0.187075	-0.365145	-0.00900426	0.0394874	20.7034	0.0079784	4.23977	0.0394874	FALSE	236	0.973465
K12066	3	1.17611	0.0547866	2.29744	0.039809	149.519	2.4701e-28	4.22601	0.039809	FALSE	237	0.975073
K05595	3	0.35258	0.0154991	0.689661	0.0403563	27.8547	0.00050268	4.20284	0.0403563	FALSE	239	0.975073
K01358	-7	-0.228476	-0.447269	-0.00968281	0.0406872	34.2299	3.69085e-05	4.18899	0.0406872	FALSE	240	0.975073
K14105	4	0.726991	0.0298048	1.42418	0.040978	43.2169	3.02885e-07	4.17693	0.040978	FALSE	241	0.975073
K02881	-5	-0.221231	-0.433772	-0.00869038	0.0413401	37.1478	1.08102e-05	4.16202	0.0413401	FALSE	242	0.975073
K17104	4	1.13251	0.0426088	2.22242	0.0416915	168.691	4.73808e-33	4.14769	0.0416915	FALSE	243	0.975073
K01092	7	0.464098	0.0172604	0.910935	0.0417832	66.3607	2.59585e-11	4.14397	0.0417832	FALSE	244	0.975073
K00185	-6	-0.714751	-1.403	-0.0265032	0.0418068	36.7673	5.19139e-06	4.14301	0.0418068	FALSE	245	0.975073
K06605	-4	-7.40272	-14.5314	-0.274078	0.0418187	124.616	7.81966e-27	4.14253	0.0418187	FALSE	246	0.975073
K15977	3	0.4733	0.0175148	0.929084	0.0418226	67.8524	1.3135e-11	4.14237	0.0418226	FALSE	247	0.975073
K02996	-7	-0.204911	-0.40232	-0.00750279	0.0419057	33.4731	5.0598e-05	4.13901	0.0419057	FALSE	248	0.975073
K00099	-5	-0.293527	-0.576527	-0.0105263	0.0420661	52.1912	1.54592e-08	4.13254	0.0420661	FALSE	249	0.975073
K02069	-3	-0.201139	-0.395121	-0.00715761	0.042125	11.8973	0.155844	4.13018	0.042125	FALSE	250	0.975073
K07342	4	0.937949	0.0323663	1.84353	0.042355	102.378	3.48057e-19	4.12096	0.042355	FALSE	251	0.975073
K11811	-5	-6.09643	-11.9912	-0.201652	0.0426612	#N/A	#N/A	4.10878	0.0426612	FALSE	252	0.975073
K02939	-5	-0.246338	-0.485592	-0.00708445	0.0435913	50.0742	3.95472e-08	4.07232	0.0435913	FALSE	253	0.975073
K02984	4	0.927208	0.025729	1.82869	0.0438101	92.0506	4.68913e-17	4.06387	0.0438101	FALSE	254	0.975073
K09768	-5	-0.245348	-0.48397	-0.00672691	0.0438819	18.1391	0.0202075	4.0611	0.0438819	FALSE	255	0.975073
K02907	-5	-0.19742	-0.389579	-0.00526022	0.0440498	30.8209	0.000151199	4.05465	0.0440498	FALSE	256	0.975073
K01687	-5	-0.206463	-0.40762	-0.00530552	0.044256	28.4052	0.000403027	4.04677	0.044256	FALSE	257	0.975073
K01545	-4	-7.19914	-14.2196	-0.178653	0.0444481	436.365	4.28628e-92	4.03946	0.0444481	FALSE	258	0.975073
K00616	-3	-0.21678	-0.428219	-0.00534085	0.0444871	21.6719	0.00556137	4.03798	0.0444871	FALSE	259	0.975073
K04079	-5	-0.153049	-0.302455	-0.00364309	0.0446693	7.01283	0.535249	4.03108	0.0446693	FALSE	260	0.975073
K07160	-3	-0.458	-0.905113	-0.0108874	0.0446762	49.4534	5.204e-08	4.03082	0.0446762	FALSE	261	0.975073
K01873	-5	-0.200584	-0.396985	-0.00418228	0.045317	26.984	0.00071149	4.0068	0.045317	FALSE	262	0.975073
K00555	4	1.13982	0.0228228	2.25681	0.0454991	167.716	7.60795e-33	4.00004	0.0454991	FALSE	263	0.975073
K09733	4	1.05643	0.0200838	2.09278	0.0457224	125.509	5.44398e-24	3.99179	0.0457224	FALSE	265	0.975073
K03679	4	1.13928	0.0190946	2.25946	0.0462206	195.839	8.72472e-39	3.97354	0.0462206	FALSE	266	0.975073
K03581	5	0.348474	0.00565127	0.691296	0.0463411	41.3639	1.78213e-06	3.96915	0.0463411	FALSE	267	0.975073
K02884	-5	-0.173552	-0.344339	-0.00276578	0.0464035	22.2137	0.00453498	3.96689	0.0464035	FALSE	268	0.975073
K01629	-5	-0.126322	-0.250803	-0.00184055	0.0467074	2.80557	0.94596	3.9559	0.0467074	FALSE	269	0.975073
K07497	5	0.357465	0.0045397	0.710391	0.047125	27.8228	0.000509137	3.94092	0.047125	FALSE	270	0.975073
K02195	-5	-0.581471	-1.15659	-0.00635589	0.0475213	78.1915	1.12955e-13	3.92684	0.0475213	FALSE	272	0.975073
K00656	-5	-0.183366	-0.365471	-0.00126114	0.0484344	22.4812	0.00409825	3.89485	0.0484344	FALSE	273	0.975073
K19712	4	2.08441	0.011552	4.15726	0.0487368	59.4727	7.61907e-13	3.88439	0.0487368	FALSE	274	0.975073
K07271	5	0.312797	0.000919329	0.624675	0.0493285	26.5877	0.000832684	3.86414	0.0493285	FALSE	275	0.975073
K03550	-5	-0.176805	-0.353149	-0.00046104	0.049404	28.547	0.000380678	3.86157	0.049404	FALSE	276	0.975073
K02020	-5	-0.212131	-0.423907	-0.000355603	0.0496165	15.5739	0.0489006	3.85437	0.0496165	FALSE	278	0.975073
K04800	4	1.07544	0.00179751	2.14909	0.0496177	155.673	2.60913e-30	3.85433	0.0496177	FALSE	279	0.975073
K14941	4	1.19258	0.001513	2.38365	0.0497097	173.88	3.81534e-34	3.85122	0.0497097	FALSE	280	0.975073

## Sheet: deseq2_tmm
K0	signcon	randomSummary	randomCi.lb	randomCi.ub	randomP	het_QE	het_QEp	het_QM	het_QMp	error	rank	AdjP
K19419	7	3.01612	1.67845	4.35378	9.90415e-06	12.8668	0.0452014	19.5298	9.90415e-06	FALSE	1	0.0190787
K00978	-7	-0.581363	-0.837865	-0.324861	8.90153e-06	9.91857	0.270788	19.7338	8.90153e-06	FALSE	2	0.0190787
K07342	7	1.46307	0.784824	2.14131	2.35866e-05	11.7442	0.162985	17.8753	2.35866e-05	FALSE	3	0.0340767
K03385	-7	-0.383491	-0.551723	-0.21526	7.90198e-06	10.5603	0.227877	19.9614	7.90198e-06	FALSE	4	0.0190787
K07498	9	0.919814	0.485927	1.3537	3.25276e-05	4.96064	0.761775	17.2641	3.25276e-05	FALSE	5	0.0375954
K03628	7	0.655832	0.341069	0.970594	4.43175e-05	40.3862	2.71435e-06	16.6769	4.43175e-05	FALSE	6	0.0426851
K21977	9	1.46447	0.729084	2.19985	9.49547e-05	27.2788	0.000632728	15.2345	9.49547e-05	FALSE	7	0.0783918
K00606	-5	-0.156878	-0.237994	-0.0757627	0.000150291	10.311	0.243869	14.3686	0.000150291	FALSE	8	0.100713
K01195	-5	-0.305658	-0.464146	-0.14717	0.000156847	6.04127	0.642609	14.2882	0.000156847	FALSE	9	0.100713
K00850	-5	-0.199412	-0.305044	-0.0937806	0.000215568	11.225	0.189273	13.6903	0.000215568	FALSE	10	0.124577
K03177	-7	-0.126466	-0.194664	-0.0582689	0.000278424	5.04609	0.752639	13.2102	0.000278424	FALSE	11	0.146274
K08289	-3	-0.167189	-0.259829	-0.0745489	0.000404431	12.6218	0.125544	12.5116	0.000404431	FALSE	12	0.194767
K00844	5	2.2075	0.976193	3.43881	0.00044168	10.4539	0.106793	12.3471	0.00044168	FALSE	13	0.196344
K18474	7	1.31067	0.575425	2.04592	0.000476043	6.67698	0.351756	12.2072	0.000476043	FALSE	14	0.196504
K02356	-7	-0.151323	-0.238843	-0.0638022	0.000702064	17.1031	0.0290529	11.4838	0.000702064	FALSE	15	0.270482
K02244	7	0.670221	0.279016	1.06143	0.000785511	10.6111	0.224721	11.2752	0.000785511	FALSE	16	0.283717
K15856	5	2.27525	0.923521	3.62697	0.000970146	2.52076	0.640922	10.8837	0.000970146	FALSE	18	0.311471
K00762	-5	-0.12195	-0.194838	-0.0490626	0.00104077	12.009	0.150801	10.7536	0.00104077	FALSE	19	0.316559
K19005	4	1.60225	0.633899	2.5706	0.00118282	10.9801	0.139489	10.517	0.00118282	FALSE	20	0.341776
K03271	7	1.04904	0.400961	1.69712	0.00151092	55.2607	3.92856e-09	10.0652	0.00151092	FALSE	21	0.394307
K02654	-7	-0.222588	-0.36022	-0.0849552	0.00152557	8.78561	0.360704	10.0475	0.00152557	FALSE	22	0.394307
K20904	-7	-0.601051	-0.973664	-0.228437	0.00156931	8.95695	0.34594	9.99541	0.00156931	FALSE	23	0.394307
K19427	5	2.47876	0.933815	4.02371	0.00166299	26.8137	0.000761286	9.88868	0.00166299	FALSE	24	0.400433
K01935	7	0.566733	0.207975	0.925492	0.00196038	52.2213	1.52536e-08	9.58627	0.00196038	FALSE	25	0.45316
K07566	5	0.175044	0.0626575	0.28743	0.00226805	10.9296	0.205718	9.31888	0.00226805	FALSE	26	0.478747
K02066	7	0.717612	0.256238	1.17899	0.00229995	42.5053	1.08839e-06	9.29329	0.00229995	FALSE	27	0.478747
K11206	-7	-0.770831	-1.26684	-0.274825	0.00231959	13.8374	0.0861044	9.27771	0.00231959	FALSE	28	0.478747
K00052	-7	-0.141048	-0.232236	-0.0498595	0.00243243	13.3403	0.100665	9.19074	0.00243243	FALSE	29	0.484725
K00970	5	1.08507	0.378117	1.79202	0.00262748	26.3616	0.000910603	9.04963	0.00262748	FALSE	30	0.494006
K15524	5	2.40117	0.833619	3.96872	0.00267976	32.3518	8.05516e-05	9.01361	0.00267976	FALSE	31	0.494006
K03105	5	1.62048	0.553409	2.68755	0.00291606	20.8475	0.00756381	8.85926	0.00291606	FALSE	32	0.494006
K04034	5	2.14619	0.726885	3.5655	0.00303923	9.19906	0.162688	8.78377	0.00303923	FALSE	34	0.494006
K09011	7	0.484789	0.163816	0.805761	0.00307359	7.61667	0.471781	8.76326	0.00307359	FALSE	35	0.494006
K02401	-7	-0.425438	-0.707813	-0.143063	0.00314741	15.0696	0.0578059	8.71998	0.00314741	FALSE	36	0.494006
K02510	7	2.34362	0.787296	3.89994	0.00316287	57.5951	1.37806e-09	8.71105	0.00316287	FALSE	37	0.494006
K02869	5	1.35403	0.447604	2.26045	0.00341348	15.7579	0.0459797	8.57213	0.00341348	FALSE	38	0.505935
K07318	5	2.74414	0.901477	4.5868	0.00351349	33.5949	8.05399e-06	8.51956	0.00351349	FALSE	40	0.505935
K03642	5	1.28204	0.417479	2.1466	0.00365621	89.5383	5.77047e-16	8.44713	0.00365621	FALSE	41	0.505935
K01755	-5	-0.126684	-0.212167	-0.0412009	0.00367698	13.9317	0.0835619	8.43682	0.00367698	FALSE	42	0.505935
K19310	7	0.791605	0.254592	1.32862	0.00386268	19.1484	0.0140856	8.34727	0.00386268	FALSE	43	0.508759
K22958	4	1.44401	0.461129	2.42688	0.00398301	4.10119	0.534941	8.29155	0.00398301	FALSE	45	0.511507
K07668	3	0.532834	0.16677	0.898898	0.00433259	8.67371	0.370565	8.13889	0.00433259	FALSE	46	0.535979
K06167	5	1.14164	0.356786	1.9265	0.00435906	41.7692	1.49621e-06	8.12784	0.00435906	FALSE	47	0.535979
K04567	-7	-0.172085	-0.292939	-0.0512303	0.00525785	14.3344	0.0734556	7.78855	0.00525785	FALSE	48	0.610509
K08587	5	1.90671	0.566979	3.24643	0.00528008	8.16509	0.226256	7.78092	0.00528008	FALSE	49	0.610509
K10536	-7	-0.500758	-0.852629	-0.148887	0.0052825	17.5492	0.0248718	7.7801	0.0052825	FALSE	50	0.610509
K12410	-7	-0.236643	-0.403309	-0.0699774	0.00538778	19.6021	0.0119509	7.74445	0.00538778	FALSE	51	0.610509
K01805	-5	-0.171658	-0.292857	-0.0504588	0.005504	12.8303	0.117822	7.70592	0.005504	FALSE	52	0.611685
K01505	4	2.13709	0.61951	3.65466	0.00577896	1.43952	0.696298	7.61797	0.00577896	FALSE	53	0.630125
K02979	5	1.34556	0.378525	2.3126	0.00638846	19.4312	0.0127161	7.43733	0.00638846	FALSE	55	0.658476
K02910	5	1.53091	0.426347	2.63548	0.00659793	23.6666	0.00260598	7.37929	0.00659793	FALSE	56	0.658476
K15383	4	1.48002	0.412135	2.5479	0.00659992	5.95309	0.310811	7.37875	0.00659992	FALSE	57	0.658476
K03120	5	1.14645	0.319114	1.97379	0.00660869	13.7908	0.0873846	7.37636	0.00660869	FALSE	58	0.658476
K03116	5	0.253106	0.0700051	0.436208	0.00674219	17.1638	0.0284484	7.3404	0.00674219	FALSE	59	0.660392
K00528	-7	-0.211079	-0.365084	-0.0570733	0.00722456	13.7401	0.088797	7.21627	0.00722456	FALSE	60	0.673112
K03432	5	1.35889	0.366108	2.35167	0.00730221	19.5439	0.0122065	7.19709	0.00730221	FALSE	61	0.673112
K09140	5	1.28962	0.347439	2.23181	0.00730262	18.8531	0.0156654	7.19698	0.00730262	FALSE	62	0.673112
K03829	7	1.47869	0.397726	2.55966	0.00733796	#N/A	#N/A	7.18832	0.00733796	FALSE	63	0.673112
K03825	5	2.02362	0.536484	3.51076	0.0076527	69.2325	6.98542e-12	7.113	0.0076527	FALSE	64	0.691015
K17104	5	1.31189	0.340484	2.28329	0.00812227	20.0097	0.0102996	7.00632	0.00812227	FALSE	65	0.722132
K19002	7	0.636332	0.161761	1.1109	0.00858807	10.22	0.249925	6.90655	0.00858807	FALSE	66	0.750855
K02987	5	1.1804	0.29852	2.06228	0.00870519	15.4781	0.0504891	6.88233	0.00870519	FALSE	67	0.750855
K06875	5	1.31504	0.330499	2.29959	0.0088473	20.3022	0.00925108	6.85339	0.0088473	FALSE	68	0.751891
K12267	5	0.338944	0.0842267	0.593662	0.00910571	33.2157	5.63141e-05	6.80198	0.00910571	FALSE	69	0.762636
K08096	4	1.16849	0.284043	2.05295	0.00961409	13.5121	0.0605706	6.70504	0.00961409	FALSE	70	0.793712
K00555	5	1.19032	0.28648	2.09415	0.0098459	17.4228	0.0259957	6.66257	0.0098459	FALSE	71	0.801401
K03537	5	1.32357	0.316223	2.33092	0.0100174	19.8782	0.0108067	6.6318	0.0100174	FALSE	72	0.804034
K00677	5	0.400849	0.0943951	0.707302	0.0103569	33.5968	4.80611e-05	6.57245	0.0103569	FALSE	73	0.804229
K14057	5	1.76146	0.413071	3.10985	0.0104556	21.2368	0.00654428	6.55558	0.0104556	FALSE	74	0.804229
K00684	7	0.57814	0.134614	1.02167	0.010624	47.9461	1.01167e-07	6.52714	0.010624	FALSE	75	0.804229
K15977	7	0.476204	0.110363	0.842046	0.0107346	58.8683	7.76729e-10	6.50873	0.0107346	FALSE	76	0.804229
K04086	5	2.25871	0.508805	4.00862	0.0114113	21.6708	0.0013889	6.40012	0.0114113	FALSE	78	0.804229
K00319	5	1.26121	0.283311	2.23911	0.0114782	18.7133	0.0164706	6.38973	0.0114782	FALSE	79	0.804229
K19350	7	1.7442	0.390132	3.09828	0.0115809	34.9495	2.73113e-05	6.37393	0.0115809	FALSE	80	0.804229
K01890	-5	-0.131943	-0.234392	-0.0294946	0.0115952	12.966	0.113023	6.37174	0.0115952	FALSE	81	0.804229
K01681	-5	-0.137037	-0.243468	-0.0306054	0.0116169	13.2554	0.103358	6.36842	0.0116169	FALSE	82	0.804229
K03390	5	1.0427	0.231949	1.85346	0.0117125	30.2413	0.00019159	6.35388	0.0117125	FALSE	83	0.804229
K17488	5	1.25039	0.278036	2.22274	0.0117221	19.9872	0.0103847	6.35242	0.0117221	FALSE	84	0.804229
K14127	5	1.38168	0.305868	2.4575	0.0118289	23.5651	0.00270969	6.33633	0.0118289	FALSE	85	0.804229
K00133	-7	-0.178028	-0.31735	-0.0387055	0.0122636	17.8655	0.0222581	6.27235	0.0122636	FALSE	86	0.814824
K11130	5	1.46487	0.318439	2.6113	0.0122668	22.6698	0.00381504	6.2719	0.0122668	FALSE	87	0.814824
K00204	5	1.40997	0.302555	2.51739	0.0125801	24.7652	0.00170352	6.22723	0.0125801	FALSE	89	0.816856
K18933	5	1.39761	0.291672	2.50355	0.013254	24.7081	0.0017418	6.13488	0.013254	FALSE	90	0.82563
K12999	3	2.45722	0.511597	4.40284	0.0133112	9.15503	0.0573393	6.12727	0.0133112	FALSE	91	0.82563
K01387	4	2.12682	0.441649	3.81198	0.0133748	9.31958	0.0969764	6.11885	0.0133748	FALSE	92	0.82563
K02936	5	1.14307	0.236836	2.04931	0.0134291	18.589	0.0172193	6.11168	0.0134291	FALSE	93	0.82563
K22024	7	0.504223	0.10447	0.903976	0.0134295	13.7885	0.0874466	6.11163	0.0134295	FALSE	94	0.82563
K13732	5	1.5145	0.30832	2.72069	0.0138565	#N/A	#N/A	6.05633	0.0138565	FALSE	95	0.842914
K10547	-4	-1.18834	-2.14072	-0.23596	0.0144626	#N/A	#N/A	5.98078	0.0144626	FALSE	96	0.87062
K05979	8	1.68718	0.323366	3.05099	0.0153219	#N/A	#N/A	5.87907	0.0153219	FALSE	97	0.912837
K01409	-5	-0.148658	-0.269296	-0.0280202	0.0157266	19.6329	0.011818	5.83319	0.0157266	FALSE	98	0.927389
K06940	3	0.512605	0.095441	0.92977	0.0160237	39.5452	3.89312e-06	5.80027	0.0160237	FALSE	99	0.935365
K04800	5	1.1695	0.213294	2.12571	0.0165228	19.9041	0.0107051	5.74637	0.0165228	FALSE	100	0.954756
K01531	-5	-0.213989	-0.389215	-0.0387634	0.0166863	9.91538	0.271015	5.72907	0.0166863	FALSE	101	0.954756
K08998	-7	-0.122152	-0.223127	-0.0211764	0.0177398	11.0043	0.201458	5.62167	0.0177398	FALSE	102	0.984242
K15584	7	0.794028	0.137591	1.45046	0.0177506	49.8978	4.27586e-08	5.6206	0.0177506	FALSE	103	0.984242
K01598	7	1.12458	0.194803	2.05436	0.0177589	54.9112	4.5938e-09	5.61978	0.0177589	FALSE	104	0.984242
K10202	6	1.50643	0.257283	2.75558	0.0180958	#N/A	#N/A	5.58685	0.0180958	FALSE	105	0.984242
K06297	5	2.06588	0.352809	3.77895	0.0180973	18.9337	0.0042771	5.58671	0.0180973	FALSE	106	0.984242
K02961	-5	-0.181451	-0.332358	-0.0305433	0.0184403	40.8801	2.19506e-06	5.55383	0.0184403	FALSE	107	0.984242
K01160	5	1.27881	0.214136	2.34348	0.0185642	20.0817	0.0100314	5.54211	0.0185642	FALSE	109	0.984242
K02342	-3	-0.208192	-0.38186	-0.0345248	0.0187935	12.9492	0.113609	5.52063	0.0187935	FALSE	110	0.987344
K16788	3	1.44759	0.23291	2.66226	0.0195026	3.86729	0.424264	5.45587	0.0195026	FALSE	111	1
K00340	5	0.914218	0.145766	1.68267	0.0197141	49.2921	5.58858e-08	5.43704	0.0197141	FALSE	112	1
K18478	5	2.17448	0.345486	4.00347	0.0197961	48.7655	7.05094e-08	5.42979	0.0197961	FALSE	113	1
K02074	5	1.49998	0.236384	2.76358	0.0199855	29.77	0.000232107	5.41316	0.0199855	FALSE	114	1
K01358	-7	-0.144182	-0.266491	-0.0218728	0.0208623	26.3316	0.000921465	5.33826	0.0208623	FALSE	115	1
K03695	-5	-0.167589	-0.309767	-0.025411	0.0208737	31.1304	0.00013319	5.33731	0.0208737	FALSE	116	1
K04484	3	1.36728	0.205248	2.5293	0.0211022	25.0854	0.0015036	5.31834	0.0211022	FALSE	117	1
K03706	5	0.405565	0.0604786	0.750651	0.0212529	22.1133	0.00471024	5.30593	0.0212529	FALSE	118	1
K02888	-7	-0.151487	-0.280703	-0.0222719	0.0215739	27.1727	0.000660046	5.27983	0.0215739	FALSE	119	1
K02919	3	0.648959	0.0946799	1.20324	0.021747	102.426	1.36172e-18	5.26591	0.021747	FALSE	120	1
K02111	-7	-0.156414	-0.29046	-0.0223685	0.0221942	33.2166	5.62928e-05	5.23049	0.0221942	FALSE	122	1
K01779	7	1.36308	0.194719	2.53145	0.0222186	30.9466	0.000143613	5.22859	0.0222186	FALSE	123	1
K03596	-7	-0.139147	-0.258617	-0.0196766	0.022444	26.6043	0.000827212	5.21103	0.022444	FALSE	124	1
K03896	4	1.77263	0.248628	3.29663	0.0226246	#N/A	#N/A	5.1971	0.0226246	FALSE	125	1
K01545	-5	-1.73929	-3.23689	-0.241695	0.0228293	#N/A	#N/A	5.18145	0.0228293	FALSE	126	1
K01012	3	0.226477	0.0313357	0.421619	0.0229243	34.5817	3.18602e-05	5.17423	0.0229243	FALSE	127	1
K04802	5	1.10714	0.153147	2.06113	0.0229297	19.1356	0.014151	5.17382	0.0229297	FALSE	128	1
K02930	5	1.1231	0.151489	2.09471	0.0234787	21.0276	0.00707445	5.13273	0.0234787	FALSE	129	1
K00939	-5	-0.131204	-0.244789	-0.0176185	0.0235753	21.7746	0.00535108	5.12561	0.0235753	FALSE	130	1
K09799	7	1.72761	0.223976	3.23125	0.0243278	#N/A	#N/A	5.07111	0.0243278	FALSE	131	1
K07580	5	1.28657	0.165963	2.40718	0.024434	20.5482	0.00844952	5.06356	0.024434	FALSE	132	1
K03388	5	0.481054	0.0613258	0.900782	0.0246828	39.1695	4.57193e-06	5.046	0.0246828	FALSE	133	1
K00831	-5	-0.154027	-0.288574	-0.0194802	0.0248495	21.3922	0.00617554	5.03434	0.0248495	FALSE	134	1
K03664	-3	-0.105398	-0.198035	-0.0127598	0.0257522	15.7295	0.046419	4.97258	0.0257522	FALSE	135	1
K07104	4	1.92521	0.232715	3.61771	0.0257836	19.288	0.00169855	4.97047	0.0257836	FALSE	136	1
K01727	6	1.31981	0.158918	2.4807	0.0258626	#N/A	#N/A	4.96518	0.0258626	FALSE	137	1
K14446	3	1.96798	0.231274	3.70469	0.0263531	0.846528	0.654906	4.9327	0.0263531	FALSE	138	1
K04799	5	1.16301	0.135293	2.19072	0.0265559	22.4636	0.00412564	4.91945	0.0265559	FALSE	139	1
K03264	4	1.03214	0.119098	1.94519	0.0267173	#N/A	#N/A	4.90899	0.0267173	FALSE	140	1
K02492	3	0.425474	0.0489862	0.801961	0.0267613	40.1577	2.99408e-06	4.90615	0.0267613	FALSE	141	1
K09882	5	1.32524	0.151704	2.49878	0.026875	#N/A	#N/A	4.89882	0.026875	FALSE	142	1
K02626	5	1.5576	0.170564	2.94465	0.0277374	35.9336	1.80585e-05	4.84431	0.0277374	FALSE	143	1
K04079	-3	-0.110406	-0.208812	-0.0120006	0.0278791	6.01941	0.645058	4.83553	0.0278791	FALSE	144	1
K02322	5	1.15298	0.1188	2.18716	0.0288807	22.4803	0.00409967	4.77471	0.0288807	FALSE	147	1
K02924	5	1.33647	0.136649	2.53629	0.029022	21.7125	0.00547721	4.76631	0.029022	FALSE	148	1
K03243	5	1.16204	0.117266	2.20682	0.0292611	22.6521	0.00384082	4.75219	0.0292611	FALSE	149	1
K00600	-7	-0.125782	-0.238954	-0.0126092	0.0293812	21.8306	0.00523947	4.74514	0.0293812	FALSE	150	1
K00385	4	1.91863	0.192148	3.64511	0.0293987	#N/A	#N/A	4.74411	0.0293987	FALSE	151	1
K22223	5	1.20348	0.119209	2.28775	0.0295965	22.75	0.0037005	4.73258	0.0295965	FALSE	152	1
K07107	3	0.32137	0.0317723	0.610968	0.0296305	48.4094	8.24938e-08	4.7306	0.0296305	FALSE	153	1
K02988	-7	-0.13108	-0.249217	-0.0129433	0.0296525	22.1093	0.00471742	4.72933	0.0296525	FALSE	154	1
K11906	3	1.6425	0.161819	3.12319	0.029693	28.3479	0.000412432	4.72698	0.029693	FALSE	155	1
K00281	5	0.840404	0.0816012	1.59921	0.029951	96.3567	2.36663e-17	4.7121	0.029951	FALSE	156	1
K14941	4	0.968491	0.0939111	1.84307	0.0299749	13.6935	0.0569082	4.71073	0.0299749	FALSE	157	1
K10201	5	1.85497	0.179151	3.53078	0.0300453	35.8979	1.83323e-05	4.7067	0.0300453	FALSE	158	1
K00441	4	1.16038	0.111263	2.20951	0.0301719	24.4643	0.000943815	4.69947	0.0301719	FALSE	159	1
K03043	-5	-0.123502	-0.235239	-0.0117648	0.0302861	18.3178	0.0189658	4.69298	0.0302861	FALSE	160	1
K01844	3	1.85955	0.175701	3.5434	0.0304278	32.2756	8.31253e-05	4.68496	0.0304278	FALSE	161	1
K04798	5	1.03924	0.0973609	1.98111	0.0305747	16.0657	0.0414494	4.67668	0.0305747	FALSE	162	1
K01652	-7	-0.0751743	-0.143324	-0.00702472	0.0306187	11.308	0.184851	4.67421	0.0306187	FALSE	163	1
K02984	4	0.965461	0.0898963	1.84103	0.0306801	#N/A	#N/A	4.67078	0.0306801	FALSE	164	1
K03263	5	1.20242	0.110972	2.29387	0.0308315	21.3367	0.00630469	4.66232	0.0308315	FALSE	165	1
K03655	-5	-0.168057	-0.320902	-0.0152129	0.0311585	38.321	6.56668e-06	4.64421	0.0311585	FALSE	166	1
K00171	5	0.826639	0.0735291	1.57975	0.0314507	53.8653	7.33139e-09	4.62819	0.0314507	FALSE	168	1
K01092	7	0.41868	0.0366803	0.800679	0.0317008	48.1872	9.09776e-08	4.61461	0.0317008	FALSE	169	1
K03167	4	0.975712	0.0851201	1.8663	0.0317701	#N/A	#N/A	4.61086	0.0317701	FALSE	170	1
K01251	-5	-0.266686	-0.510954	-0.0224194	0.0323666	20.4705	0.00869529	4.57897	0.0323666	FALSE	171	1
K01787	5	0.682531	0.0552823	1.30978	0.032949	60.4106	3.87173e-10	4.54843	0.032949	FALSE	172	1
K01939	-7	-0.173315	-0.332648	-0.0139821	0.0330103	48.3231	8.56925e-08	4.54524	0.0330103	FALSE	173	1
K00783	-5	-0.126298	-0.24244	-0.0101562	0.0330598	20.2476	0.00943897	4.54268	0.0330598	FALSE	174	1
K02191	5	1.15854	0.092483	2.2246	0.033172	25.6184	0.00122038	4.53688	0.033172	FALSE	175	1
K14105	4	0.903603	0.0716281	1.73558	0.0332786	#N/A	#N/A	4.53139	0.0332786	FALSE	176	1
K01622	4	1.06453	0.0822399	2.04682	0.0336654	#N/A	#N/A	4.51162	0.0336654	FALSE	177	1
K03070	-3	-0.118955	-0.22874	-0.00917019	0.0336971	19.9348	0.0105856	4.51001	0.0336971	FALSE	178	1
K20509	-4	-2.30156	-4.42604	-0.17708	0.0337261	#N/A	#N/A	4.50854	0.0337261	FALSE	179	1
K03650	5	0.202126	0.0155102	0.388741	0.0337654	41.47	1.70238e-06	4.50655	0.0337654	FALSE	180	1
K02921	5	0.981335	0.0725389	1.89013	0.0343103	17.5291	0.0250478	4.47917	0.0343103	FALSE	181	1
K03147	-5	-0.191622	-0.369323	-0.0139215	0.034557	24.603	0.00181447	4.46693	0.034557	FALSE	182	1
K07271	5	0.344846	0.0239972	0.665694	0.0351561	32.9041	6.40874e-05	4.43758	0.0351561	FALSE	183	1
K17837	4	1.33231	0.0887345	2.57589	0.035745	#N/A	#N/A	4.40923	0.035745	FALSE	184	1
K16169	4	1.12955	0.0741657	2.18493	0.0359319	#N/A	#N/A	4.40034	0.0359319	FALSE	185	1
K09733	4	1.13085	0.0738736	2.18782	0.0359981	19.9509	0.00567668	4.39719	0.0359981	FALSE	186	1
K01130	5	0.902593	0.0588251	1.74636	0.0360284	41.2316	1.88672e-06	4.39576	0.0360284	FALSE	187	1
K02991	3	0.885729	0.0566871	1.71477	0.0362618	14.8974	0.0611718	4.38475	0.0362618	FALSE	188	1
K07033	-3	-0.393116	-0.76153	-0.024701	0.0364946	19.1537	0.0140587	4.37384	0.0364946	FALSE	189	1
K02664	3	1.97584	0.121051	3.83063	0.0368087	16.0359	0.0135624	4.35924	0.0368087	FALSE	191	1
K02908	4	0.947707	0.0580204	1.83739	0.0368175	#N/A	#N/A	4.35883	0.0368175	FALSE	192	1
K04801	5	1.25211	0.0763187	2.4279	0.0368717	27.7989	0.000514033	4.35633	0.0368717	FALSE	193	1
K09005	6	0.653009	0.0396661	1.26635	0.0369135	#N/A	#N/A	4.3544	0.0369135	FALSE	194	1
K09735	4	0.83532	0.0503946	1.62025	0.0369968	#N/A	#N/A	4.35056	0.0369968	FALSE	195	1
K22650	3	1.43127	0.0839265	2.77861	0.0373378	58.9127	7.61335e-10	4.33494	0.0373378	FALSE	196	1
K14441	5	0.201228	0.0110249	0.391431	0.0381191	35.628	2.05382e-05	4.2997	0.0381191	FALSE	198	1
K09748	-3	-0.100591	-0.195743	-0.00543979	0.0382641	12.908	0.115053	4.29324	0.0382641	FALSE	199	1
K18350	5	2.07521	0.111405	4.03901	0.0383447	#N/A	#N/A	4.28967	0.0383447	FALSE	200	1
K13993	5	0.29641	0.0157311	0.577089	0.0384698	28.9139	0.000328315	4.28413	0.0384698	FALSE	201	1
K03367	6	0.579892	0.0305953	1.12919	0.0385337	#N/A	#N/A	4.28131	0.0385337	FALSE	202	1
K01812	-5	-0.119875	-0.233518	-0.00623199	0.0386922	10.1174	0.25688	4.27433	0.0386922	FALSE	203	1
K01591	-5	-0.0770725	-0.150192	-0.00395289	0.0388359	11.5398	0.17295	4.26803	0.0388359	FALSE	204	1
K07455	7	1.2513	0.0627425	2.43985	0.039072	#N/A	#N/A	4.25774	0.039072	FALSE	205	1
K12543	5	1.55614	0.077076	3.03521	0.0391982	27.0971	0.000680203	4.25226	0.0391982	FALSE	206	1
K00150	5	1.08049	0.0527043	2.10828	0.0393536	29.6369	0.000244999	4.24554	0.0393536	FALSE	207	1
K14623	-5	-0.404625	-0.790163	-0.0190871	0.0396865	31.563	0.000111508	4.23124	0.0396865	FALSE	208	1
K01232	3	1.60452	0.0756705	3.13336	0.0396889	34.1348	3.8404e-05	4.23114	0.0396889	FALSE	209	1
K07137	5	0.248975	0.0115588	0.486391	0.0398417	39.694	3.6527e-06	4.22461	0.0398417	FALSE	210	1
K02357	-7	-0.110629	-0.21622	-0.00503743	0.0400273	20.6618	0.00810227	4.21673	0.0400273	FALSE	211	1
K00603	-5	-0.504301	-0.986002	-0.0225995	0.0401777	20.9709	0.00722515	4.21037	0.0401777	FALSE	212	1
K07098	5	0.255855	0.0109802	0.50073	0.0405748	42.2507	1.21515e-06	4.19368	0.0405748	FALSE	213	1
K07557	5	0.970762	0.0402179	1.90131	0.0408871	18.248	0.0194422	4.18069	0.0408871	FALSE	214	1
K01876	-5	-0.14965	-0.293328	-0.00597121	0.0412092	41.5104	1.67299e-06	4.16739	0.0412092	FALSE	216	1
K02889	5	1.09711	0.0431671	2.15105	0.0413265	23.7109	0.0025619	4.16258	0.0413265	FALSE	217	1
K18892	5	2.02816	0.0770466	3.97928	0.041614	23.9603	0.000531118	4.15084	0.041614	FALSE	219	1
K07704	-3	-0.506569	-0.994918	-0.018221	0.0420431	12.2153	0.141853	4.13347	0.0420431	FALSE	220	1
K02945	-3	-0.142626	-0.280207	-0.00504416	0.0421716	19.1871	0.0138905	4.1283	0.0421716	FALSE	221	1
K02683	5	1.18353	0.0412757	2.32579	0.0422765	25.4713	0.00129287	4.1241	0.0422765	FALSE	222	1
K05363	6	0.646368	0.0222248	1.27051	0.0423814	#N/A	#N/A	4.11991	0.0423814	FALSE	223	1
K12293	6	1.27432	0.0434677	2.50517	0.0424399	1.32473	0.932367	4.11757	0.0424399	FALSE	224	1
K21469	-5	-0.398608	-0.783805	-0.0134106	0.0425399	9.82769	0.277329	4.11359	0.0425399	FALSE	225	1
K02760	5	0.477757	0.0155583	0.939957	0.042771	31.4524	0.000116696	4.10443	0.042771	FALSE	227	1
K11646	3	0.99998	0.0321213	1.96784	0.0428662	20.3226	0.00918223	4.10067	0.0428662	FALSE	228	1
K03615	-5	-0.165877	-0.326548	-0.00520536	0.0430255	15.1353	0.0565674	4.0944	0.0430255	FALSE	229	1
K00927	5	0.169081	0.00515849	0.333003	0.0432133	25.5729	0.00124239	4.08704	0.0432133	FALSE	230	1
K12339	5	0.441509	0.01309	0.869928	0.043399	22.9689	0.00340446	4.07979	0.043399	FALSE	231	1
K18779	4	0.937062	0.0271849	1.84694	0.0435368	#N/A	#N/A	4.07444	0.0435368	FALSE	232	1
K06949	-5	-0.142982	-0.281863	-0.00410039	0.0436089	24.4208	0.00194745	4.07164	0.0436089	FALSE	233	1
K03342	4	1.1412	0.0297317	2.25266	0.0441785	#N/A	#N/A	4.04973	0.0441785	FALSE	234	1
K03232	4	0.843635	0.0211146	1.66615	0.0444018	#N/A	#N/A	4.04122	0.0444018	FALSE	235	1
K12139	5	0.69091	0.0158683	1.36595	0.0448523	18.7769	0.0160995	4.02418	0.0448523	FALSE	236	1
K14117	3	1.46616	0.0312502	2.90108	0.045215	#N/A	#N/A	4.0106	0.045215	FALSE	237	1
K01271	7	0.505794	0.00964928	1.00194	0.0457077	19.0719	0.01448	3.99233	0.0457077	FALSE	238	1
K03550	-5	-0.0760155	-0.150595	-0.00143604	0.0457488	11.3884	0.180647	3.99082	0.0457488	FALSE	239	1
K01220	7	0.446308	0.00838242	0.884234	0.0457731	5.68842	0.682087	3.98993	0.0457731	FALSE	240	1
K03527	-5	-0.0964345	-0.191209	-0.00166003	0.0461199	11.4611	0.176917	3.97721	0.0461199	FALSE	241	1
K20344	5	0.243506	0.0041455	0.482866	0.046162	7.69109	0.464212	3.97567	0.046162	FALSE	242	1
K02835	-5	-0.149709	-0.29706	-0.00235773	0.0464452	35.791	1.91767e-05	3.96537	0.0464452	FALSE	243	1
K03581	3	0.342965	0.00491274	0.681017	0.0467623	50.895	2.74921e-08	3.95392	0.0467623	FALSE	244	1
K07344	-3	-2.36891	-4.70832	-0.0294951	0.0471806	3.53168	0.171043	3.93893	0.0471806	FALSE	245	1
K03234	4	0.869698	0.00896264	1.73043	0.0476617	#N/A	#N/A	3.92188	0.0476617	FALSE	246	1
K00372	4	1.51174	0.0151423	3.00833	0.0477266	15.1592	0.0340121	3.91959	0.0477266	FALSE	247	1
K05351	5	1.24625	0.0103085	2.48219	0.0481195	34.1134	3.87482e-05	3.90581	0.0481195	FALSE	248	1
K04797	5	1.39968	0.00999459	2.78936	0.0483749	33.1656	5.74974e-05	3.89691	0.0483749	FALSE	249	1
K03299	-5	-0.426888	-0.851072	-0.0027042	0.0485572	28.8909	0.000331385	3.89059	0.0485572	FALSE	250	1
K07219	5	0.317779	0.00180526	0.633754	0.0487054	8.13585	0.420314	3.88548	0.0487054	FALSE	251	1
K04483	4	0.826801	0.00438614	1.64922	0.0487906	#N/A	#N/A	3.88254	0.0487906	FALSE	252	1
K08302	3	0.30727	0.000544817	0.613994	0.0495944	18.4577	0.0180452	3.85512	0.0495944	FALSE	253	1
K11176	5	0.969924	5.01618e-05	1.9398	0.0499882	20.295	0.00927587	3.84186	0.0499882	FALSE	254	1

## Sheet: limma_voom_TMM_zinbwave
K0	signcon	randomSummary	randomCi.lb	randomCi.ub	randomP	het_QE	het_QEp	het_QM	het_QMp	error	rank	AdjP
K21079	-3	-6.81845	-9.56934	-4.06756	1.18557e-06	0.0879549	0.956976	23.6005	1.18557e-06	FALSE	2	0.00152536
K18943	-3	-6.53852	-9.38363	-3.69342	6.65872e-06	0.376099	0.828574	20.2889	6.65872e-06	FALSE	4	0.00393111
K18942	-3	-6.18815	-8.89312	-3.48317	7.33302e-06	0.110976	0.946023	20.1043	7.33302e-06	FALSE	6	0.00393111
K14201	3	6.86192	3.60793	10.1159	3.57877e-05	0.268647	0.874307	17.0827	3.57877e-05	FALSE	9	0.0143889
K18474	7	2.2727	1.37138	3.17403	7.73014e-07	5.05915	0.536249	24.424	7.73014e-07	FALSE	10	0.0012432
K21687	3	3.93788	2.14576	5.73	1.65717e-05	1.06296	0.900103	18.5476	1.65717e-05	FALSE	11	0.00761468
K03713	5	2.58087	1.47999	3.68175	4.32962e-06	2.84605	0.827906	21.1131	4.32962e-06	FALSE	12	0.00393111
K02538	4	2.67238	1.49134	3.85343	9.21294e-06	5.02743	0.412541	19.668	9.21294e-06	FALSE	14	0.00455899
K18428	3	4.44678	2.31954	6.57401	4.18337e-05	0.91098	0.634137	16.7863	4.18337e-05	FALSE	15	0.0158304
K17250	5	5.43254	2.73168	8.13339	8.07037e-05	0.531423	0.970371	15.5417	8.07037e-05	FALSE	16	0.0247222
K12064	6	3.22991	1.67282	4.78699	4.79058e-05	3.81586	0.57622	16.5292	4.79058e-05	FALSE	18	0.017121
K05565	-4	-3.25571	-4.84272	-1.6687	5.79943e-05	0.422333	0.935591	16.167	5.79943e-05	FALSE	19	0.0196356
K00413	3	2.56804	1.22492	3.91116	0.00017865	0.391945	0.983131	14.0433	0.00017865	FALSE	23	0.0499677
K19313	3	2.56907	1.20626	3.93187	0.000220072	6.95497	0.138287	13.6514	0.000220072	FALSE	24	0.0589884
K06609	-5	-3.49492	-5.35639	-1.63345	0.000233381	3.37355	0.497364	13.5412	0.000233381	FALSE	25	0.0600536
K21523	-3	-7.56952	-11.6551	-3.48394	0.000281996	0.0834475	0.959135	13.1863	0.000281996	FALSE	27	0.064656
K21530	-4	-5.49248	-8.462	-2.52296	0.000288747	0.254388	0.968365	13.142	0.000288747	FALSE	28	0.064656
K13794	4	6.78799	3.11414	10.4618	0.000293091	0.277782	0.964151	13.114	0.000293091	FALSE	29	0.064656
K20814	5	2.67929	1.22281	4.13577	0.000311571	4.22042	0.646876	12.9995	0.000311571	FALSE	31	0.064656
K19431	5	3.74069	1.68152	5.79986	0.000370181	3.48932	0.479504	12.677	0.000370181	FALSE	32	0.0715578
K22549	3	4.93693	2.1693	7.70456	0.000471921	1.64293	0.439788	12.2235	0.000471921	FALSE	37	0.0719013
K22336	5	2.03463	0.892739	3.17651	0.00047891	1.32267	0.857518	12.196	0.00047891	FALSE	38	0.0719013
K21531	-3	-6.83419	-10.6984	-2.96999	0.000527528	0.0759923	0.962717	12.0158	0.000527528	FALSE	43	0.0719013
K21499	-3	-7.54795	-11.8175	-3.27844	0.000530289	0.0831275	0.959288	12.006	0.000530289	FALSE	44	0.0719013
K15916	3	2.11984	0.915229	3.32446	0.000562491	2.50652	0.643469	11.8962	0.000562491	FALSE	50	0.0723701
K01801	3	3.84051	1.63948	6.04154	0.00062647	0.843003	0.656061	11.6956	0.00062647	FALSE	52	0.0766246
K00412	5	3.19921	1.34096	5.05747	0.000739975	7.89367	0.245997	11.3861	0.000739975	FALSE	59	0.0795283
K04338	-6	-2.32682	-3.73651	-0.91714	0.00121593	9.12313	0.243936	10.466	0.00121593	FALSE	71	0.11017
K21977	7	0.876487	0.340169	1.4128	0.00135955	10.369	0.240075	10.2599	0.00135955	FALSE	73	0.119808
K07492	5	2.9428	1.13939	4.74622	0.00138259	1.25712	0.868608	10.2289	0.00138259	FALSE	74	0.119934
K06995	3	2.83952	1.08815	4.59088	0.00148439	0.54816	0.968646	10.0979	0.00148439	FALSE	77	0.124014
K00983	4	3.28237	1.24813	5.31661	0.00156412	1.62188	0.654439	10.0015	0.00156412	FALSE	80	0.124754
K00518	-3	-3.10044	-5.05806	-1.14282	0.00190826	0.885094	0.642398	9.63575	0.00190826	FALSE	88	0.139453
K05995	-5	-0.603022	-0.98554	-0.220503	0.00200299	4.01526	0.855744	9.5468	0.00200299	FALSE	92	0.140057
K10202	7	2.29626	0.814503	3.77802	0.00238683	31.9139	9.65085e-05	9.22538	0.00238683	FALSE	95	0.160529
K00156	-5	-0.779309	-1.28333	-0.275285	0.00244195	8.44853	0.390926	9.18359	0.00244195	FALSE	97	0.161949
K19507	-7	-0.567212	-0.935672	-0.198752	0.00255129	6.37654	0.605132	9.10344	0.00255129	FALSE	99	0.165782
K06985	3	2.28412	0.791945	3.7763	0.00269822	0.525729	0.768846	9.00107	0.00269822	FALSE	102	0.168696
K06139	-4	-2.6137	-4.34536	-0.882041	0.00309348	4.63192	0.462429	8.7515	0.00309348	FALSE	108	0.183857
K10121	3	9.84902	3.22492	16.4731	0.00356638	0.00132861	0.999336	8.49237	0.00356638	FALSE	114	0.20125
K12790	3	4.02004	1.31257	6.72752	0.00361264	0.309798	0.856502	8.46893	0.00361264	FALSE	115	0.202088
K01039	-3	-1.32729	-2.22275	-0.431831	0.00367077	8.9351	0.347801	8.4399	0.00367077	FALSE	116	0.20357
K09819	7	1.46221	0.470401	2.45402	0.00385797	26.2516	0.000951081	8.34948	0.00385797	FALSE	121	0.204114
K00984	5	1.89917	0.610501	3.18783	0.00387097	8.05398	0.234175	8.34337	0.00387097	FALSE	122	0.204114
K18320	4	2.93137	0.933786	4.92895	0.00402539	1.2717	0.735864	8.27233	0.00402539	FALSE	123	0.209575
K09003	3	2.82493	0.89913	4.75072	0.00403969	7.17325	0.305122	8.26589	0.00403969	FALSE	124	0.209575
K02075	5	0.888849	0.2745	1.5032	0.00457248	12.9339	0.114145	8.04122	0.00457248	FALSE	129	0.225259
K15584	9	0.63521	0.195705	1.07471	0.00461555	5.64909	0.686471	8.02423	0.00461555	FALSE	131	0.225259
K02664	5	2.98289	0.916981	5.0488	0.00465598	13.3103	0.0383652	8.00844	0.00465598	FALSE	132	0.225259
K04719	-3	-2.24498	-3.79986	-0.690092	0.00465714	0.249088	0.8829	8.00799	0.00465714	FALSE	133	0.225259
K04844	-5	-0.694675	-1.18259	-0.206759	0.00526239	7.33118	0.501358	7.78699	0.00526239	FALSE	137	0.247102
K02356	-7	-0.180794	-0.308888	-0.0526999	0.00566919	4.76238	0.782645	7.65256	0.00566919	FALSE	139	0.261591
K22958	6	1.5786	0.459431	2.69777	0.00570012	5.91803	0.314277	7.64274	0.00570012	FALSE	140	0.261591
K18767	7	2.35732	0.680013	4.03463	0.0058769	11.0622	0.0864734	7.58766	0.0058769	FALSE	142	0.261591
K19427	7	2.50809	0.722808	4.29337	0.00589626	30.5635	0.000167979	7.58174	0.00589626	FALSE	145	0.261591
K03481	7	2.32746	0.666984	3.98793	0.00600977	15.2524	0.0544202	7.54737	0.00600977	FALSE	146	0.2648
K00392	-5	-1.89645	-3.26619	-0.526714	0.00665482	7.98848	0.238948	7.36385	0.00665482	FALSE	150	0.280637
K06714	-4	-1.69143	-2.91317	-0.469688	0.00665854	12.2199	0.0935567	7.36284	0.00665854	FALSE	151	0.280637
K07583	3	3.48355	0.965211	6.00189	0.00670474	12.4006	0.0536052	7.35041	0.00670474	FALSE	152	0.280637
K06001	-5	-0.30791	-0.530963	-0.0848563	0.00681823	7.80279	0.452968	7.32024	0.00681823	FALSE	153	0.280637
K18120	-6	-1.28202	-2.21125	-0.352792	0.00684924	5.89187	0.552431	7.31209	0.00684924	FALSE	155	0.280637
K07318	3	2.42695	0.663968	4.18993	0.00697322	30.9149	2.63152e-05	7.27985	0.00697322	FALSE	159	0.281878
K02997	-3	-2.03071	-3.51105	-0.550373	0.00717404	0.993903	0.608382	7.22887	0.00717404	FALSE	163	0.283132
K07230	5	2.14051	0.554697	3.72633	0.00815623	19.6693	0.0116623	6.99885	0.00815623	FALSE	166	0.316078
K07730	3	2.75403	0.702898	4.80516	0.00849786	8.52041	0.2024	6.92543	0.00849786	FALSE	170	0.321569
K03116	9	0.282564	0.0710679	0.49406	0.00883018	3.48775	0.900138	6.85686	0.00883018	FALSE	172	0.32863
K09137	-6	-1.65257	-2.89058	-0.414573	0.00888879	14.1713	0.0482164	6.84504	0.00888879	FALSE	174	0.32863
K00850	-3	-0.191155	-0.334957	-0.0473527	0.00917771	4.78201	0.780601	6.78791	0.00917771	FALSE	176	0.335456
K16961	5	1.90936	0.463352	3.35537	0.00965332	7.04936	0.133302	6.69778	0.00965332	FALSE	177	0.350846
K07075	3	0.311438	0.0749748	0.547901	0.00983989	7.59737	0.473754	6.66365	0.00983989	FALSE	178	0.354226
K11384	-4	-1.57124	-2.76449	-0.377989	0.00985645	3.84566	0.571844	6.66066	0.00985645	FALSE	179	0.354226
K04768	-3	-3.13571	-5.5428	-0.728609	0.0106729	0.151012	0.927274	6.51898	0.0106729	FALSE	183	0.373588
K21577	3	2.84456	0.650896	5.03822	0.0110372	2.0584	0.357293	6.45931	0.0110372	FALSE	189	0.375675
K04781	3	2.43713	0.544145	4.33011	0.0116238	1.09321	0.578913	6.36736	0.0116238	FALSE	192	0.389459
K03299	-7	-0.455657	-0.810927	-0.100386	0.0119445	1.8593	0.985026	6.31908	0.0119445	FALSE	193	0.398131
K00385	3	1.78032	0.354328	3.20632	0.0144062	9.2464	0.160187	5.98767	0.0144062	FALSE	202	0.449421
K20107	5	1.30148	0.258562	2.3444	0.0144498	22.1995	0.00455939	5.98234	0.0144498	FALSE	205	0.449421
K20108	5	1.30148	0.258562	2.3444	0.0144498	22.1995	0.00455939	5.98234	0.0144498	FALSE	206	0.449421
K16922	4	2.21647	0.440131	3.9928	0.0144614	3.78672	0.285435	5.98093	0.0144614	FALSE	207	0.449421
K00941	-5	-0.306129	-0.556832	-0.0554262	0.0166985	6.91235	0.546118	5.72778	0.0166985	FALSE	215	0.497531
K09007	3	1.0093	0.182457	1.83614	0.0167356	21.2131	0.00660243	5.72389	0.0167356	FALSE	216	0.497531
K02617	3	2.51725	0.45271	4.58179	0.0168602	32.283	8.28737e-05	5.71087	0.0168602	FALSE	218	0.497531
K01420	3	0.42385	0.0756835	0.772016	0.017032	5.90595	0.657766	5.69307	0.017032	FALSE	219	0.500305
K21755	3	2.63422	0.46759	4.80084	0.0171744	3.76955	0.438091	5.67847	0.0171744	FALSE	220	0.502194
K18236	5	1.58793	0.271312	2.90455	0.0180862	2.09976	0.717417	5.58778	0.0180862	FALSE	226	0.514818
K12410	-7	-0.246847	-0.452651	-0.0410432	0.0187313	1.47485	0.993118	5.52643	0.0187313	FALSE	231	0.520101
K03385	-5	-0.324872	-0.596096	-0.0536489	0.0188922	7.64882	0.468504	5.51147	0.0188922	FALSE	232	0.520101
K09016	-5	-1.33179	-2.44615	-0.217432	0.0191607	24.6966	0.00174958	5.48679	0.0191607	FALSE	236	0.520101
K00968	4	2.60462	0.425229	4.78401	0.0191612	10.891	0.143447	5.48674	0.0191612	FALSE	237	0.520101
K03628	7	0.305148	0.0480785	0.562218	0.0199905	5.96466	0.65119	5.41272	0.0199905	FALSE	240	0.532839
K14446	3	4.17617	0.65357	7.69877	0.0201465	0.00203594	0.998983	5.39916	0.0201465	FALSE	241	0.532839
K06908	-5	-0.740142	-1.36601	-0.114275	0.0204588	11.5076	0.174562	5.37232	0.0204588	FALSE	247	0.532839
K15526	5	1.13496	0.174158	2.09576	0.0206001	2.33888	0.886046	5.36031	0.0206001	FALSE	248	0.534357
K03519	3	1.7164	0.258649	3.17416	0.0210148	11.419	0.179069	5.32557	0.0210148	FALSE	249	0.538909
K12349	6	1.64865	0.242492	3.05482	0.0215642	3.48057	0.626329	5.28061	0.0215642	FALSE	253	0.54831
K11891	7	0.967723	0.139334	1.79611	0.0220429	2.65983	0.953861	5.2424	0.0220429	FALSE	255	0.555827
K12218	4	1.71012	0.245388	3.17486	0.022119	7.52455	0.376376	5.2364	0.022119	FALSE	256	0.555827
K07017	5	0.620665	0.0858052	1.15552	0.0229424	8.9062	0.350271	5.17286	0.0229424	FALSE	261	0.562904
K07067	3	1.38122	0.190012	2.57243	0.0230502	12.2887	0.138779	5.16472	0.0230502	FALSE	263	0.562904
K03891	-4	-1.77087	-3.29869	-0.243054	0.0231007	1.65223	0.647606	5.16092	0.0231007	FALSE	264	0.562904
K03612	5	0.294412	0.0399199	0.548904	0.0233654	6.07155	0.639218	5.14113	0.0233654	FALSE	266	0.565074
K20370	-5	-3.09764	-5.77747	-0.417815	0.0234793	4.84045	0.304063	5.13269	0.0234793	FALSE	267	0.565701
K09903	-7	-0.170198	-0.317627	-0.0227688	0.0236567	4.38976	0.820358	5.11962	0.0236567	FALSE	268	0.56584
K06889	7	0.237433	0.0316277	0.443238	0.0237489	11.0063	0.20134	5.11288	0.0237489	FALSE	270	0.56584
K01473	-3	-3.16025	-5.90775	-0.412744	0.024171	1.67009	0.433855	5.08232	0.024171	FALSE	271	0.57271
K07342	5	1.54256	0.199664	2.88545	0.0243618	28.2778	0.000424213	5.06869	0.0243618	FALSE	273	0.57271
K04940	-7	-0.93601	-1.75279	-0.119232	0.0246991	7.99937	0.433532	5.04486	0.0246991	FALSE	276	0.575686
K03236	5	1.38741	0.169205	2.60561	0.0256019	21.2323	0.00655537	4.9827	0.0256019	FALSE	278	0.590078
K00966	3	2.72076	0.325517	5.116	0.0259924	8.1498	0.0862423	4.95653	0.0259924	FALSE	282	0.592939
K07498	9	1.06698	0.12667	2.0073	0.0261491	17.9725	0.0214338	4.94614	0.0261491	FALSE	283	0.593588
K03050	3	3.59156	0.417772	6.76536	0.0265578	16.1856	0.0127918	4.91933	0.0265578	FALSE	285	0.59946
K07493	5	0.524626	0.0574001	0.991852	0.0277536	4.97303	0.760454	4.84331	0.0277536	FALSE	292	0.611435
K07455	3	2.11382	0.225889	4.00176	0.0282016	19.3799	0.012955	4.8157	0.0282016	FALSE	294	0.615518
K04093	4	1.84677	0.189914	3.50362	0.0289166	13.3481	0.0640676	4.77257	0.0289166	FALSE	299	0.615518
K03147	-5	-0.256042	-0.486063	-0.0260207	0.0291331	9.45845	0.305108	4.75973	0.0291331	FALSE	304	0.61649
K09735	5	1.04569	0.105231	1.98614	0.0293115	16.3154	0.0380822	4.74923	0.0293115	FALSE	305	0.618232
K10710	-5	-0.466813	-0.888632	-0.0449931	0.030081	8.11255	0.422554	4.70466	0.030081	FALSE	313	0.618246
K22607	7	0.781136	0.0744244	1.48785	0.030283	8.43716	0.391972	4.69316	0.030283	FALSE	314	0.620415
K03695	-5	-0.175097	-0.334116	-0.0160778	0.0309179	7.58374	0.47515	4.65752	0.0309179	FALSE	316	0.62228
K02787	3	1.27491	0.114833	2.435	0.0312421	7.6013	0.268791	4.63961	0.0312421	FALSE	321	0.62228
K02788	3	1.27491	0.114833	2.435	0.0312421	7.6013	0.268791	4.63961	0.0312421	FALSE	322	0.62228
K07573	3	2.5876	0.233034	4.94217	0.0312446	12.1188	0.0593698	4.63947	0.0312446	FALSE	323	0.62228
K17104	3	1.6286	0.137288	3.11991	0.0323228	35.702	1.99082e-05	4.58129	0.0323228	FALSE	327	0.635879
K14057	5	1.03781	0.0856901	1.98994	0.0326502	9.3189	0.316113	4.56403	0.0326502	FALSE	328	0.636812
K00844	5	2.31388	0.19101	4.43675	0.0326537	25.0853	0.000329255	4.56385	0.0326537	FALSE	329	0.636812
K01906	6	1.27471	0.101938	2.44747	0.0331447	6.5098	0.481635	4.53829	0.0331447	FALSE	331	0.64235
K04095	5	0.45107	0.0356799	0.86646	0.033311	11.4797	0.175972	4.52972	0.033311	FALSE	332	0.64235
K16212	-5	-0.475464	-0.913664	-0.0372634	0.0334505	7.26933	0.507872	4.52257	0.0334505	FALSE	335	0.64235
K11031	5	0.952249	0.0708782	1.83362	0.0342106	20.64	0.00816766	4.48415	0.0342106	FALSE	340	0.645599
K02066	5	0.511497	0.0369643	0.98603	0.0346318	18.1838	0.0198903	4.46324	0.0346318	FALSE	345	0.645757
K02931	-7	-0.196166	-0.378725	-0.0136061	0.0352009	13.5598	0.0939862	4.4354	0.0352009	FALSE	347	0.650797
K04484	5	1.60202	0.109786	3.09425	0.0353644	41.6451	1.57854e-06	4.4275	0.0353644	FALSE	349	0.650797
K02473	3	1.56229	0.104749	3.01984	0.0356568	6.83969	0.335927	4.41344	0.0356568	FALSE	351	0.651272
K19271	-3	-0.242319	-0.468613	-0.0160244	0.0358387	9.89873	0.272206	4.40476	0.0358387	FALSE	354	0.651272
K09989	-4	-1.64999	-3.19658	-0.103411	0.0365266	11.0113	0.138127	4.37235	0.0365266	FALSE	358	0.656357
K02984	5	1.32732	0.0791091	2.57553	0.0371436	23.2569	0.00304964	4.34382	0.0371436	FALSE	360	0.658717
K22902	3	1.51442	0.0902515	2.93859	0.0371447	9.4341	0.150596	4.34376	0.0371447	FALSE	361	0.658717
K00052	-3	-0.154682	-0.300372	-0.00899188	0.0374402	5.20855	0.735072	4.33028	0.0374402	FALSE	364	0.658717
K07783	-3	-0.383363	-0.745327	-0.0213996	0.0379089	8.43073	0.392565	4.30911	0.0379089	FALSE	368	0.658717
K02910	3	1.80374	0.095119	3.51236	0.038539	45.1292	3.47826e-07	4.28107	0.038539	FALSE	371	0.658717
K00282	7	1.43806	0.0724212	2.8037	0.0390269	50.0296	4.03365e-08	4.2597	0.0390269	FALSE	376	0.658717
K02019	-7	-0.34317	-0.66997	-0.0163706	0.0395761	2.14002	0.976415	4.23597	0.0395761	FALSE	381	0.658717
K00333	7	1.22209	0.0580327	2.38615	0.0396213	35.1483	2.51257e-05	4.23403	0.0396213	FALSE	382	0.658717
K11130	5	1.3897	0.0611851	2.71822	0.040342	23.6589	0.00261366	4.20344	0.040342	FALSE	393	0.660356
K20460	5	0.276024	0.0104234	0.541624	0.0416619	10.0517	0.261416	4.14889	0.0416619	FALSE	399	0.670358
K18013	7	0.7851	0.0291861	1.54101	0.0417866	10.3799	0.239368	4.14383	0.0417866	FALSE	401	0.670358
K03581	5	0.284065	0.0102409	0.557889	0.0420257	6.04535	0.642152	4.13417	0.0420257	FALSE	402	0.672324
K06351	-5	-0.977049	-1.9193	-0.0347993	0.0421183	3.25688	0.917218	4.13045	0.0421183	FALSE	403	0.672324
K07106	-3	-0.254125	-0.500107	-0.00814288	0.0428832	9.04381	0.338613	4.1	0.0428832	FALSE	408	0.676146
K06297	3	2.01198	0.0491391	3.97483	0.0445339	21.7935	0.00131975	4.03621	0.0445339	FALSE	414	0.682543
K01358	-7	-0.153953	-0.304567	-0.00333907	0.0451327	8.10457	0.423323	4.01368	0.0451327	FALSE	416	0.682543
K06034	4	2.55683	0.0480605	5.06561	0.0457697	16.4596	0.0212333	3.99005	0.0457697	FALSE	422	0.682543
K03615	-5	-0.201014	-0.39857	-0.00345709	0.0461234	3.76827	0.877403	3.97708	0.0461234	FALSE	423	0.682543
K00952	5	2.44832	0.041692	4.85495	0.046161	11.026	0.0875767	3.97571	0.046161	FALSE	425	0.682543
K02655	3	2.33371	0.0342643	4.63316	0.0466825	20.139	0.00982273	3.9568	0.0466825	FALSE	436	0.682543
K19665	3	1.21734	0.0175044	2.41717	0.04675	21.7415	0.00541796	3.95436	0.04675	FALSE	438	0.682543
K22226	5	1.00765	0.0140061	2.00129	0.0468569	15.7834	0.0455871	3.95052	0.0468569	FALSE	440	0.682543
K09681	3	2.38566	0.0329644	4.73836	0.0468752	6.75558	0.149382	3.94986	0.0468752	FALSE	441	0.682543
K00555	5	1.4029	0.0121028	2.7937	0.0480394	32.8337	6.59851e-05	3.90861	0.0480394	FALSE	444	0.694296
K18933	3	1.46381	0.012598	2.91503	0.0480441	31.3072	0.000123869	3.90844	0.0480441	FALSE	445	0.694296
K01188	-3	-2.26837	-4.51978	-0.0169545	0.0482995	6.13817	0.189065	3.89953	0.0482995	FALSE	447	0.694296
K14623	-5	-0.451435	-0.899599	-0.00327053	0.0483514	11.2215	0.18946	3.89773	0.0483514	FALSE	448	0.694296
K17830	3	1.38957	0.00554876	2.7736	0.0490885	29.9685	0.000214104	3.87232	0.0490885	FALSE	450	0.699639
K14124	5	2.0184	0.00768294	4.02913	0.049131	9.03376	0.171688	3.87087	0.049131	FALSE	451	0.699639
K14052	5	1.18072	0.00378733	2.35765	0.0492673	22.711	0.00375577	3.86622	0.0492673	FALSE	453	0.699639
K02930	3	1.43305	0.000408337	2.86569	0.0499347	48.0944	9.47735e-08	3.84365	0.0499347	FALSE	456	0.704452

## Sheet: limma_voom_TMM
K0	signcon	randomSummary	randomCi.lb	randomCi.ub	randomP	het_QE	het_QEp	het_QM	het_QMp	error	rank	AdjP
K19427	9	0.923352	0.49396	1.35275	2.50173e-05	7.02748	0.533671	17.7632	2.50173e-05	FALSE	1	0.160936
K02356	-7	-0.212995	-0.321725	-0.104265	0.000123314	7.46216	0.487686	14.7413	0.000123314	FALSE	2	0.39664
K05979	7	0.899908	0.393063	1.40675	0.000501541	4.12451	0.845719	12.1099	0.000501541	FALSE	3	0.844238
K02664	5	0.827049	0.357544	1.29655	0.000555327	7.92756	0.243459	11.9201	0.000555327	FALSE	4	0.844238
K05806	4	0.652082	0.26186	1.0423	0.00105586	2.28606	0.808312	10.727	0.00105586	FALSE	6	0.844238
K09903	-5	-0.210553	-0.336947	-0.0841588	0.00109466	4.89338	0.768909	10.6602	0.00109466	FALSE	7	0.844238
K01868	-5	-0.239778	-0.384062	-0.0954949	0.00112526	11.1044	0.195854	10.6092	0.00112526	FALSE	8	0.844238
K10121	3	0.952664	0.376963	1.52836	0.00118141	1.33204	0.513749	10.5192	0.00118141	FALSE	9	0.844238
K01951	-5	-0.161481	-0.260739	-0.0622237	0.00142939	6.20672	0.624089	10.1675	0.00142939	FALSE	10	0.844238
K09778	5	0.61882	0.236229	1.00141	0.0015237	7.13846	0.308232	10.0497	0.0015237	FALSE	11	0.844238
K15533	7	1.06119	0.40301	1.71936	0.00157727	4.75236	0.783687	9.98609	0.00157727	FALSE	12	0.844238
K10202	7	0.538097	0.200531	0.875663	0.00178242	6.0637	0.640097	9.76111	0.00178242	FALSE	13	0.844238
K03275	3	0.599993	0.222518	0.977468	0.0018373	8.0648	0.427166	9.70538	0.0018373	FALSE	14	0.844238
K22549	3	0.556187	0.203862	0.908512	0.00197454	0.0698389	0.965683	9.57306	0.00197454	FALSE	15	0.844334
K07318	7	0.732395	0.259305	1.20548	0.00241142	6.6135	0.358073	9.20662	0.00241142	FALSE	16	0.844334
K14201	3	0.7199	0.254698	1.1851	0.00242103	0.0460788	0.977224	9.19933	0.00242103	FALSE	17	0.844334
K22958	6	0.547077	0.189879	0.904276	0.00268358	1.75441	0.881975	9.01101	0.00268358	FALSE	18	0.844334
K01358	-5	-0.195223	-0.323015	-0.0674311	0.00275197	11.537	0.173089	8.96502	0.00275197	FALSE	19	0.844334
K22299	3	0.615079	0.208604	1.02155	0.00301873	0.149214	0.928108	8.79611	0.00301873	FALSE	21	0.844334
K09728	3	0.670242	0.224383	1.1161	0.00321566	3.51531	0.741932	8.68088	0.00321566	FALSE	22	0.844334
K12068	7	0.590753	0.196472	0.985034	0.0033181	4.0762	0.850183	8.62374	0.0033181	FALSE	23	0.844334
K16845	3	0.556619	0.180417	0.932822	0.0037327	6.78745	0.340952	8.40948	0.0037327	FALSE	26	0.844334
K02655	5	0.519666	0.160586	0.878745	0.0045612	5.69531	0.681318	8.04569	0.0045612	FALSE	27	0.844334
K02931	-7	-0.227456	-0.384727	-0.0701849	0.00458783	13.5332	0.0947731	8.03515	0.00458783	FALSE	28	0.844334
K22336	3	0.451063	0.137386	0.76474	0.00482637	1.84824	0.763645	7.94338	0.00482637	FALSE	29	0.844334
K01844	7	0.566713	0.172315	0.961111	0.00485831	8.56785	0.380051	7.93144	0.00485831	FALSE	30	0.844334
K18474	5	0.703732	0.213959	1.1935	0.00485983	3.8095	0.702438	7.93087	0.00485983	FALSE	31	0.844334
K12410	-7	-0.299922	-0.508998	-0.0908454	0.00492982	2.12934	0.976788	7.90501	0.00492982	FALSE	32	0.844334
K01801	3	0.686086	0.205279	1.16689	0.00516167	0.820056	0.663632	7.82191	0.00516167	FALSE	33	0.844334
K03695	-3	-0.20071	-0.341634	-0.0597848	0.00524735	10.2689	0.246659	7.79216	0.00524735	FALSE	34	0.844334
K00844	5	0.566175	0.168625	0.963725	0.00524964	5.78333	0.447894	7.79137	0.00524964	FALSE	35	0.844334
K15856	5	0.498475	0.146152	0.850798	0.00555409	1.26983	0.866474	7.68957	0.00555409	FALSE	36	0.844334
K03116	7	0.364335	0.106527	0.622143	0.00560858	10.0064	0.264577	7.67195	0.00560858	FALSE	37	0.844334
K15524	7	0.777118	0.222249	1.33199	0.00605086	8.5212	0.38428	7.53509	0.00605086	FALSE	39	0.844334
K01876	-7	-0.205372	-0.35282	-0.0579227	0.00633532	12.5699	0.127529	7.45237	0.00633532	FALSE	41	0.844334
K02111	-5	-0.211983	-0.365229	-0.0587369	0.00670424	12.8656	0.116559	7.35055	0.00670424	FALSE	43	0.844334
K07492	5	0.391158	0.10808	0.674236	0.00676316	1.33665	0.855128	7.33482	0.00676316	FALSE	44	0.844334
K04076	7	0.534295	0.145984	0.922607	0.00700084	2.42513	0.965131	7.27275	0.00700084	FALSE	45	0.844334
K05351	7	1.02327	0.279268	1.76728	0.00702509	8.66418	0.371412	7.26654	0.00702509	FALSE	46	0.844334
K21755	3	0.544205	0.147383	0.941028	0.00719006	3.37507	0.497126	7.22486	0.00719006	FALSE	47	0.844334
K22901	3	0.423129	0.11321	0.733047	0.00745241	11.31	0.184747	7.16056	0.00745241	FALSE	48	0.844334
K09119	8	0.760518	0.197981	1.32306	0.00805494	4.40023	0.732696	7.02122	0.00805494	FALSE	49	0.844334
K01409	-5	-0.190859	-0.332823	-0.0488936	0.00841401	9.39419	0.310141	6.94317	0.00841401	FALSE	50	0.844334
K17250	5	0.544951	0.13911	0.950792	0.0084939	0.143397	0.997549	6.92626	0.0084939	FALSE	51	0.844334
K19419	5	0.673703	0.170893	1.17651	0.0086367	8.20814	0.223248	6.89645	0.0086367	FALSE	52	0.844334
K19170	5	0.834811	0.210902	1.45872	0.00872876	7.06672	0.529451	6.8775	0.00872876	FALSE	53	0.844334
K07272	6	0.83663	0.208707	1.46455	0.00901697	9.455	0.221618	6.81946	0.00901697	FALSE	55	0.844334
K01095	-5	-0.828832	-1.45579	-0.201877	0.00956801	7.57209	0.476344	6.71361	0.00956801	FALSE	56	0.844334
K00052	-3	-0.166633	-0.293338	-0.0399283	0.00994877	7.06645	0.52948	6.64405	0.00994877	FALSE	57	0.844334
K00600	-5	-0.163679	-0.28885	-0.0385082	0.0103791	11.3539	0.182442	6.56865	0.0103791	FALSE	59	0.844334
K01939	-5	-0.25027	-0.44196	-0.0585791	0.0105	17.3672	0.0265046	6.54804	0.0105	FALSE	60	0.844334
K10201	7	0.555873	0.128128	0.983617	0.0108635	8.1336	0.42053	6.48752	0.0108635	FALSE	61	0.844334
K07069	5	0.786065	0.180141	1.39199	0.0110012	5.4449	0.709136	6.46513	0.0110012	FALSE	62	0.844334
K00275	-5	-0.719273	-1.27382	-0.164722	0.0110174	10.4247	0.236473	6.46251	0.0110174	FALSE	63	0.844334
K07455	7	0.650191	0.148465	1.15192	0.0110873	5.32646	0.722181	6.45128	0.0110873	FALSE	64	0.844334
K02829	3	0.468582	0.106903	0.83026	0.011108	0.549508	0.759759	6.44796	0.011108	FALSE	65	0.844334
K15584	5	0.898229	0.198654	1.5978	0.0118519	8.07322	0.426351	6.33288	0.0118519	FALSE	66	0.844334
K03543	-3	-0.867413	-1.54482	-0.190005	0.012083	8.88453	0.35213	6.29865	0.012083	FALSE	67	0.844334
K19701	4	0.447187	0.097542	0.796831	0.0121849	6.48452	0.484445	6.28377	0.0121849	FALSE	68	0.844334
K07583	3	0.480407	0.101139	0.859675	0.0130419	3.28832	0.771886	6.16342	0.0130419	FALSE	69	0.844334
K02666	5	0.512909	0.106777	0.91904	0.0133137	7.59676	0.473816	6.12694	0.0133137	FALSE	71	0.844334
K01579	-3	-0.240691	-0.431784	-0.0495974	0.0135619	7.9077	0.442538	6.0943	0.0135619	FALSE	73	0.844334
K03628	9	0.358662	0.0737336	0.64359	0.0136188	5.67996	0.68303	6.08689	0.0136188	FALSE	74	0.844334
K09882	4	0.630547	0.128439	1.13266	0.0138426	6.61243	0.470316	6.05811	0.0138426	FALSE	75	0.844334
K01732	4	0.489952	0.0981967	0.881707	0.0142363	0.549571	0.907873	6.0086	0.0142363	FALSE	76	0.844334
K01834	-3	-0.254994	-0.459136	-0.0508527	0.0143571	8.48438	0.387639	5.99369	0.0143571	FALSE	77	0.844334
K04034	5	0.472605	0.09398	0.851231	0.0144269	7.21043	0.301824	5.98514	0.0144269	FALSE	78	0.844334
K00941	-5	-0.289461	-0.521742	-0.057181	0.0145878	10.4774	0.233104	5.96557	0.0145878	FALSE	79	0.844334
K12218	4	0.416914	0.0817186	0.752109	0.0147773	4.90396	0.671682	5.94283	0.0147773	FALSE	80	0.844334
K14446	3	0.623588	0.122085	1.12509	0.0148059	0.00577318	0.997118	5.93942	0.0148059	FALSE	81	0.844334
K09741	3	0.524372	0.0999589	0.948786	0.0154532	3.55723	0.73634	5.86405	0.0154532	FALSE	82	0.844334
K01505	4	0.46582	0.0884879	0.843153	0.0155379	0.47608	0.924114	5.85443	0.0155379	FALSE	83	0.844334
K14645	5	0.423377	0.078084	0.76867	0.0162529	0.6462	0.957794	5.77531	0.0162529	FALSE	84	0.844334
K01727	7	0.454879	0.0834646	0.826294	0.0163768	2.08734	0.978217	5.76196	0.0163768	FALSE	86	0.844334
K16922	4	0.419945	0.0736009	0.766289	0.0174791	2.14256	0.543351	5.64762	0.0174791	FALSE	90	0.844334
K08587	5	0.439681	0.0767369	0.802626	0.0175796	5.83875	0.441494	5.63757	0.0175796	FALSE	91	0.844334
K00606	-5	-0.192165	-0.350808	-0.0335218	0.0175913	6.55831	0.584948	5.6364	0.0175913	FALSE	92	0.844334
K18967	3	0.423197	0.0730949	0.773299	0.0178281	1.64934	0.438379	5.61296	0.0178281	FALSE	93	0.844334
K19239	6	0.365956	0.0630771	0.668836	0.0178777	1.48957	0.91427	5.6081	0.0178777	FALSE	94	0.844334
K02863	-7	-0.215573	-0.394647	-0.0365001	0.0183016	14.8923	0.0612744	5.56704	0.0183016	FALSE	96	0.844334
K03825	5	1.02537	0.172992	1.87774	0.0183863	13.9189	0.0839029	5.55897	0.0183863	FALSE	97	0.844334
K01361	7	0.697852	0.116263	1.27944	0.0186842	4.8591	0.772525	5.53083	0.0186842	FALSE	99	0.844334
K00385	5	0.458861	0.0762453	0.841476	0.0187465	7.8258	0.251146	5.52501	0.0187465	FALSE	100	0.844334
K02626	3	0.913556	0.1503	1.67681	0.0189802	5.83388	0.665834	5.50333	0.0189802	FALSE	101	0.844334
K03105	7	0.909793	0.149113	1.67047	0.0190696	4.71747	0.787302	5.49512	0.0190696	FALSE	102	0.844334
K21511	7	0.440637	0.0719405	0.809334	0.0191605	3.17849	0.922662	5.48681	0.0191605	FALSE	103	0.844334
K16846	4	0.449588	0.0727237	0.826451	0.0193779	2.66752	0.751082	5.46709	0.0193779	FALSE	106	0.844334
K21687	5	0.431227	0.0675352	0.794919	0.02013	1.23837	0.871743	5.40059	0.02013	FALSE	110	0.844334
K02974	5	0.924355	0.144641	1.70407	0.0201497	4.67725	0.791449	5.39888	0.0201497	FALSE	111	0.844334
K06034	4	0.47368	0.0732217	0.874138	0.0204312	4.61028	0.7074	5.37467	0.0204312	FALSE	114	0.844334
K19350	5	0.637429	0.0983113	1.17655	0.0204833	4.8275	0.775844	5.37023	0.0204833	FALSE	115	0.844334
K18704	5	0.880462	0.135413	1.62551	0.020548	7.11877	0.523874	5.36472	0.020548	FALSE	118	0.844334
K03177	-7	-0.167519	-0.309332	-0.0257068	0.0205991	3.58933	0.892147	5.3604	0.0205991	FALSE	120	0.844334
K01387	4	0.551519	0.0820373	1.021	0.0213099	7.31063	0.198544	5.30127	0.0213099	FALSE	125	0.844334
K13794	4	0.540682	0.0794291	1.00194	0.0215917	4.39154	0.222172	5.27839	0.0215917	FALSE	127	0.844334
K02924	3	1.07621	0.15767	1.99474	0.0216531	4.66516	0.792691	5.27345	0.0216531	FALSE	129	0.844334
K12064	4	0.620175	0.0906102	1.14974	0.0217148	2.58731	0.763292	5.2685	0.0217148	FALSE	131	0.844334
K18428	3	0.493678	0.0680614	0.919294	0.0230029	0.675919	0.713224	5.16829	0.0230029	FALSE	133	0.844334
K04484	3	0.88265	0.119983	1.64532	0.0233105	6.58057	0.582485	5.14521	0.0233105	FALSE	135	0.844334
K02988	-5	-0.186539	-0.348118	-0.0249591	0.0236531	13.0177	0.111243	5.11989	0.0236531	FALSE	136	0.844334
K19333	3	0.42305	0.0559375	0.790162	0.0239079	6.60554	0.358871	5.1013	0.0239079	FALSE	138	0.844334
K13767	4	0.49221	0.0646239	0.919795	0.0240589	0.940654	0.815608	5.09038	0.0240589	FALSE	139	0.844334
K00262	-5	-0.171142	-0.320096	-0.0221873	0.0243281	9.73316	0.284256	5.07109	0.0243281	FALSE	140	0.844334
K04095	5	0.519642	0.0651265	0.974157	0.0250389	9.16375	0.328671	5.0212	0.0250389	FALSE	143	0.844334
K06177	-3	-0.713874	-1.33954	-0.0882056	0.0253337	11.0216	0.200477	5.00093	0.0253337	FALSE	144	0.844334
K03047	5	0.838636	0.103354	1.57392	0.0253869	5.89734	0.65873	4.9973	0.0253869	FALSE	145	0.844334
K14052	3	0.604559	0.0740255	1.13509	0.0255201	10.4668	0.233781	4.98825	0.0255201	FALSE	146	0.844334
K06013	3	0.485019	0.0584645	0.911575	0.0258405	5.09689	0.747172	4.96666	0.0258405	FALSE	147	0.844334
K07243	5	0.826244	0.0988412	1.55365	0.0259949	5.17829	0.738361	4.95636	0.0259949	FALSE	148	0.844334
K02683	3	0.827997	0.0983321	1.55766	0.026142	4.79895	0.778833	4.9466	0.026142	FALSE	149	0.844334
K03299	-7	-0.570743	-1.07447	-0.0670173	0.0263697	5.83357	0.665869	4.93161	0.0263697	FALSE	152	0.844334
K22443	3	0.853216	0.0995329	1.6069	0.0265003	13.7573	0.0883138	4.92308	0.0265003	FALSE	153	0.844334
K17316	3	0.407858	0.0474931	0.768224	0.0265364	2.91637	0.571916	4.92072	0.0265364	FALSE	154	0.844334
K03263	7	0.853786	0.0993599	1.60821	0.0265483	4.94528	0.763408	4.91995	0.0265483	FALSE	155	0.844334
K03829	7	0.560399	0.0650103	1.05579	0.0266113	4.72475	0.786549	4.91585	0.0266113	FALSE	156	0.844334
K10709	9	0.838833	0.0972515	1.58042	0.0266235	5.31206	0.723761	4.91507	0.0266235	FALSE	157	0.844334
K03481	7	0.412438	0.0475966	0.777279	0.026715	4.77723	0.781099	4.90914	0.026715	FALSE	159	0.844334
K07104	4	0.639239	0.0722045	1.20627	0.0271371	3.30822	0.652583	4.88207	0.0271371	FALSE	161	0.844334
K00134	-5	-0.236451	-0.44628	-0.0266209	0.0272009	11.8822	0.156537	4.87801	0.0272009	FALSE	162	0.844334
K03615	-3	-0.235922	-0.445882	-0.0259616	0.0276432	6.34166	0.609019	4.85019	0.0276432	FALSE	163	0.844334
K04561	6	0.330782	0.0363592	0.625205	0.0276649	2.38589	0.935442	4.84883	0.0276649	FALSE	164	0.844334
K16234	4	0.368348	0.0382668	0.698429	0.028729	0.428909	0.934208	4.78378	0.028729	FALSE	169	0.844334
K03333	3	0.402619	0.0412981	0.763941	0.0289635	0.753313	0.686152	4.76978	0.0289635	FALSE	172	0.844334
K05817	3	0.57941	0.0587414	1.10008	0.0291771	9.35123	0.313539	4.75714	0.0291771	FALSE	173	0.844334
K18123	4	0.504353	0.050322	0.958383	0.029466	8.46526	0.293359	4.74018	0.029466	FALSE	175	0.844334
K07728	3	0.822952	0.0809313	1.56497	0.0297251	4.75439	0.783476	4.72512	0.0297251	FALSE	176	0.844334
K21473	4	0.389483	0.037094	0.741873	0.0302899	10.2934	0.172547	4.69276	0.0302899	FALSE	185	0.844334
K01491	-5	-0.139951	-0.26661	-0.013292	0.030338	9.10044	0.333894	4.69004	0.030338	FALSE	187	0.844334
K00978	-9	-0.66392	-1.26631	-0.0615332	0.0307593	2.17202	0.975279	4.66634	0.0307593	FALSE	190	0.844334
K01873	-5	-0.16906	-0.323377	-0.0147425	0.0317768	5.73284	0.677129	4.6105	0.0317768	FALSE	200	0.844334
K03147	-5	-0.267438	-0.511961	-0.0229147	0.0320621	10.4286	0.236221	4.59517	0.0320621	FALSE	201	0.844334
K12293	4	0.389161	0.0331533	0.745169	0.0321544	5.27945	0.382736	4.59025	0.0321544	FALSE	202	0.844334
K02945	-3	-0.179497	-0.343904	-0.0150909	0.0323654	6.17693	0.627421	4.57904	0.0323654	FALSE	203	0.844334
K02081	-7	-0.5389	-1.03458	-0.0432247	0.033099	5.32109	0.722771	4.54065	0.033099	FALSE	205	0.844334
K10550	-5	-0.71737	-1.3776	-0.0571374	0.0332062	9.77074	0.281487	4.53512	0.0332062	FALSE	207	0.844334
K02987	7	0.803096	0.0633262	1.54287	0.0333585	3.68166	0.884643	4.52729	0.0333585	FALSE	208	0.844334
K04781	3	0.38833	0.0300077	0.746652	0.0336617	0.793099	0.672637	4.51181	0.0336617	FALSE	211	0.844334
K00759	-5	-0.149982	-0.288435	-0.0115285	0.0337402	12.3709	0.135408	4.50782	0.0337402	FALSE	212	0.844334
K04086	5	0.694961	0.0522543	1.33767	0.0340638	7.12081	0.309819	4.4915	0.0340638	FALSE	216	0.844334
K06001	-5	-0.332136	-0.640736	-0.0235361	0.0349061	7.40382	0.493755	4.44976	0.0349061	FALSE	220	0.844334
K02815	3	0.430218	0.0252246	0.835211	0.0373389	3.30815	0.507643	4.33488	0.0373389	FALSE	231	0.844334
K02889	3	0.813279	0.0461707	1.58039	0.0377158	5.20408	0.735558	4.31779	0.0377158	FALSE	236	0.844334
K15836	3	0.689896	0.038696	1.3411	0.0378542	13.2328	0.104087	4.31156	0.0378542	FALSE	238	0.844334
K19172	3	0.695567	0.0388015	1.35233	0.0379163	7.72978	0.460301	4.30877	0.0379163	FALSE	239	0.844334
K07486	5	0.341657	0.018611	0.664704	0.0381835	2.75064	0.600383	4.29683	0.0381835	FALSE	246	0.844334
K11690	3	0.323856	0.0169145	0.630798	0.0386427	1.89178	0.755655	4.2765	0.0386427	FALSE	257	0.844334
K05712	5	0.685988	0.0333956	1.33858	0.0393734	9.27476	0.319651	4.24468	0.0393734	FALSE	260	0.844334
K02996	-5	-0.150856	-0.2945	-0.00721256	0.039554	13.1267	0.107563	4.23692	0.039554	FALSE	263	0.844334
K05593	3	0.534694	0.0254274	1.04396	0.039607	6.53937	0.587044	4.23464	0.039607	FALSE	264	0.844334
K13654	3	0.653215	0.0299206	1.27651	0.0399709	10.6641	0.221466	4.21912	0.0399709	FALSE	271	0.844334
K03612	5	0.255343	0.0115031	0.499183	0.0401284	4.97042	0.760733	4.21245	0.0401284	FALSE	272	0.844334
K02357	-5	-0.143737	-0.281013	-0.00646096	0.0401492	10.9149	0.206567	4.21157	0.0401492	FALSE	274	0.844334
K03596	-3	-0.159466	-0.311796	-0.00713558	0.0401916	12.809	0.118592	4.20978	0.0401916	FALSE	275	0.844334
K01779	5	0.835766	0.0362486	1.63528	0.0404792	7.06338	0.52981	4.19768	0.0404792	FALSE	282	0.844334
K07504	5	0.361115	0.0147058	0.707524	0.0410358	3.01784	0.806604	4.17454	0.0410358	FALSE	292	0.844334
K12139	7	0.82025	0.0332912	1.60721	0.0410646	2.30116	0.97036	4.17335	0.0410646	FALSE	293	0.844334
K16841	4	0.460408	0.0182302	0.902587	0.0412737	4.87954	0.67466	4.16474	0.0412737	FALSE	295	0.844334
K09961	4	0.418034	0.0163033	0.819764	0.0413997	3.70168	0.593114	4.15958	0.0413997	FALSE	297	0.844334
K01501	4	0.412459	0.0160552	0.808862	0.0414154	1.40363	0.704683	4.15894	0.0414154	FALSE	298	0.844334
K08289	-3	-0.188702	-0.370325	-0.00707936	0.0417142	9.11116	0.333006	4.14676	0.0417142	FALSE	300	0.844334
K20107	5	0.69383	0.0253905	1.36227	0.04191	6.43999	0.598071	4.13883	0.04191	FALSE	303	0.844334
K20108	5	0.69383	0.0253905	1.36227	0.04191	6.43999	0.598071	4.13883	0.04191	FALSE	304	0.844334
K04078	-5	-0.174305	-0.34243	-0.00618041	0.0421523	12.7336	0.121349	4.12908	0.0421523	FALSE	306	0.844334
K01857	3	0.421393	0.0149315	0.827855	0.0421573	0.427626	0.807499	4.12888	0.0421573	FALSE	307	0.844334
K12700	3	0.902107	0.0314497	1.77276	0.0422792	8.54824	0.381826	4.12399	0.0422792	FALSE	308	0.844334
K03243	5	0.766953	0.0265623	1.50734	0.0423281	5.28365	0.726874	4.12204	0.0423281	FALSE	309	0.844334
K21746	-3	-0.709376	-1.39528	-0.0234695	0.0426596	9.98142	0.266332	4.10884	0.0426596	FALSE	310	0.844334
K16950	4	0.400601	0.0130914	0.788111	0.0427465	7.71232	0.358643	4.1054	0.0427465	FALSE	311	0.844334
K03385	-3	-0.322956	-0.636152	-0.00976	0.0432755	5.82567	0.666753	4.08461	0.0432755	FALSE	315	0.844334
K04799	3	0.752282	0.020942	1.48362	0.0437908	4.95833	0.76202	4.06461	0.0437908	FALSE	316	0.844334
K12999	3	0.703561	0.0192237	1.3879	0.0439024	8.93733	0.0626853	4.06031	0.0439024	FALSE	321	0.844334
K06965	5	0.757498	0.0200852	1.49491	0.044078	4.36349	0.82293	4.05357	0.044078	FALSE	323	0.844334
K00450	3	0.328613	0.00861345	0.648612	0.044144	0.611632	0.736522	4.05104	0.044144	FALSE	324	0.844334
K14136	3	0.371195	0.00918895	0.733202	0.0444614	0.645997	0.723975	4.03895	0.0444614	FALSE	327	0.844334
K17488	3	0.759155	0.0180596	1.50025	0.0446724	4.86136	0.772286	4.03096	0.0446724	FALSE	328	0.844334
K07348	5	0.821292	0.0190136	1.62357	0.0448121	11.81	0.159883	4.0257	0.0448121	FALSE	329	0.844334
K04802	5	0.785501	0.0168579	1.55414	0.0451827	2.59822	0.956993	4.01181	0.0451827	FALSE	333	0.844334
K07454	3	0.455445	0.00941189	0.901479	0.0453577	3.66195	0.722313	4.00529	0.0453577	FALSE	336	0.844334
K10122	4	0.310141	0.00635341	0.613929	0.0453973	5.15637	0.397096	4.00382	0.0453973	FALSE	337	0.844334
K00413	3	0.321599	0.00642897	0.63677	0.0455063	2.17741	0.703167	3.99978	0.0455063	FALSE	338	0.844334
K12059	3	0.494599	0.00903642	0.980162	0.0458861	3.86745	0.424242	3.98577	0.0458861	FALSE	341	0.844334
K02907	-7	-0.225658	-0.447268	-0.00404818	0.0459593	29.5889	0.000249822	3.98309	0.0459593	FALSE	342	0.844334
K03070	-5	-0.14217	-0.281939	-0.00240023	0.0461934	6.92579	0.54466	3.97453	0.0461934	FALSE	344	0.844334
K02869	3	0.787086	0.010288	1.56388	0.047042	4.03002	0.854405	3.94389	0.047042	FALSE	349	0.844334
K06863	5	0.776626	0.00843726	1.54481	0.0475362	5.07428	0.749608	3.92631	0.0475362	FALSE	354	0.844334
K02946	-7	-0.204834	-0.40801	-0.00165805	0.0481595	20.9342	0.00732416	3.90441	0.0481595	FALSE	359	0.844334
K02169	-5	-0.521723	-1.03925	-0.00419998	0.0481695	6.82339	0.555802	3.90406	0.0481695	FALSE	360	0.844334
K02850	5	0.523223	0.00412953	1.04232	0.0482051	8.23984	0.4104	3.90282	0.0482051	FALSE	361	0.844334
K18767	5	0.409137	0.00308912	0.815185	0.0482823	7.63563	0.266031	3.90013	0.0482823	FALSE	362	0.844334
K03713	5	0.406848	0.00306821	0.810628	0.0482844	5.3356	0.501545	3.90006	0.0482844	FALSE	363	0.844334
K04801	5	0.785773	0.00552975	1.56602	0.0483983	4.44949	0.814465	3.8961	0.0483983	FALSE	364	0.844334
K09140	5	0.746908	0.00486374	1.48895	0.0485171	3.56854	0.893806	3.89198	0.0485171	FALSE	368	0.844334
K02948	-7	-0.178867	-0.356731	-0.00100307	0.0487219	18.6975	0.0165637	3.88491	0.0487219	FALSE	370	0.844334
K00555	3	0.737323	0.00389074	1.47076	0.048797	4.71064	0.788008	3.88232	0.048797	FALSE	371	0.844334
K03814	-7	-0.511749	-1.02115	-0.00234866	0.048953	1.69237	0.989035	3.87696	0.048953	FALSE	372	0.844334
K14127	3	0.789308	0.00208963	1.57653	0.049395	5.33655	0.721073	3.86188	0.049395	FALSE	374	0.844334
K02409	-5	-0.615653	-1.2303	-0.00100966	0.0496248	9.9724	0.266969	3.85409	0.0496248	FALSE	377	0.844334
K03409	4	0.303366	0.000247899	0.606485	0.0498129	2.84809	0.723392	3.84774	0.0498129	FALSE	378	0.844334
K04016	5	0.796056	0.000331527	1.59178	0.0499046	14.4833	0.070007	3.84466	0.0499046	FALSE	379	0.844334

## Sheet: SMD
K0	Number_Samples	I^2	P-value Fit	Pvalue	Coefficient	Confidence Interval Lower Limit	Confidence Interval Upper Limit	PvalueAdjusted
K06139	186	0	0.878871	0.0151229	-0.368911	-0.666534	-0.0712877	0.999852
K19427	284	0	0.842396	0.00495906	0.344244	0.104108	0.58438	0.999852
K12064	197	0	0.998827	0.0191176	0.3439	0.0562494	0.63155	0.999852
K03628	284	17.9061	0.351513	0.013565	0.341825	0.0704282	0.613222	0.999852
K02919	284	32.0059	0.126341	0.0270476	0.341388	0.0387378	0.644039	0.999852
K01274	249	0	0.749604	0.0117064	-0.329985	-0.586547	-0.0734236	0.999852
K06395	284	0	0.622494	0.0071091	0.329887	0.0896785	0.570095	0.999852
K18926	229	0.00441059	0.550325	0.0161599	-0.329358	-0.597738	-0.0609782	0.999852
K07318	239	0	0.621113	0.0142477	0.328835	0.0658746	0.591795	0.999852
K09800	284	0.561886	0.43045	0.00765391	-0.328544	-0.569993	-0.0870959	0.999852
K03642	284	0	0.499675	0.00860522	0.32254	0.0819302	0.56315	0.999852
K07098	284	26.1762	0.202822	0.0335448	0.312712	0.0243545	0.60107	0.999852
K16203	284	0	0.881881	0.0109431	0.311079	0.0714637	0.550694	0.999852
K17103	284	0	0.489213	0.0118342	0.308812	0.0683479	0.549276	0.999852
K04338	266	0	0.814981	0.0158833	-0.304699	-0.552337	-0.0570617	0.999852
K01935	284	26.8357	0.224197	0.0414752	0.301516	0.0116515	0.59138	0.999852
K18474	249	0	0.998018	0.0209751	0.300792	0.0454059	0.556178	0.999852
K07498	284	0	0.995834	0.0137932	0.300009	0.0612345	0.538783	0.999852
K09121	284	0.00148434	0.418445	0.0154313	0.297189	0.0567031	0.537676	0.999852
K19147	284	0	0.634564	0.0153583	0.296845	0.0568083	0.536882	0.999852
K21977	284	0	0.564123	0.0167109	0.293224	0.0530622	0.533385	0.999852
K10241	249	8.65442	0.453004	0.0338539	-0.293076	-0.563798	-0.0223548	0.999852
K00392	241	0	0.855612	0.0296166	-0.288881	-0.54918	-0.0285824	0.999852
K03385	284	0	0.561038	0.019098	-0.286851	-0.526745	-0.0469574	0.999852
K01012	284	0	0.678738	0.0194203	0.286143	0.0462017	0.526085	0.999852
K09011	284	0	0.986817	0.0198498	0.283691	0.0449694	0.522412	0.999852
K11263	261	0	0.732228	0.026272	-0.283618	-0.53377	-0.0334653	0.999852
K09137	259	0	0.960261	0.0269571	-0.282746	-0.53326	-0.0322318	0.999852
K02190	284	6.43875	0.439655	0.0274886	0.281325	0.0312071	0.531443	0.999852
K22278	284	0	0.703457	0.021402	0.281304	0.0416736	0.520934	0.999852
K04086	249	0	0.984338	0.0314259	0.280326	0.0249722	0.535681	0.999852
K10202	284	0	0.762161	0.0222918	0.279472	0.0397918	0.519153	0.999852
K02443	284	0	0.749831	0.0237426	0.276176	0.0367994	0.515553	0.999852
K07481	284	19.115	0.172522	0.0483785	0.275829	0.00196526	0.549692	0.999852
K00666	284	0.00243288	0.368375	0.0245422	-0.275815	-0.516232	-0.0353972	0.999852
K03299	284	0	0.487358	0.0245648	-0.275217	-0.515152	-0.0352826	0.999852
K20038	284	8.85407	0.311085	0.0363192	-0.272139	-0.52694	-0.0173387	0.999852
K07107	284	0	0.442333	0.0275676	0.270203	0.029851	0.510556	0.999852
K00978	284	0	0.940069	0.0266882	-0.270101	-0.508989	-0.0312127	0.999852
K01174	249	0	0.458763	0.0401809	-0.268757	-0.525475	-0.0120398	0.999852
K18767	243	0	0.817378	0.0425575	0.268088	0.00899738	0.527179	0.999852
K10536	284	0	0.562206	0.0307766	-0.264368	-0.504259	-0.0244773	0.999852
K01039	284	0	0.955556	0.0347069	-0.257154	-0.495822	-0.0184847	0.999852
K22604	284	0.00162739	0.422382	0.0358498	-0.257146	-0.497302	-0.0169905	0.999852
K03572	284	0.00155693	0.356749	0.0365402	0.256614	0.0160656	0.497163	0.999852
K20534	284	0	0.805495	0.0364032	0.25524	0.0161546	0.494326	0.999852
K01206	284	0	0.973989	0.0372296	0.253683	0.0150115	0.492355	0.999852
K13993	284	0	0.592028	0.0389508	0.252596	0.0128141	0.492377	0.999852
K07138	284	0	0.989826	0.0388944	-0.251168	-0.489525	-0.0128106	0.999852
K01567	284	0.000493988	0.389827	0.0418746	0.249258	0.00916302	0.489353	0.999852
K02356	284	0	0.896792	0.0431226	-0.246392	-0.485164	-0.0076209	0.999852
K00030	284	0.00187758	0.440178	0.0445319	-0.246171	-0.486327	-0.00601449	0.999852
K05516	284	0.00383376	0.486167	0.0449128	-0.245564	-0.485556	-0.00557212	0.999852
K01658	284	0	0.52195	0.0470516	0.243015	0.00316601	0.482864	0.999852
K00970	284	0	0.49611	0.049146	0.240604	0.000900039	0.480309	0.999852
K02278	284	0	0.676059	0.049386	0.239878	0.000644442	0.479111	0.999852

## Sheet: ANCOMBC
K0	signcon	randomSummary	randomCi.lb	randomCi.ub	randomP	het_QE	het_QEp	het_QM	het_QMp	error	rank	AdjP
K20509	-3	-0.997545	-1.247	-0.748084	4.59489e-15	1.07097	0.585386	61.4269	4.59489e-15	FALSE	1	2.29147e-11
K02664	3	0.587828	0.405031	0.770626	2.92467e-10	2.23923	0.326405	39.7243	2.92467e-10	FALSE	4	7.29266e-07
K17326	3	0.816798	0.511018	1.12258	1.64586e-07	1.36636	0.505008	27.4099	1.64586e-07	FALSE	5	0.000273597
K18350	6	0.818438	0.472741	1.16413	3.48033e-06	13.7359	0.0173771	21.5317	3.48033e-06	FALSE	8	0.00157786
K19147	7	0.673337	0.395713	0.95096	1.99808e-06	10.1518	0.118403	22.5969	1.99808e-06	FALSE	9	0.00142349
K00385	3	0.444209	0.270167	0.618252	5.66137e-07	1.79612	0.407359	25.0243	5.66137e-07	FALSE	10	0.000564665
K15383	3	0.406997	0.234345	0.579648	3.83213e-06	3.91394	0.417779	21.347	3.83213e-06	FALSE	12	0.00159257
K20107	6	0.638552	0.336295	0.940809	3.46336e-05	12.665	0.0807029	17.1449	3.46336e-05	FALSE	13	0.0107949
K20108	6	0.638552	0.336295	0.940809	3.46336e-05	12.665	0.0807029	17.1449	3.46336e-05	FALSE	14	0.0107949
K12068	4	0.530242	0.275159	0.785325	4.61749e-05	2.79961	0.423564	16.599	4.61749e-05	FALSE	18	0.0135455
K03829	6	0.403879	0.217175	0.590583	2.23706e-05	3.20338	0.668664	17.976	2.23706e-05	FALSE	19	0.0085817
K16950	3	0.465758	0.235592	0.695924	7.30482e-05	8.22131	0.0837996	15.7302	7.30482e-05	FALSE	20	0.0191245
K01545	-3	-0.617617	-0.931082	-0.304153	0.000112595	1.53742	0.46361	14.9128	0.000112595	FALSE	21	0.0244416
K22227	7	0.43764	0.221664	0.653615	7.14075e-05	5.7612	0.673961	15.7732	7.14075e-05	FALSE	22	0.0191245
K19419	5	0.621665	0.289275	0.954054	0.000246658	9.11302	0.0583359	13.4374	0.000246658	FALSE	24	0.047311
K19972	3	0.362769	0.168266	0.557272	0.00025664	6.55124	0.161591	13.363	0.00025664	FALSE	27	0.0474023
K19350	6	0.482057	0.212297	0.751816	0.000461032	14.6381	0.0409289	12.267	0.000461032	FALSE	28	0.0798608
K13525	-4	-0.445683	-0.698479	-0.192887	0.000549396	1.62662	0.653369	11.9401	0.000549396	FALSE	33	0.0822069
K19427	6	0.636887	0.269396	1.00438	0.000681906	17.2099	0.0041184	11.5379	0.000681906	FALSE	38	0.0861905
K00687	5	0.425579	0.177275	0.673884	0.000781488	6.31788	0.176633	11.2847	0.000781488	FALSE	41	0.0950557
K00162	7	0.356572	0.147153	0.565991	0.000846322	9.22452	0.16134	11.1368	0.000846322	FALSE	42	0.100491
K16348	-4	-0.653941	-1.03924	-0.26864	0.000879453	6.20178	0.102195	11.0656	0.000879453	FALSE	43	0.101996
K00772	-5	-0.41826	-0.673583	-0.162936	0.00132399	7.74519	0.257372	10.3088	0.00132399	FALSE	45	0.146727
K03105	4	0.498788	0.191654	0.805922	0.0014576	8.94254	0.256808	10.1315	0.0014576	FALSE	46	0.155796
K01261	5	0.278303	0.104236	0.45237	0.0017265	3.14789	0.79007	9.81972	0.0017265	FALSE	48	0.179377
K01239	6	0.3826	0.141618	0.623582	0.00185966	10.1701	0.179139	9.68314	0.00185966	FALSE	49	0.189268
K12506	-7	-0.455414	-0.743972	-0.166856	0.00197947	10.5159	0.230663	9.56847	0.00197947	FALSE	52	0.189839
K10201	6	0.635407	0.231225	1.03959	0.00206154	31.0825	6.00323e-05	9.49392	0.00206154	FALSE	54	0.190387
K03581	5	0.221273	0.0784846	0.364061	0.00238731	13.1905	0.10546	9.22501	0.00238731	FALSE	56	0.210977
K05593	6	0.327008	0.114635	0.539381	0.00254517	9.93588	0.192236	9.10784	0.00254517	FALSE	58	0.218841
K03628	5	0.335945	0.111963	0.559928	0.0032853	38.3441	6.5024e-06	8.64184	0.0032853	FALSE	60	0.273063
K12240	-6	-0.358888	-0.601317	-0.11646	0.00371372	6.50695	0.481951	8.41874	0.00371372	FALSE	61	0.303612
K00978	-5	-0.399955	-0.670699	-0.129211	0.00378742	16.9461	0.0306754	8.38302	0.00378742	FALSE	62	0.304643
K01449	7	0.221524	0.0698071	0.373241	0.00421282	5.27791	0.727501	8.18973	0.00421282	FALSE	67	0.305329
K06158	7	0.146327	0.0458217	0.246832	0.00432355	7.11645	0.524123	8.14267	0.00432355	FALSE	70	0.305329
K22585	-4	-0.343401	-0.579553	-0.107248	0.00437086	1.95161	0.582511	8.12294	0.00437086	FALSE	71	0.305329
K20323	3	0.350536	0.109034	0.592039	0.00444322	0.664949	0.717147	8.09318	0.00444322	FALSE	72	0.305329
K15533	9	0.525958	0.16336	0.888557	0.00446943	19.992	0.0103663	8.08252	0.00446943	FALSE	73	0.305329
K07318	6	0.726034	0.224193	1.22788	0.00457457	24.6248	0.000164601	8.04039	0.00457457	FALSE	74	0.308289
K07069	3	0.403729	0.1239	0.683558	0.00468725	16.166	0.0400644	7.99632	0.00468725	FALSE	75	0.308388
K03432	3	0.332048	0.101115	0.56298	0.00483016	10.4245	0.236486	7.94196	0.00483016	FALSE	77	0.312831
K16212	-7	-0.331667	-0.56489	-0.0984443	0.00531538	9.33779	0.314606	7.76889	0.00531538	FALSE	79	0.331522
K00952	-3	-0.345314	-0.588148	-0.10248	0.00531818	0.808493	0.66748	7.76794	0.00531818	FALSE	80	0.331522
K02236	3	0.531795	0.153271	0.910319	0.00589462	21.8762	0.00127505	7.58224	0.00589462	FALSE	84	0.349958
K04801	5	0.381232	0.108614	0.65385	0.0061283	10.4142	0.237151	7.51219	0.0061283	FALSE	86	0.35537
K09482	4	0.393748	0.111706	0.675789	0.0062147	9.42577	0.223515	7.48697	0.0062147	FALSE	87	0.356238
K01012	5	0.185291	0.0523044	0.318277	0.00631752	15.4266	0.0513624	7.45743	0.00631752	FALSE	88	0.358017
K02243	4	0.360808	0.100062	0.621554	0.00668564	7.79009	0.16819	7.35554	0.00668564	FALSE	90	0.370286
K19956	-5	-0.354858	-0.613013	-0.0967032	0.00705677	19.5182	0.0123211	7.25846	0.00705677	FALSE	93	0.374327
K03814	-5	-0.276838	-0.478554	-0.0751225	0.00714757	12.3498	0.136265	7.2355	0.00714757	FALSE	94	0.374327
K07335	5	0.161311	0.0436842	0.278938	0.00719127	6.60619	0.579655	7.22456	0.00719127	FALSE	95	0.374327
K15584	3	0.515341	0.139464	0.891218	0.00720581	42.9643	8.9214e-07	7.22094	0.00720581	FALSE	96	0.374327
K12267	5	0.223769	0.0588313	0.388708	0.00783597	16.6817	0.0335993	7.07059	0.00783597	FALSE	98	0.397325
K02626	7	0.46401	0.120049	0.80797	0.00819255	15.7882	0.0455141	6.99089	0.00819255	FALSE	100	0.40205
K14127	5	0.372324	0.0955389	0.64911	0.00837685	11.0012	0.201629	6.95108	0.00837685	FALSE	103	0.40205
K02233	5	0.169745	0.0424903	0.297	0.00893857	13.169	0.106167	6.83506	0.00893857	FALSE	105	0.424539
K04484	3	0.379076	0.0918325	0.666319	0.00969364	12.1973	0.142614	6.69035	0.00969364	FALSE	107	0.451796
K16783	3	0.285455	0.0682061	0.502703	0.0100152	0.285688	0.866889	6.63218	0.0100152	FALSE	108	0.462463
K01844	6	0.453547	0.106319	0.800775	0.0104644	27.4574	0.000275649	6.55409	0.0104644	FALSE	112	0.462753
K00483	-4	-0.366043	-0.646704	-0.0853815	0.0105818	7.07295	0.0696085	6.53424	0.0105818	FALSE	114	0.462753
K07272	7	0.56754	0.128893	1.00619	0.0112164	22.6731	0.000913708	6.4307	0.0112164	FALSE	117	0.475488
K01095	-3	-0.429324	-0.761286	-0.0973627	0.0112508	30.1625	0.000197846	6.42527	0.0112508	FALSE	118	0.475488
K07067	3	0.201539	0.0447617	0.358317	0.0117504	6.15589	0.405956	6.34815	0.0117504	FALSE	120	0.488325
K02977	-4	-0.381079	-0.679232	-0.0829256	0.012242	0.276017	0.964474	6.27548	0.012242	FALSE	122	0.492993
K15585	5	0.555064	0.118329	0.991799	0.0127384	43.7597	6.31645e-07	6.20508	0.0127384	FALSE	124	0.492993
K03167	4	0.376918	0.0801913	0.673644	0.0127869	9.50623	0.218324	6.19836	0.0127869	FALSE	125	0.492993
K02538	3	0.311745	0.0660772	0.557413	0.0128776	1.43102	0.488943	6.18584	0.0128776	FALSE	126	0.492993
K03572	7	0.161567	0.0342344	0.288899	0.0128855	16.0043	0.0423186	6.18476	0.0128855	FALSE	127	0.492993
K06940	3	0.456487	0.096164	0.816809	0.0130264	62.0015	1.88439e-10	6.16551	0.0130264	FALSE	129	0.492993
K00528	-5	-0.137796	-0.246627	-0.0289657	0.0130788	10.1778	0.25277	6.15842	0.0130788	FALSE	131	0.492993
K16788	4	0.269642	0.056402	0.482883	0.0131983	2.68596	0.442619	6.14234	0.0131983	FALSE	133	0.492993
K04095	7	0.406503	0.0848603	0.728147	0.0132466	29.0216	0.000314338	6.13587	0.0132466	FALSE	134	0.492993
K06378	5	0.303877	0.0624237	0.545331	0.0136373	20.4629	0.00871962	6.08451	0.0136373	FALSE	135	0.495908
K07104	4	0.399982	0.0812762	0.718687	0.0139017	13.1362	0.022135	6.05058	0.0139017	FALSE	138	0.495908
K04086	6	0.544619	0.109998	0.97924	0.014049	24.224	0.000196612	6.03198	0.014049	FALSE	139	0.495908
K07243	3	0.431255	0.085544	0.776967	0.0144874	20.7115	0.00795473	5.97775	0.0144874	FALSE	143	0.502787
K07271	7	0.280242	0.0541763	0.506308	0.0151127	18.9958	0.0148821	5.90328	0.0151127	FALSE	145	0.519774
K03742	7	0.243619	0.0466594	0.440579	0.015339	18.6098	0.0170915	5.87711	0.015339	FALSE	146	0.523941
K21469	-3	-0.311556	-0.564304	-0.0588087	0.0156919	8.5995	0.377199	5.83707	0.0156919	FALSE	148	0.528753
K06889	7	0.144049	0.0266883	0.261409	0.0161429	14.9249	0.0606217	5.78724	0.0161429	FALSE	149	0.533733
K03480	5	0.39866	0.0738046	0.723516	0.0161613	11.5213	0.0212894	5.78524	0.0161613	FALSE	150	0.533733
K18892	4	0.396325	0.0731767	0.719474	0.0162258	11.4524	0.0431127	5.77823	0.0162258	FALSE	151	0.533733
K01575	4	0.311574	0.0574285	0.565719	0.0162678	9.49329	0.219151	5.7737	0.0162678	FALSE	152	0.533733
K05979	4	0.352557	0.0640163	0.641098	0.0166292	20.3135	0.00493088	5.73509	0.0166292	FALSE	154	0.536662
K15860	5	0.318361	0.0575653	0.579157	0.0167301	6.79461	0.147148	5.72447	0.0167301	FALSE	155	0.536662
K10947	5	0.159487	0.0287694	0.290204	0.0167875	12.3014	0.138255	5.71846	0.0167875	FALSE	156	0.536662
K01206	7	0.181492	0.0325632	0.330421	0.0169169	11.6643	0.166823	5.70497	0.0169169	FALSE	157	0.537354
K03041	-3	-0.262574	-0.479498	-0.0456493	0.0176722	3.61723	0.460279	5.62836	0.0176722	FALSE	161	0.547398
K02076	4	0.385477	0.0658942	0.705061	0.0180747	4.05552	0.255531	5.5889	0.0180747	FALSE	162	0.556409
K03271	5	0.690697	0.115654	1.26574	0.0185648	93.8052	7.83353e-17	5.54205	0.0185648	FALSE	163	0.565533
K02066	5	0.361728	0.0601955	0.663261	0.0187112	28.7641	0.000348782	5.5283	0.0187112	FALSE	165	0.565533
K02974	3	0.376284	0.0618723	0.690696	0.0189934	12.3872	0.134748	5.50212	0.0189934	FALSE	166	0.570603
K01710	5	0.152576	0.0248879	0.280265	0.0191816	11.031	0.19995	5.48488	0.0191816	FALSE	167	0.572807
K07566	5	0.15712	0.0253049	0.288934	0.0194796	15.9862	0.0425776	5.45794	0.0194796	FALSE	168	0.578241
K00261	5	0.372585	0.0594358	0.685733	0.0197025	19.5483	0.0121869	5.43807	0.0197025	FALSE	169	0.581397
K07175	5	0.435766	0.0691477	0.802385	0.0198256	17.4879	0.0254114	5.42718	0.0198256	FALSE	170	0.581591
K09777	5	0.205296	0.031665	0.378928	0.0204819	13.1954	0.105302	5.37035	0.0204819	FALSE	171	0.5941
K03825	5	0.592654	0.0913778	1.09393	0.0204903	71.7887	2.16266e-12	5.36963	0.0204903	FALSE	172	0.5941
K06297	5	0.451923	0.0686882	0.835158	0.0208188	11.4989	0.0214936	5.34189	0.0208188	FALSE	173	0.598574
K00677	7	0.37114	0.0562477	0.686033	0.0208847	52.6447	1.26341e-08	5.33639	0.0208847	FALSE	174	0.598574
K07455	5	0.379209	0.0559207	0.702497	0.0215056	16.7403	0.0102867	5.28535	0.0215056	FALSE	176	0.605195
K02492	7	0.315469	0.0463247	0.584614	0.0216011	35.3188	2.33895e-05	5.27763	0.0216011	FALSE	178	0.605195
K02171	5	0.530229	0.0773877	0.98307	0.0217383	33.3456	5.3353e-05	5.26661	0.0217383	FALSE	179	0.605636
K07098	5	0.174207	0.0247842	0.323629	0.0223096	14.4999	0.0696317	5.22148	0.0223096	FALSE	181	0.612304
K03621	5	0.244116	0.0336472	0.454585	0.0230082	21.8359	0.00522915	5.16789	0.0230082	FALSE	185	0.616062
K06885	3	0.321941	0.043153	0.600729	0.0236145	9.64925	0.140221	5.12272	0.0236145	FALSE	190	0.61982
K19508	3	0.472668	0.0614529	0.883883	0.0242676	21.5986	0.00571642	5.0754	0.0242676	FALSE	191	0.633627
K00674	7	0.163986	0.0211357	0.306835	0.0244518	12.2022	0.142408	5.0623	0.0244518	FALSE	192	0.635109
K03785	5	0.157401	0.0200446	0.294758	0.0247051	19.4136	0.0127976	5.04444	0.0247051	FALSE	193	0.63627
K10709	7	0.50157	0.0635302	0.939609	0.024818	26.0039	0.00104868	5.03654	0.024818	FALSE	194	0.63627
K03878	-3	-0.223616	-0.419335	-0.0278971	0.0251344	3.20662	0.201229	5.0146	0.0251344	FALSE	197	0.63627
K11600	-3	-0.288776	-0.542821	-0.0347314	0.025886	0.950435	0.62175	4.96362	0.025886	FALSE	201	0.639986
K03264	4	0.361152	0.043086	0.679219	0.02605	9.74163	0.203694	4.9527	0.02605	FALSE	202	0.639986
K10824	5	0.397183	0.0473818	0.746984	0.0260512	22.878	0.00352451	4.95262	0.0260512	FALSE	203	0.639986
K05825	-5	-0.363946	-0.685446	-0.0424466	0.026505	13.4012	0.0987696	4.92277	0.026505	FALSE	204	0.647942
K04802	4	0.329724	0.0380762	0.621373	0.0267019	8.23895	0.311996	4.90998	0.0267019	FALSE	205	0.64855
K02919	5	0.35058	0.0397759	0.661383	0.02705	47.4369	1.26561e-07	4.88762	0.02705	FALSE	208	0.64855
K17680	-4	-0.332117	-0.626933	-0.0373018	0.0272478	8.50632	0.290068	4.87504	0.0272478	FALSE	209	0.649423
K12999	3	0.407456	0.0455307	0.76938	0.0273469	20.2515	0.000445419	4.86878	0.0273469	FALSE	210	0.649423
K03263	6	0.405173	0.0449587	0.765388	0.027483	12.0635	0.0984905	4.86021	0.027483	FALSE	211	0.649562
K03265	4	0.298466	0.0317263	0.565206	0.0283013	7.98737	0.333709	4.80962	0.0283013	FALSE	212	0.662705
K05800	-3	-0.302784	-0.573451	-0.0321181	0.0283406	1.38955	0.499187	4.80723	0.0283406	FALSE	213	0.662705
K07386	3	0.240112	0.0241472	0.456076	0.0293236	11.3602	0.182115	4.74852	0.0293236	FALSE	218	0.662833
K18779	4	0.352952	0.0347488	0.671155	0.0297052	10.7071	0.151916	4.72627	0.0297052	FALSE	220	0.662833
K03047	4	0.410452	0.0391189	0.781785	0.0302776	12.9372	0.0736531	4.69346	0.0302776	FALSE	224	0.662833
K01935	7	0.41315	0.0392137	0.787087	0.0303494	82.969	1.23248e-14	4.68939	0.0303494	FALSE	225	0.662833
K03330	4	0.334942	0.0305438	0.639341	0.0310346	9.23344	0.236328	4.65105	0.0310346	FALSE	231	0.669997
K06956	-3	-0.33849	-0.646447	-0.0305325	0.0312178	31.9231	9.6144e-05	4.64094	0.0312178	FALSE	232	0.671049
K00844	3	0.444603	0.0390704	0.850135	0.0316507	13.3094	0.00985873	4.61732	0.0316507	FALSE	233	0.67225
K03342	4	0.380235	0.0309729	0.729497	0.0328612	15.6829	0.0281763	4.553	0.0328612	FALSE	237	0.691471
K06306	3	0.219074	0.0162513	0.421896	0.0342592	0.607762	0.737949	4.48172	0.0342592	FALSE	240	0.709345
K07107	7	0.219432	0.0158445	0.423019	0.0346435	23.7738	0.00250064	4.46266	0.0346435	FALSE	241	0.709345
K06965	4	0.352106	0.0252679	0.678944	0.0347303	10.6687	0.153739	4.45839	0.0347303	FALSE	242	0.709345
K09121	3	0.364008	0.0259888	0.702028	0.0348018	55.4233	3.65278e-09	4.45487	0.0348018	FALSE	244	0.709345
K12340	-5	-0.213528	-0.412091	-0.0149643	0.0350593	9.7192	0.28529	4.44228	0.0350593	FALSE	245	0.709345
K03116	5	0.22165	0.0154604	0.427839	0.035124	21.1207	0.00683359	4.43913	0.035124	FALSE	246	0.709345
K01779	5	0.440898	0.029946	0.85185	0.0354844	23.4396	0.0028434	4.42171	0.0354844	FALSE	248	0.711358
K03050	-3	-0.287616	-0.556898	-0.0183341	0.0363127	0.922814	0.630396	4.38236	0.0363127	FALSE	252	0.717888
K18123	4	0.45628	0.0276586	0.884902	0.0369389	22.2784	0.000463489	4.35323	0.0369389	FALSE	255	0.722409
K01420	5	0.274353	0.0151005	0.533606	0.0380678	33.2099	5.64482e-05	4.30199	0.0380678	FALSE	258	0.735829
K07728	5	0.323882	0.0165685	0.631195	0.0388631	13.5806	0.0933736	4.26684	0.0388631	FALSE	261	0.741843
K03650	7	0.139253	0.00702743	0.271479	0.0390053	22.8069	0.00362119	4.26064	0.0390053	FALSE	262	0.741843
K03700	7	0.208188	0.0101802	0.406196	0.0393286	11.346	0.182852	4.24662	0.0393286	FALSE	264	0.741843
K00200	4	0.341003	0.0148037	0.667203	0.0404707	10.7513	0.149841	4.19804	0.0404707	FALSE	268	0.748046
K01788	5	0.423563	0.0174241	0.829703	0.0409486	53.5829	8.31607e-09	4.17814	0.0409486	FALSE	271	0.748046
K00204	4	0.357855	0.0146706	0.701039	0.0409783	10.8214	0.146601	4.17691	0.0409783	FALSE	272	0.748046
K03612	3	0.192454	0.00758173	0.377327	0.0413162	23.5702	0.00270437	4.163	0.0413162	FALSE	274	0.748046
K00684	5	0.515412	0.0198617	1.01096	0.041498	63.0452	1.17373e-10	4.15556	0.041498	FALSE	276	0.748046
K00372	3	0.262229	0.010041	0.514416	0.0415498	17.1907	0.00860729	4.15345	0.0415498	FALSE	277	0.748046
K03095	7	0.242096	0.00899948	0.475192	0.041787	9.05029	0.338071	4.14381	0.041787	FALSE	278	0.749123
K03736	3	0.433653	0.0158693	0.851437	0.04191	69.2625	6.88995e-12	4.13883	0.04191	FALSE	279	0.749123
K02683	4	0.356292	0.0122225	0.700361	0.0423984	12.2049	0.0940185	4.11923	0.0423984	FALSE	281	0.75043
K19965	3	0.408265	0.0128022	0.803727	0.0430306	24.6673	5.86818e-05	4.0942	0.0430306	FALSE	285	0.751229
K06920	7	0.0855171	0.00229945	0.168735	0.0439968	4.76784	0.782077	4.05668	0.0439968	FALSE	287	0.751229
K03880	-3	-0.450848	-0.890114	-0.0115809	0.0442583	10.277	0.00586641	4.04668	0.0442583	FALSE	290	0.751229
K07217	5	0.296516	0.00720967	0.585823	0.0445576	21.8772	0.00514845	4.03531	0.0445576	FALSE	291	0.751229
K03609	3	0.16632	0.00375375	0.328886	0.0449395	15.0759	0.0576861	4.02091	0.0449395	FALSE	294	0.751229
K18221	-7	-0.526593	-1.04151	-0.011678	0.0450256	46.7445	1.71528e-07	4.01768	0.0450256	FALSE	295	0.751229
K01223	-3	-0.210384	-0.41634	-0.00442849	0.0452732	20.0694	0.0100765	4.00843	0.0452732	FALSE	297	0.751229
K12288	-3	-0.40943	-0.810645	-0.00821479	0.0454901	27.6404	0.000109804	4.00038	0.0454901	FALSE	299	0.751229
K03147	-3	-0.114484	-0.226758	-0.00220957	0.0456585	10.5074	0.2312	3.99415	0.0456585	FALSE	300	0.751229
K10725	-3	-0.283631	-0.561837	-0.00542578	0.0456962	1.27243	0.529292	3.99276	0.0456962	FALSE	301	0.751229
K02248	4	0.3428	0.00633762	0.679262	0.045838	18.256	0.0108667	3.98754	0.045838	FALSE	302	0.751229
K07137	5	0.137446	0.00231525	0.272577	0.0462018	10.6985	0.219373	3.97422	0.0462018	FALSE	304	0.751229
K03299	-7	-0.335772	-0.666181	-0.00536275	0.0463957	31.5234	0.000113339	3.96717	0.0463957	FALSE	307	0.751229
K02787	4	0.364012	0.00556617	0.722458	0.0465469	28.0305	3.59021e-05	3.96169	0.0465469	FALSE	308	0.751229
K02788	4	0.364012	0.00556617	0.722458	0.0465469	28.0305	3.59021e-05	3.96169	0.0465469	FALSE	309	0.751229
K18331	3	0.165696	0.00142182	0.32997	0.0480498	7.36827	0.49747	3.90824	0.0480498	FALSE	310	0.769183
K03492	3	0.312779	0.00224154	0.623317	0.0483691	6.02815	0.197056	3.89712	0.0483691	FALSE	312	0.769183

## Sheet: maaslin2_LOGIT
K0	signcon	randomSummary	randomCi.lb	randomCi.ub	randomP	het_QE	het_QEp	het_QM	het_QMp	error	rank	AdjP
K20509	-3	-4.16428	-5.27621	-3.05236	2.13106e-13	0.317225	0.853327	53.8801	2.13106e-13	FALSE	1	1.06297e-09
K18350	6	3.88799	2.05612	5.71986	3.18458e-05	15.4094	0.00874888	17.3043	3.18458e-05	FALSE	8	0.00982174
K22684	-3	-2.73033	-4.01568	-1.44497	3.1367e-05	2.19122	0.334336	17.3331	3.1367e-05	FALSE	10	0.00982174
K19508	7	1.37002	0.784755	1.95529	4.47552e-06	9.48852	0.302774	21.0496	4.47552e-06	FALSE	11	0.00318913
K16703	-5	-1.89701	-2.7693	-1.02471	2.02241e-05	9.72354	0.284969	18.1681	2.02241e-05	FALSE	12	0.00840648
K17326	3	1.93674	1.03125	2.84223	2.76362e-05	2.01879	0.364439	17.5739	2.76362e-05	FALSE	14	0.00982174
K19419	5	3.04388	1.5376	4.55016	7.4734e-05	8.77942	0.0668557	15.6871	7.4734e-05	FALSE	15	0.0169442
K01669	-6	-2.28674	-3.41491	-1.15857	7.10479e-05	11.5357	0.116899	15.7827	7.10479e-05	FALSE	18	0.0169442
K03207	-7	-1.65093	-2.45677	-0.845086	5.93503e-05	8.88737	0.351886	16.1233	5.93503e-05	FALSE	19	0.015581
K07306	3	0.637603	0.361247	0.913959	6.12625e-06	10.2878	0.245407	20.4483	6.12625e-06	FALSE	20	0.00371762
K22227	9	1.63897	0.807284	2.47066	0.000112271	6.03491	0.643321	14.9183	0.000112271	FALSE	21	0.0215387
K19427	6	3.39287	1.60446	5.18128	0.000200541	19.7945	0.00136568	13.826	0.000200541	FALSE	22	0.0339525
K11085	-3	-0.568225	-0.815563	-0.320888	6.70782e-06	10.493	0.232112	20.2748	6.70782e-06	FALSE	23	0.00371762
K04757	5	0.627055	0.346427	0.907684	1.18961e-05	17.1609	0.028477	19.1799	1.18961e-05	FALSE	24	0.00557576
K08963	-5	-0.447586	-0.629535	-0.265637	1.42546e-06	4.95569	0.762301	23.246	1.42546e-06	FALSE	25	0.00177755
K14064	-5	-1.49209	-2.27955	-0.704626	0.000204205	9.95623	0.268112	13.792	0.000204205	FALSE	27	0.0339525
K06282	5	0.659983	0.334151	0.985815	7.18837e-05	11.8792	0.156677	15.7606	7.18837e-05	FALSE	28	0.0169442
K16052	-7	-0.516012	-0.761134	-0.27089	3.69179e-05	15.9493	0.0431114	17.0236	3.69179e-05	FALSE	29	0.0102304
K09125	7	0.865288	0.414366	1.31621	0.000169211	10.5926	0.225871	14.1454	0.000169211	FALSE	30	0.0312601
K12506	-7	-1.86223	-2.88951	-0.834948	0.000380909	12.1436	0.144911	12.6236	0.000380909	FALSE	38	0.0494869
K09692	5	0.668322	0.299185	1.03746	0.000387413	14.7926	0.0633051	12.5919	0.000387413	FALSE	40	0.0494869
K15371	4	2.0603	0.911753	3.20884	0.000438345	0.68665	0.876339	12.3612	0.000438345	FALSE	41	0.0532877
K20904	-7	-1.12858	-1.75994	-0.49723	0.000459088	11.2054	0.19033	12.2749	0.000459088	FALSE	42	0.0532877
K05833	-7	-0.158903	-0.247801	-0.0700052	0.000459377	9.58648	0.295256	12.2737	0.000459377	FALSE	43	0.0532877
K07075	-5	-0.266132	-0.416903	-0.115361	0.000540938	11.7754	0.161511	11.969	0.000540938	FALSE	47	0.0574085
K02262	-4	-1.72427	-2.73034	-0.718197	0.000781938	2.98037	0.394661	11.2836	0.000781938	FALSE	52	0.071713
K00385	3	2.9097	1.21139	4.60801	0.000785113	3.85369	0.145607	11.2761	0.000785113	FALSE	53	0.071713
K03564	-5	-0.344209	-0.551407	-0.13701	0.00112998	16.8131	0.0321157	10.6015	0.00112998	FALSE	58	0.097178
K06379	9	0.345982	0.131891	0.560073	0.00153806	15.1978	0.055412	10.0325	0.00153806	FALSE	59	0.130031
K10551	-4	-1.86839	-3.0275	-0.709292	0.00158133	11.9268	0.102992	9.98136	0.00158133	FALSE	60	0.131461
K01012	-5	-0.196446	-0.319338	-0.0735538	0.00173	25.491	0.00128292	9.816	0.00173	FALSE	61	0.139013
K11381	-5	-1.30781	-2.14435	-0.471259	0.00218337	10.6053	0.225084	9.38862	0.00218337	FALSE	74	0.145699
K06404	5	0.325454	0.117206	0.533701	0.00219074	11.3771	0.181235	9.38244	0.00219074	FALSE	75	0.145699
K03786	7	0.521628	0.184366	0.85889	0.00243433	32.4295	7.80041e-05	9.18931	0.00243433	FALSE	76	0.158307
K10201	6	2.58665	0.913587	4.25972	0.0024438	26.6373	0.000387256	9.1822	0.0024438	FALSE	77	0.158307
K07552	-7	-1.70124	-2.82011	-0.582375	0.00288122	22.1311	0.00467865	8.8812	0.00288122	FALSE	79	0.181918
K01844	6	2.1847	0.742907	3.62649	0.00297927	22.2816	0.00227132	8.82012	0.00297927	FALSE	80	0.184521
K06306	3	1.84064	0.625189	3.0561	0.00299642	1.83979	0.398561	8.80964	0.00299642	FALSE	81	0.184521
K01715	-5	-0.207459	-0.344855	-0.0700626	0.00308228	10.8464	0.210554	8.75811	0.00308228	FALSE	82	0.187493
K12240	-4	-2.23436	-3.71632	-0.752407	0.00312606	16.8967	0.0180749	8.73239	0.00312606	FALSE	83	0.187865
K03116	-5	-0.235878	-0.392595	-0.0791623	0.0031777	21.4256	0.0060989	8.70252	0.0031777	FALSE	84	0.18814
K00483	-4	-3.09399	-5.15794	-1.03004	0.0033022	8.51112	0.0365491	8.63249	0.0033022	FALSE	86	0.18814
K12267	-7	-0.244386	-0.408243	-0.0805278	0.0034647	20.3662	0.00903606	8.54502	0.0034647	FALSE	91	0.18814
K06436	3	2.03528	0.668844	3.40171	0.00350783	1.20939	0.546241	8.5225	0.00350783	FALSE	93	0.18814
K06934	-7	-1.37938	-2.3124	-0.446347	0.00376053	18.114	0.0203877	8.39597	0.00376053	FALSE	94	0.196827
K07107	-7	-0.317507	-0.532406	-0.102608	0.00378201	36.7129	1.2996e-05	8.38562	0.00378201	FALSE	95	0.196827
K03572	-7	-0.203494	-0.34125	-0.0657387	0.00378816	38.209	6.88761e-06	8.38267	0.00378816	FALSE	96	0.196827
K19299	9	1.16951	0.374827	1.96419	0.00392133	18.6186	0.0170382	8.31989	0.00392133	FALSE	98	0.199588
K05988	-3	-0.919713	-1.54568	-0.293742	0.00398065	11.821	0.159372	8.29262	0.00398065	FALSE	99	0.20056
K01195	9	0.244573	0.0773249	0.411822	0.00415529	10.2154	0.250232	8.21468	0.00415529	FALSE	100	0.205746
K07098	-7	-0.233821	-0.393762	-0.0738797	0.00416606	26.4894	0.000865734	8.20998	0.00416606	FALSE	101	0.205746
K02598	-7	-1.12445	-1.89494	-0.353968	0.00423119	7.28642	0.506069	8.18184	0.00423119	FALSE	102	0.206913
K02460	-4	-1.83823	-3.10269	-0.573763	0.00438134	14.6267	0.0410943	8.1186	0.00438134	FALSE	103	0.212176
K07335	-5	-0.169639	-0.287339	-0.0519384	0.00473025	11.7806	0.161265	7.97979	0.00473025	FALSE	104	0.224599
K06989	-7	-1.76301	-2.98697	-0.539042	0.00475551	25.2907	0.00138762	7.97015	0.00475551	FALSE	105	0.224599
K01206	-5	-0.138575	-0.23482	-0.0423294	0.00477295	10.1124	0.257228	7.96352	0.00477295	FALSE	106	0.224599
K05593	4	1.74851	0.530961	2.96606	0.00488254	11.0359	0.137063	7.92244	0.00488254	FALSE	107	0.227609
K03628	-7	-0.330558	-0.562724	-0.098392	0.00526109	42.0916	1.30169e-06	7.78743	0.00526109	FALSE	109	0.240755
K07560	-3	-0.113912	-0.194603	-0.0332221	0.00565874	14.7479	0.0642372	7.65589	0.00565874	FALSE	110	0.256598
K00341	-3	-0.257617	-0.440307	-0.0749279	0.00571291	14.3215	0.0737621	7.6387	0.00571291	FALSE	111	0.256721
K02933	-3	-0.0770868	-0.132047	-0.0221271	0.00597675	11.7302	0.163653	7.5573	0.00597675	FALSE	112	0.265717
K16950	3	2.42386	0.694271	4.15345	0.00601966	13.0743	0.0109184	7.54441	0.00601966	FALSE	113	0.265717
K06158	-7	-0.172836	-0.297917	-0.047756	0.00676322	17.7033	0.023564	7.3348	0.00676322	FALSE	115	0.291547
K06920	-7	-0.0833615	-0.143708	-0.0230149	0.00678016	5.23714	0.731955	7.3303	0.00678016	FALSE	116	0.291547
K14623	5	0.603018	0.166013	1.04002	0.00684008	24.7105	0.00174019	7.31449	0.00684008	FALSE	117	0.291609
K02662	5	0.670565	0.183855	1.15727	0.00692687	27.1813	0.000657781	7.29183	0.00692687	FALSE	118	0.292807
K07806	7	2.44152	0.663269	4.21977	0.00712357	34.2796	3.61499e-05	7.24154	0.00712357	FALSE	119	0.298591
K01355	-5	-1.46949	-2.54668	-0.392294	0.00750091	5.39164	0.24942	7.14892	0.00750091	FALSE	120	0.311316
K10189	-5	-2.00102	-3.47051	-0.53152	0.00761029	42.8292	9.45932e-07	7.12296	0.00761029	FALSE	121	0.311316
K16248	3	1.98815	0.528004	3.44829	0.00761438	23.5283	0.00274825	7.122	0.00761438	FALSE	122	0.311316
K07502	5	0.424255	0.111893	0.736617	0.00776647	16.6633	0.033813	7.08655	0.00776647	FALSE	123	0.314887
K10947	-7	-0.170898	-0.297935	-0.0438622	0.00837201	35.5005	2.16702e-05	6.95212	0.00837201	FALSE	125	0.322607
K00658	-7	-0.615534	-1.07518	-0.15589	0.00867269	21.281	0.00643719	6.88902	0.00867269	FALSE	127	0.322607
K02019	5	0.382645	0.0965063	0.668783	0.00876711	18.5076	0.0177268	6.86966	0.00876711	FALSE	128	0.322607
K02405	-7	-0.951929	-1.66463	-0.239226	0.00884867	21.78	0.00534023	6.85312	0.00884867	FALSE	129	0.322607
K07448	7	0.697897	0.175192	1.2206	0.00887397	27.55	0.000567822	6.84802	0.00887397	FALSE	130	0.322607
K19510	7	2.17137	0.542524	3.80021	0.00898104	52.8457	1.1552e-08	6.82659	0.00898104	FALSE	133	0.322607
K06889	-7	-0.166923	-0.292638	-0.0412076	0.00925707	24.8049	0.00167737	6.77254	0.00925707	FALSE	137	0.322607
K19170	7	1.84434	0.454775	3.2339	0.0092839	21.3312	0.00631788	6.76738	0.0092839	FALSE	140	0.322607
K08222	-7	-1.09851	-1.92723	-0.269788	0.00937623	10.9311	0.205634	6.74972	0.00937623	FALSE	143	0.322607
K01194	-5	-1.07729	-1.89728	-0.257298	0.0100251	18.9331	0.0152218	6.63043	0.0100251	FALSE	147	0.338323
K18123	4	2.78967	0.665001	4.91434	0.0100701	22.952	0.000344776	6.62246	0.0100701	FALSE	148	0.338323
K00216	5	2.17901	0.518631	3.83939	0.0101063	30.2003	0.000194822	6.61607	0.0101063	FALSE	149	0.338323
K05516	5	0.632732	0.148236	1.11723	0.0104783	22.9889	0.00337856	6.55171	0.0104783	FALSE	151	0.346132
K12975	5	2.43921	0.565042	4.31339	0.0107454	36.6044	1.36057e-05	6.50694	0.0107454	FALSE	152	0.352619
K03829	4	1.16768	0.268039	2.06732	0.0109618	5.09538	0.404351	6.4715	0.0109618	FALSE	153	0.355968
K02408	-5	-0.227038	-0.402022	-0.052054	0.0109902	17.4861	0.025427	6.4669	0.0109902	FALSE	154	0.355968
K01220	-4	-1.3228	-2.34593	-0.299673	0.0112757	9.13744	0.242939	6.42134	0.0112757	FALSE	155	0.361793
K01710	-5	-0.150193	-0.266485	-0.0339021	0.0113625	15.7967	0.0453835	6.40772	0.0113625	FALSE	156	0.361793
K02974	5	1.25358	0.282581	2.22459	0.0113948	11.9726	0.152432	6.40269	0.0113948	FALSE	157	0.361793
K04016	5	2.24013	0.503397	3.97685	0.0114692	35.8412	1.87749e-05	6.39112	0.0114692	FALSE	158	0.361793
K03815	-5	-1.55804	-2.76688	-0.349193	0.0115327	16.614	0.0343885	6.38133	0.0115327	FALSE	159	0.361793
K07674	-5	-1.3545	-2.40763	-0.301378	0.011707	11.6457	0.167725	6.35472	0.011707	FALSE	161	0.362697
K01972	-5	-0.0791881	-0.140962	-0.0174147	0.0119878	13.4603	0.096963	6.31267	0.0119878	FALSE	163	0.366842
K03519	-4	-1.06531	-1.90059	-0.230029	0.0124291	3.16638	0.366677	6.2486	0.0124291	FALSE	166	0.373473
K03453	-5	-0.314399	-0.5621	-0.066697	0.0128568	46.3639	2.02683e-07	6.1887	0.0128568	FALSE	167	0.383099
K02066	-5	-0.399899	-0.715125	-0.0846733	0.0129031	23.6362	0.00263662	6.18235	0.0129031	FALSE	168	0.383099
K21749	-4	-2.29111	-4.10258	-0.479646	0.0131777	15.5601	0.00821884	6.1451	0.0131777	FALSE	169	0.388937
K07566	-5	-0.17205	-0.308628	-0.0354733	0.0135481	29.2344	0.000288419	6.09609	0.0135481	FALSE	171	0.395193
K01766	5	1.55749	0.317976	2.79701	0.0137872	17.9715	0.0214412	6.06518	0.0137872	FALSE	172	0.39983
K01679	5	1.00378	0.197919	1.80964	0.0146332	26.9884	0.000710255	5.9601	0.0146332	FALSE	173	0.420521
K00927	-7	-0.0811126	-0.146256	-0.0159696	0.0146693	9.96566	0.267444	5.95575	0.0146693	FALSE	174	0.420521
K02356	5	0.068928	0.0134846	0.124371	0.0148238	10.2281	0.249379	5.93729	0.0148238	FALSE	175	0.422521
K10014	-5	-1.43577	-2.59199	-0.279559	0.0149388	15.086	0.0574955	5.92367	0.0149388	FALSE	176	0.423379
K22373	5	0.332742	0.0638862	0.601597	0.0152791	12.8201	0.118189	5.884	0.0152791	FALSE	177	0.430576
K01545	-3	-1.67079	-3.02443	-0.317153	0.0155556	4.85566	0.0882282	5.85242	0.0155556	FALSE	178	0.435906
K03976	5	0.196483	0.0357862	0.35718	0.0165554	21.1062	0.00687071	5.74291	0.0165554	FALSE	180	0.458767
K00324	7	1.05412	0.186088	1.92215	0.0173061	33.4355	5.13974e-05	5.66506	0.0173061	FALSE	181	0.474167
K18139	-7	-0.679842	-1.24041	-0.119271	0.0174551	8.80949	0.358622	5.65003	0.0174551	FALSE	182	0.474167
K15876	-5	-0.795464	-1.45148	-0.139452	0.0174728	37.3456	9.94085e-06	5.64825	0.0174728	FALSE	183	0.474167
K10557	7	1.91621	0.333467	3.49895	0.0176487	29.6165	0.000247034	5.63069	0.0176487	FALSE	185	0.475847
K00179	7	0.246298	0.0423824	0.450214	0.0179171	19.8109	0.0110756	5.60424	0.0179171	FALSE	186	0.476688
K03607	5	2.3098	0.39693	4.22266	0.017949	40.7085	2.36317e-06	5.60112	0.017949	FALSE	187	0.476688
K03147	3	0.109755	0.0188329	0.200677	0.0179845	12.7856	0.119442	5.59765	0.0179845	FALSE	188	0.476688
K02451	-5	-1.41345	-2.58672	-0.240189	0.0182156	17.5346	0.0249999	5.57529	0.0182156	FALSE	189	0.476688
K00982	5	1.20671	0.204732	2.20868	0.0182533	29.058	0.000309754	5.57168	0.0182533	FALSE	191	0.476688
K15533	5	1.68213	0.2806	3.08367	0.0186544	55.5634	3.43057e-09	5.53363	0.0186544	FALSE	192	0.484626
K00030	-7	-1.89997	-3.4844	-0.31553	0.0187594	68.0896	1.17852e-11	5.5238	0.0187594	FALSE	193	0.484829
K13654	5	1.9347	0.319058	3.55033	0.0189242	30.1927	0.000195425	5.5085	0.0189242	FALSE	194	0.486567
K03556	7	1.51107	0.246612	2.77553	0.0191693	26.2161	0.000964473	5.48601	0.0191693	FALSE	195	0.49034
K19286	-5	-1.46462	-2.69153	-0.23771	0.0192991	23.903	0.00237922	5.47421	0.0192991	FALSE	196	0.491143
K09956	-3	-1.3861	-2.54853	-0.223667	0.0194347	1.86483	0.393602	5.46197	0.0194347	FALSE	197	0.492082
K07323	3	2.03653	0.32059	3.75247	0.0200108	28.2024	0.000437252	5.41095	0.0200108	FALSE	198	0.504111
K11074	-5	-1.47204	-2.71347	-0.230608	0.0201229	16.1573	0.0401837	5.4012	0.0201229	FALSE	199	0.504388
K07068	4	1.13481	0.174665	2.09496	0.0205305	7.96888	0.157959	5.36622	0.0205305	FALSE	200	0.51203
K00566	-5	-0.118041	-0.218457	-0.0176255	0.0212235	19.6465	0.0117593	5.30835	0.0212235	FALSE	201	0.52668
K06383	5	0.322725	0.0460229	0.599428	0.0222567	12.2491	0.140432	5.2256	0.0222567	FALSE	202	0.549587
K02990	-5	-0.0632707	-0.117725	-0.00881614	0.0227695	10.5734	0.227062	5.18601	0.0227695	FALSE	203	0.558236
K01304	5	0.662434	0.0915934	1.23327	0.0229391	20.1065	0.00994042	5.17311	0.0229391	FALSE	204	0.558236
K02389	-7	-0.956492	-1.78115	-0.131838	0.0230079	37.367	9.85101e-06	5.16791	0.0230079	FALSE	205	0.558236
K02680	-3	-1.30731	-2.43481	-0.179807	0.0230546	13.239	0.103887	5.16438	0.0230546	FALSE	206	0.558236
K03979	-5	-0.0967888	-0.180409	-0.0131684	0.0232917	20.2061	0.00958384	5.14662	0.0232917	FALSE	207	0.56125
K09516	-5	-1.19413	-2.22785	-0.16041	0.0235676	19.5345	0.0122483	5.12617	0.0235676	FALSE	208	0.564335
K13655	5	1.4285	0.190196	2.6668	0.0237591	18.8782	0.0155248	5.11213	0.0237591	FALSE	210	0.564335
K02012	-7	-1.27881	-2.38959	-0.16802	0.0240435	41.9756	1.36862e-06	5.09149	0.0240435	FALSE	212	0.564651
K08326	-5	-1.25516	-2.3462	-0.16412	0.0241464	13.7309	0.0890558	5.08409	0.0241464	FALSE	213	0.564651
K18815	-3	-1.22568	-2.29329	-0.158062	0.0244401	1.72562	0.421974	5.06313	0.0244401	FALSE	215	0.564651
K03596	5	0.0501085	0.00645842	0.0937586	0.0244516	9.67601	0.288506	5.06231	0.0244516	FALSE	216	0.564651
K22443	5	2.81408	0.346659	5.28149	0.0253958	67.4163	1.60314e-11	4.99669	0.0253958	FALSE	217	0.581196
K19972	5	1.5458	0.190375	2.90123	0.0254011	8.71008	0.0687689	4.99633	0.0254011	FALSE	218	0.581196
K01685	-5	-0.548738	-1.03036	-0.0671123	0.0255439	36.5585	1.38727e-05	4.98663	0.0255439	FALSE	219	0.581678
K19997	-7	-0.767915	-1.44248	-0.0933541	0.0256673	17.4949	0.0253494	4.97829	0.0256673	FALSE	220	0.581678
K07271	-5	-0.300267	-0.564218	-0.0363163	0.025772	30.7396	0.00015631	4.97125	0.025772	FALSE	221	0.581678
K00938	-4	-1.64584	-3.09714	-0.194543	0.0262366	17.284	0.015654	4.94036	0.0262366	FALSE	222	0.588366
K02233	-5	-0.176858	-0.332882	-0.0208348	0.0263043	22.9264	0.0034601	4.93591	0.0263043	FALSE	223	0.588366
K03612	-5	-0.198944	-0.374868	-0.0230214	0.0266609	29.0022	0.00031681	4.91263	0.0266609	FALSE	224	0.592942
K15924	-4	-1.94148	-3.65927	-0.223695	0.0267466	30.4217	7.94521e-05	4.9071	0.0267466	FALSE	225	0.592942
K07467	5	0.883614	0.0997705	1.66746	0.0271444	24.4153	0.0019516	4.88161	0.0271444	FALSE	226	0.598188
K01935	-5	-0.391699	-0.739348	-0.0440494	0.0272231	51.6558	1.96129e-08	4.87661	0.0272231	FALSE	227	0.598188
K02653	5	0.403442	0.0445686	0.762316	0.0275685	19.9822	0.0104034	4.85485	0.0275685	FALSE	228	0.600754
K03526	-3	-0.0677521	-0.128024	-0.00747988	0.0275807	10.9759	0.203068	4.85408	0.0275807	FALSE	229	0.600754
K19350	4	1.68543	0.182253	3.1886	0.0279776	22.8219	0.00183066	4.82945	0.0279776	FALSE	231	0.604123
K11202	-5	-1.46706	-2.77759	-0.15653	0.0282309	31.708	0.00010505	4.81391	0.0282309	FALSE	232	0.604514
K12251	-7	-0.618998	-1.17275	-0.0652431	0.0284601	19.8575	0.0108888	4.79998	0.0284601	FALSE	233	0.604514
K03666	7	0.810704	0.0852962	1.53611	0.0284935	31.5761	0.000110907	4.79796	0.0284935	FALSE	234	0.604514
K02230	-3	-0.585825	-1.11008	-0.0615736	0.0285124	13.1815	0.105755	4.79681	0.0285124	FALSE	235	0.604514
K12112	-5	-0.973613	-1.84538	-0.101843	0.0286017	8.13526	0.420371	4.79143	0.0286017	FALSE	236	0.604514
K03736	3	1.44415	0.149395	2.73891	0.0288073	67.1895	1.77818e-11	4.77909	0.0288073	FALSE	237	0.606291
K02240	4	0.888191	0.0907948	1.68559	0.029026	3.8641	0.795291	4.76607	0.029026	FALSE	238	0.606634
K15836	5	1.96133	0.200048	3.72261	0.0290669	25.9293	0.00107998	4.76365	0.0290669	FALSE	239	0.606634
K01494	7	1.38376	0.137013	2.63052	0.0296035	45.4275	3.05326e-07	4.73217	0.0296035	FALSE	240	0.606833
K14445	-5	-0.847188	-1.611	-0.0833791	0.0297113	25.74	0.00116345	4.72592	0.0297113	FALSE	241	0.606833
K03785	-7	-0.189211	-0.359989	-0.0184337	0.0298917	18.473	0.0179467	4.71551	0.0298917	FALSE	242	0.606833
K12290	5	1.45486	0.141457	2.76825	0.0299267	20.6246	0.00821432	4.7135	0.0299267	FALSE	243	0.606833
K02418	-7	-0.730607	-1.39043	-0.0707805	0.0299908	29.5107	0.000257867	4.70982	0.0299908	FALSE	244	0.606833
K15524	6	1.94693	0.188221	3.70564	0.0300278	34.8443	1.19637e-05	4.7077	0.0300278	FALSE	245	0.606833
K00098	-3	-0.849491	-1.61694	-0.0820394	0.0300462	7.58242	0.475284	4.70665	0.0300462	FALSE	246	0.606833
K19955	-5	-0.402981	-0.767051	-0.03891	0.0300497	14.7655	0.0638695	4.70645	0.0300497	FALSE	247	0.606833
K14441	-5	-0.14464	-0.275857	-0.0134235	0.0307364	28.6195	0.000369722	4.66762	0.0307364	FALSE	248	0.614821
K06904	-5	-1.59711	-3.04604	-0.148185	0.0307407	21.6493	0.00560872	4.66739	0.0307407	FALSE	249	0.614821
K06403	5	0.283511	0.0261906	0.540831	0.030815	16.2135	0.0394248	4.66324	0.030815	FALSE	250	0.614821
K07069	5	1.6131	0.141682	3.08452	0.0316592	22.7636	0.00368143	4.61686	0.0316592	FALSE	251	0.629148
K07136	5	1.96053	0.161092	3.75997	0.0327262	34.2468	3.66498e-05	4.56005	0.0327262	FALSE	252	0.647771
K03880	-3	-2.47208	-4.74417	-0.199984	0.0329678	6.05543	0.0484261	4.54745	0.0329678	FALSE	253	0.649974
K03771	-3	-0.216054	-0.414944	-0.017164	0.0332454	17.6868	0.0237008	4.5331	0.0332454	FALSE	254	0.652867
K03650	-7	-0.1647	-0.316973	-0.0124264	0.0340138	39.7116	3.6253e-06	4.49401	0.0340138	FALSE	255	0.664352
K01790	-3	-0.147684	-0.284443	-0.0109242	0.0343003	17.1567	0.0285183	4.47967	0.0343003	FALSE	257	0.665719
K07507	-7	-0.163875	-0.315896	-0.0118539	0.0346184	13.5359	0.0946932	4.4639	0.0346184	FALSE	258	0.66929
K02919	-5	-0.404603	-0.780763	-0.0284433	0.0350166	85.3523	4.06681e-15	4.44437	0.0350166	FALSE	259	0.674374
K18672	3	0.138398	0.0095687	0.267227	0.0352444	19.8594	0.0108814	4.43329	0.0352444	FALSE	260	0.676151
K00040	7	0.325883	0.019759	0.632008	0.036936	21.9113	0.00508278	4.35336	0.036936	FALSE	261	0.69974
K02100	5	2.08493	0.12591	4.04395	0.0369845	34.5884	3.17704e-05	4.35112	0.0369845	FALSE	262	0.69974
K16925	3	1.41203	0.0850281	2.73903	0.0370195	29.5505	0.000253741	4.34952	0.0370195	FALSE	263	0.69974
K07318	6	3.96833	0.235672	7.70099	0.0371864	70.1682	9.45414e-14	4.34186	0.0371864	FALSE	264	0.69974
K00655	-5	-0.0762158	-0.147957	-0.00447488	0.0373226	9.23444	0.322907	4.33563	0.0373226	FALSE	265	0.69974
K03543	-3	-1.2423	-2.41312	-0.0714836	0.0375596	45.5047	2.95196e-07	4.32485	0.0375596	FALSE	266	0.69974
K14051	3	2.55846	0.145173	4.97175	0.0377216	58.9717	7.4137e-10	4.31753	0.0377216	FALSE	268	0.69974
K00782	-5	-0.202193	-0.392929	-0.011458	0.0377366	16.8301	0.031928	4.31686	0.0377366	FALSE	269	0.69974
K00873	-3	-0.0683832	-0.132954	-0.00381281	0.0379219	10.1965	0.251502	4.30852	0.0379219	FALSE	270	0.700572
K03672	-7	-1.52605	-2.97075	-0.0813544	0.0384211	20.9791	0.00720324	4.28628	0.0384211	FALSE	271	0.707174
K01939	3	0.091585	0.00474517	0.178425	0.0387283	22.5855	0.00393928	4.27275	0.0387283	FALSE	272	0.709578
K02067	-5	-0.212182	-0.413482	-0.0108822	0.0388362	16.6489	0.0339798	4.26802	0.0388362	FALSE	273	0.709578
K06969	-5	-0.125829	-0.245348	-0.00631076	0.0390696	20.3092	0.00922731	4.25784	0.0390696	FALSE	274	0.709753
K18892	6	1.42509	0.0700723	2.78011	0.0392725	12.6747	0.0266259	4.24904	0.0392725	FALSE	275	0.709753
K00674	-7	-0.159533	-0.311222	-0.00784425	0.0392726	14.4825	0.0700239	4.24904	0.0392726	FALSE	276	0.709753
K03483	-5	-1.71943	-3.35751	-0.0813589	0.0396564	26.5149	0.000857021	4.23253	0.0396564	FALSE	277	0.714101
K07122	5	2.00823	0.0931101	3.92335	0.0398544	39.353	4.22694e-06	4.22407	0.0398544	FALSE	278	0.714259
K04020	-5	-0.952983	-1.86223	-0.0437398	0.0399515	10.3573	0.240841	4.21994	0.0399515	FALSE	279	0.714259
K04654	7	0.249967	0.010983	0.48895	0.0403607	18.0812	0.0206262	4.20266	0.0403607	FALSE	280	0.718997
K07639	-3	-1.33185	-2.60772	-0.0559752	0.0407611	15.9537	0.0430476	4.18592	0.0407611	FALSE	281	0.723546
K00241	-3	-0.221813	-0.434461	-0.00916425	0.0409111	21.135	0.00679734	4.17969	0.0409111	FALSE	282	0.723633
K12687	4	1.35521	0.052117	2.65831	0.0415147	5.65212	0.129818	4.15488	0.0415147	FALSE	283	0.730705
K00952	-3	-1.21639	-2.38693	-0.0458436	0.0416776	0.723506	0.696454	4.14825	0.0416776	FALSE	284	0.730705
K00984	-4	-0.852783	-1.67372	-0.0318478	0.0417504	3.75042	0.585879	4.1453	0.0417504	FALSE	285	0.730705
K02812	7	1.25586	0.0458752	2.46584	0.041924	15.4058	0.0517186	4.13827	0.041924	FALSE	286	0.731178
K09880	-4	-1.06015	-2.08339	-0.0369188	0.0422874	15.3547	0.0317123	4.12366	0.0422874	FALSE	287	0.734946
K01026	5	0.86924	0.0256895	1.71279	0.0434194	55.9025	2.94685e-09	4.079	0.0434194	FALSE	289	0.749398
K08325	-3	-0.230847	-0.455285	-0.00640868	0.0438073	15.4547	0.050885	4.06397	0.0438073	FALSE	290	0.753486
K07454	5	0.980068	0.0215786	1.93856	0.0450605	5.75355	0.218325	4.01637	0.0450605	FALSE	291	0.771629
K02794	-3	-0.215343	-0.426054	-0.00463244	0.0451715	21.1635	0.00672553	4.01222	0.0451715	FALSE	292	0.771629
K00748	-3	-0.227679	-0.450685	-0.00467219	0.0453895	28.8377	0.000338578	4.00411	0.0453895	FALSE	293	0.772705
K01485	-5	-1.46675	-2.91079	-0.0227147	0.0465035	19.9059	0.0106978	3.96326	0.0465035	FALSE	294	0.787222
K11473	-3	-1.5145	-3.00591	-0.0230843	0.0465578	21.4682	0.00600239	3.9613	0.0465578	FALSE	295	0.787222
K19092	-3	-1.59983	-3.18468	-0.0149759	0.0478741	33.9583	4.134e-05	3.9144	0.0478741	FALSE	296	0.801964
K15726	-5	-0.545289	-1.08558	-0.00500219	0.0479163	32.6462	7.13153e-05	3.91292	0.0479163	FALSE	297	0.801964
K09802	5	1.96309	0.0179708	3.9082	0.0479206	45.7259	2.67989e-07	3.91277	0.0479206	FALSE	298	0.801964
K03547	-3	-0.0819824	-0.163311	-0.000653329	0.0481878	10.1741	0.253016	3.90342	0.0481878	FALSE	299	0.801964
K19125	-7	-1.21375	-2.42097	-0.00651779	0.0487759	20.0718	0.0100679	3.88305	0.0487759	FALSE	301	0.806622
K02525	-4	-0.83924	-1.67461	-0.00387285	0.0489473	0.157929	0.984077	3.87716	0.0489473	FALSE	302	0.806622
K11685	5	1.74511	0.00532016	3.48491	0.0493035	37.7318	8.43771e-06	3.86499	0.0493035	FALSE	304	0.806622
K02510	7	2.35288	0.00486248	4.7009	0.0495274	54.0933	6.62174e-09	3.85739	0.0495274	FALSE	305	0.806622
K14105	6	0.811621	0.00151608	1.62172	0.0495728	5.50244	0.59889	3.85585	0.0495728	FALSE	306	0.806622
K03738	-7	-1.85987	-3.71686	-0.00287989	0.0496458	43.8045	6.19441e-07	3.85338	0.0496458	FALSE	307	0.806622
K03581	-5	-0.245287	-0.490372	-0.000201866	0.0498116	30.4198	0.000178131	3.84779	0.0498116	FALSE	308	0.806689
