# Supplementary material for: Cross-cohort gut microbiome associations with immune checkpoint inhibitor response in advanced melanoma
Source: Nat Med. 2022 Feb 28;28(3):535–44. doi: 10.1038/s41591-022-01695-5 (PMC8938272; doi:10.1038/s41591-022-01695-5)
Supplement: Supplementary file 10 — Meta-analysis using PFS12 and KO relative abundances. [file 41591_2022_1695_MOESM10_ESM.xlsx]

## Sheet: deseq2_poscounts
K0	signcon	randomSummary	randomCi.lb	randomCi.ub	randomP	het_QE	het_QEp	het_QM	het_QMp	error	rank	AdjP
K05712	7	2.08073	1.19602	2.96544	4.0348e-06	7.52928	0.274656	21.2482	4.0348e-06	FALSE	1	0.00758945
K04567	-7	-0.472435	-0.626589	-0.318281	1.89352e-09	4.4565	0.615149	36.0803	1.89352e-09	FALSE	2	1.06851e-05
K00831	-7	-0.378017	-0.527317	-0.228717	6.95952e-07	6.52213	0.367305	24.6263	6.95952e-07	FALSE	4	0.00196363
K00783	-7	-0.295064	-0.424237	-0.165891	7.56795e-06	6.0768	0.414642	20.044	7.56795e-06	FALSE	5	0.0106765
K03385	-7	-0.450723	-0.659601	-0.241845	2.34446e-05	6.2371	0.397161	17.8868	2.34446e-05	FALSE	6	0.0192334
K02437	-5	-0.394359	-0.577497	-0.211221	2.43795e-05	5.40241	0.493329	17.8124	2.43795e-05	FALSE	7	0.0192334
K00052	-7	-0.327541	-0.476392	-0.178689	1.61192e-05	7.01567	0.319401	18.6003	1.61192e-05	FALSE	8	0.0181921
K06168	-5	-0.336851	-0.494226	-0.179476	2.72669e-05	6.20717	0.400388	17.5994	2.72669e-05	FALSE	9	0.0192334
K08289	-5	-0.374569	-0.552901	-0.196237	3.84326e-05	3.67539	0.720507	16.9473	3.84326e-05	FALSE	10	0.0216875
K01703	-5	-0.29468	-0.439334	-0.150026	6.53221e-05	5.87789	0.437007	15.9417	6.53221e-05	FALSE	11	0.0329838
K03313	-5	-0.293562	-0.43828	-0.148844	7.01409e-05	8.22933	0.221779	15.807	7.01409e-05	FALSE	12	0.0329838
K00989	-3	-0.472312	-0.710189	-0.234434	9.96016e-05	7.73457	0.258202	15.1442	9.96016e-05	FALSE	13	0.0401465
K13327	-6	-3.28503	-4.96822	-1.60183	0.000130671	10.6064	0.0597679	14.6321	0.000130671	FALSE	14	0.0460859
K01805	-7	-0.357504	-0.53723	-0.177777	9.6721e-05	2.78298	0.835551	15.1997	9.6721e-05	FALSE	15	0.0401465
K03655	-7	-0.318844	-0.481654	-0.156035	0.000123853	9.09606	0.168247	14.7331	0.000123853	FALSE	16	0.0460859
K03664	-5	-0.276847	-0.420878	-0.132816	0.000165007	7.86622	0.248069	14.1927	0.000165007	FALSE	17	0.0547727
K02056	-7	-0.286097	-0.436507	-0.135687	0.000192952	2.4636	0.872519	13.8985	0.000192952	FALSE	18	0.0578948
K01755	-5	-0.275559	-0.420892	-0.130227	0.000202235	8.33994	0.214241	13.8102	0.000202235	FALSE	19	0.0578948
K19164	6	2.28313	1.0778	3.48847	0.000205192	7.72992	0.171762	13.7829	0.000205192	FALSE	20	0.0578948
K15873	-5	-2.94337	-4.51828	-1.36846	0.00024927	6.78158	0.147891	13.4176	0.00024927	FALSE	21	0.0667181
K09963	7	2.05197	0.950096	3.15384	0.000262287	15.188	0.0188437	13.3222	0.000262287	FALSE	22	0.0667181
K01159	-5	-0.298217	-0.458763	-0.137671	0.000271933	6.76819	0.342818	13.2545	0.000271933	FALSE	23	0.0667181
K09799	6	2.64853	1.20615	4.09091	0.000319524	7.52148	0.184655	12.9523	0.000319524	FALSE	24	0.0751281
K00609	-5	-0.345926	-0.536095	-0.155757	0.000363489	11.5402	0.0730475	12.7111	0.000363489	FALSE	25	0.0769528
K01151	-5	-0.268703	-0.416432	-0.120974	0.00036391	6.13421	0.408325	12.7089	0.00036391	FALSE	26	0.0769528
K03976	-7	-0.268098	-0.415828	-0.120368	0.000375246	2.34362	0.885542	12.6516	0.000375246	FALSE	27	0.0769528
K07318	5	2.35904	1.05746	3.66062	0.000381832	2.76067	0.598641	12.6191	0.000381832	FALSE	28	0.0769528
K01812	-5	-0.296666	-0.461562	-0.131769	0.000421605	6.90977	0.329272	12.4339	0.000421605	FALSE	29	0.0805323
K01687	-5	-0.298436	-0.464509	-0.132364	0.000428135	9.37108	0.153759	12.4052	0.000428135	FALSE	30	0.0805323
K01872	-3	-0.251282	-0.391687	-0.110878	0.000451893	7.43574	0.282421	12.3044	0.000451893	FALSE	31	0.0822591
K12555	5	2.00367	0.880639	3.1267	0.00047071	#N/A	#N/A	12.2283	0.00047071	FALSE	32	0.0830068
K02624	7	2.0299	0.885289	3.1745	0.000509165	5.04677	0.537828	12.0818	0.000509165	FALSE	33	0.0870672
K01915	-7	-0.331779	-0.521611	-0.141948	0.000613572	10.8033	0.0946478	11.7343	0.000613572	FALSE	35	0.0989253
K01409	-5	-0.230992	-0.365387	-0.0965965	0.000755268	5.8614	0.438894	11.3481	0.000755268	FALSE	36	0.118388
K02884	-5	-0.256712	-0.408574	-0.10485	0.00092242	8.51495	0.20275	10.9772	0.00092242	FALSE	37	0.138988
K03695	-5	-0.288593	-0.459525	-0.117661	0.000935948	9.21752	0.16171	10.9502	0.000935948	FALSE	38	0.138988
K01783	-5	-0.257948	-0.412129	-0.103768	0.00104148	10.4219	0.107974	10.7523	0.00104148	FALSE	39	0.147273
K07321	-7	-0.362059	-0.578512	-0.145606	0.00104394	4.36618	0.627252	10.748	0.00104394	FALSE	40	0.147273
K03551	-5	-0.268303	-0.429264	-0.107342	0.0010868	9.16033	0.16476	10.6735	0.0010868	FALSE	41	0.149581
K01804	-5	-0.271069	-0.434387	-0.107751	0.00114163	6.24488	0.396325	10.5825	0.00114163	FALSE	42	0.153387
K09903	-5	-0.293175	-0.470412	-0.115937	0.00118674	11.267	0.0804675	10.5109	0.00118674	FALSE	43	0.15574
K18856	-3	-1.4044	-2.25622	-0.552588	0.00123173	8.6204	0.196079	10.4421	0.00123173	FALSE	44	0.157969
K13019	-5	-1.42784	-2.30113	-0.554551	0.00135265	7.44334	0.281784	10.2693	0.00135265	FALSE	45	0.168208
K01205	-7	-0.904194	-1.45789	-0.350498	0.00137118	13.2318	0.0394992	10.2442	0.00137118	FALSE	46	0.168208
K00567	-7	-0.312833	-0.50545	-0.120216	0.00145648	6.88083	0.332009	10.1329	0.00145648	FALSE	47	0.17487
K01874	-5	-0.249137	-0.404412	-0.0938617	0.00166237	6.39885	0.380024	9.88936	0.00166237	FALSE	48	0.195433
K07391	-7	-0.397869	-0.646736	-0.149002	0.0017277	12.2682	0.056247	9.81845	0.0017277	FALSE	49	0.198968
K00615	-5	-0.220494	-0.358751	-0.082238	0.00177325	6.96998	0.323632	9.7706	0.00177325	FALSE	50	0.200129
K00844	5	2.13896	0.787662	3.49026	0.00191949	2.40994	0.660832	9.62498	0.00191949	FALSE	51	0.209646
K00656	-7	-0.292157	-0.477096	-0.107219	0.00195981	11.0965	0.0854404	9.5868	0.00195981	FALSE	52	0.209646
K06949	-3	-0.221983	-0.362689	-0.0812776	0.00198731	5.16798	0.522456	9.56122	0.00198731	FALSE	53	0.209646
K02118	-7	-0.240009	-0.392278	-0.0877392	0.00200619	5.69602	0.458088	9.54387	0.00200619	FALSE	54	0.209646
K03469	-3	-0.261737	-0.428741	-0.0947338	0.00212797	9.03144	0.171818	9.43574	0.00212797	FALSE	55	0.21362
K03734	-3	-0.282322	-0.462483	-0.102161	0.00213082	8.19838	0.223927	9.43329	0.00213082	FALSE	56	0.21362
K13923	4	2.35011	0.846032	3.8542	0.00219552	9.4652	0.0918866	9.37845	0.00219552	FALSE	57	0.21362
K01885	-5	-0.362229	-0.594058	-0.1304	0.00219563	14.6143	0.0234783	9.37835	0.00219563	FALSE	58	0.21362
K07220	-3	-0.297634	-0.489063	-0.106205	0.00230869	8.11777	0.229602	9.28634	0.00230869	FALSE	59	0.220812
K04086	5	2.83361	0.993393	4.67383	0.00254451	#N/A	#N/A	9.10831	0.00254451	FALSE	60	0.235777
K02463	3	2.21225	0.77532	3.64918	0.00254871	4.61998	0.328558	9.10529	0.00254871	FALSE	61	0.235777
K07668	3	0.678111	0.235633	1.12059	0.00266716	6.77091	0.342554	9.02223	0.00266716	FALSE	62	0.236911
K00948	-3	-0.386527	-0.638877	-0.134177	0.00268124	17.7395	0.00691717	9.01261	0.00268124	FALSE	63	0.236911
K03526	-5	-0.260475	-0.430921	-0.0900297	0.00274245	8.76405	0.187289	8.97136	0.00274245	FALSE	64	0.236911
K02790	5	1.2573	0.433702	2.08089	0.00277089	13.8098	0.0318351	8.95251	0.00277089	FALSE	65	0.236911
K02791	5	1.2573	0.433702	2.08089	0.00277089	13.8098	0.0318351	8.95251	0.00277089	FALSE	66	0.236911
K03767	-7	-0.38378	-0.636248	-0.131313	0.00288832	9.56936	0.143998	8.87671	0.00288832	FALSE	67	0.242909
K02019	-5	-0.279425	-0.463496	-0.0953547	0.00292713	6.60248	0.359178	8.85234	0.00292713	FALSE	68	0.242909
K22958	4	1.47202	0.497786	2.44625	0.00306235	0.34568	0.95122	8.76995	0.00306235	FALSE	69	0.247141
K15869	-3	-3.60202	-5.98624	-1.21781	0.00306572	12.818	0.0122004	8.76794	0.00306572	FALSE	70	0.247141
K00931	-5	-0.342868	-0.570268	-0.115468	0.00312485	13.4239	0.0367772	8.7331	0.00312485	FALSE	71	0.248359
K09516	-3	-1.06429	-1.77174	-0.356839	0.00319246	13.1537	0.0406595	8.69407	0.00319246	FALSE	72	0.248576
K16926	-5	-0.658477	-1.09651	-0.220444	0.00321567	19.2298	0.0037927	8.68087	0.00321567	FALSE	73	0.248576
K01937	-5	-0.273866	-0.457281	-0.0904516	0.0034277	9.52832	0.145973	8.56456	0.0034277	FALSE	74	0.257999
K04096	-5	-0.569203	-0.950428	-0.187979	0.00342902	26.9448	0.000148294	8.56386	0.00342902	FALSE	75	0.257999
K02945	-5	-0.277506	-0.463697	-0.0913146	0.00348687	8.87812	0.180549	8.5334	0.00348687	FALSE	76	0.2589
K00817	-5	-0.280277	-0.468832	-0.0917225	0.00357528	11.4626	0.0750879	8.48784	0.00357528	FALSE	77	0.261166
K00930	-5	-0.218407	-0.365491	-0.0713229	0.00360995	6.43989	0.375757	8.47029	0.00360995	FALSE	78	0.261166
K07172	5	1.17286	0.379722	1.966	0.00375179	9.82866	0.132055	8.4002	0.00375179	FALSE	79	0.267992
K15871	-4	-2.24287	-3.77113	-0.714614	0.00402182	9.03731	0.107585	8.27394	0.00402182	FALSE	80	0.280231
K02650	-5	-0.571389	-0.960731	-0.182047	0.00402246	5.76389	0.450152	8.27365	0.00402246	FALSE	81	0.280231
K03756	5	1.42177	0.446569	2.39696	0.00427015	15.6046	0.0160413	8.16521	0.00427015	FALSE	82	0.293859
K06941	-5	-0.298737	-0.504129	-0.0933444	0.00436223	13.3231	0.038182	8.12652	0.00436223	FALSE	83	0.296579
K18120	5	1.4274	0.439859	2.41495	0.00461214	4.41207	0.353101	8.02557	0.00461214	FALSE	84	0.302401
K07755	-7	-0.654826	-1.108	-0.201654	0.00462408	2.46558	0.8723	8.02089	0.00462408	FALSE	85	0.302401
K03294	-5	-0.39696	-0.671919	-0.122002	0.00466031	11.8588	0.065194	8.00676	0.00466031	FALSE	86	0.302401
K04034	5	1.95914	0.602061	3.31622	0.00466221	3.23103	0.519934	8.00602	0.00466221	FALSE	87	0.302401
K00850	-5	-0.296659	-0.503779	-0.0895392	0.00499635	12.0873	0.0600485	7.88076	0.00499635	FALSE	88	0.320391
K07082	-7	-0.297685	-0.506537	-0.0888331	0.00521226	13.2517	0.0392088	7.80428	0.00521226	FALSE	89	0.325926
K00297	-5	-0.177891	-0.30272	-0.0530634	0.00522009	3.97388	0.680212	7.80157	0.00522009	FALSE	90	0.325926
K00762	-3	-0.219279	-0.3733	-0.0652582	0.00526436	10.0677	0.12183	7.78631	0.00526436	FALSE	91	0.325926
K02956	-5	-0.30858	-0.525727	-0.0914326	0.00534894	20.0247	0.00274146	7.75752	0.00534894	FALSE	92	0.325926
K01476	7	0.592011	0.17521	1.00881	0.00537145	5.83411	0.442028	7.74993	0.00537145	FALSE	93	0.325926
K03367	5	0.942104	0.276756	1.60745	0.00551637	12.7966	0.046382	7.70187	0.00551637	FALSE	94	0.331158
K00099	-5	-0.342737	-0.586376	-0.0990985	0.00583045	17.6008	0.00731118	7.60197	0.00583045	FALSE	96	0.342721
K02111	-7	-0.274661	-0.470785	-0.0785359	0.00605462	13.6449	0.0338642	7.53397	0.00605462	FALSE	98	0.348635
K20112	7	2.0918	0.595377	3.58822	0.00614825	19.987	0.00278417	7.50633	0.00614825	FALSE	99	0.35045
K07272	4	2.14934	0.595642	3.70304	0.00670086	19.4317	0.00159673	7.35145	0.00670086	FALSE	100	0.378129
K02888	-5	-0.272371	-0.470135	-0.0746075	0.00694705	14.4768	0.0247409	7.28661	0.00694705	FALSE	101	0.388141
K02072	-5	-0.404213	-0.698202	-0.110224	0.007043	17.7335	0.00693375	7.26197	0.007043	FALSE	102	0.389644
K02899	-7	-0.222491	-0.385157	-0.0598257	0.0073445	11.0871	0.0857214	7.18672	0.0073445	FALSE	103	0.401725
K02357	-5	-0.274026	-0.47457	-0.0734816	0.00740376	14.4156	0.0253234	7.17231	0.00740376	FALSE	104	0.401725
K03147	-3	-0.31492	-0.546189	-0.0836504	0.00761036	14.1585	0.0279153	7.12294	0.00761036	FALSE	105	0.409003
K03697	7	1.51816	0.400852	2.63546	0.00774164	19.2289	0.00379399	7.09229	0.00774164	FALSE	106	0.410027
K09862	3	0.708988	0.186564	1.23141	0.00781661	8.24355	0.220798	7.07502	0.00781661	FALSE	107	0.410027
K03733	-5	-0.403735	-0.70154	-0.105929	0.00788113	10.9152	0.0910334	7.06029	0.00788113	FALSE	108	0.410027
K02835	-5	-0.284685	-0.494808	-0.0745623	0.00792007	16.4728	0.0114291	7.05146	0.00792007	FALSE	109	0.410027
K02510	5	2.52326	0.652344	4.39417	0.00820883	49.8541	5.0285e-09	6.98734	0.00820883	FALSE	110	0.421113
K01491	-5	-0.236608	-0.412311	-0.060906	0.00830599	9.77069	0.134647	6.96628	0.00830599	FALSE	111	0.422259
K01601	5	1.48787	0.379603	2.59615	0.00850623	7.9288	0.243366	6.92367	0.00850623	FALSE	112	0.425025
K21472	3	0.760541	0.193791	1.32729	0.00853489	7.00377	0.320499	6.91765	0.00853489	FALSE	113	0.425025
K04043	-5	-0.198463	-0.346884	-0.0500417	0.00877273	7.77028	0.255421	6.86852	0.00877273	FALSE	114	0.425025
K03177	-5	-0.189841	-0.331856	-0.0478259	0.0087926	6.31277	0.38908	6.86448	0.0087926	FALSE	115	0.425025
K00600	-5	-0.245317	-0.428837	-0.0617978	0.00879411	11.401	0.076746	6.86417	0.00879411	FALSE	116	0.425025
K00651	-5	-0.305724	-0.534674	-0.0767746	0.00886529	16.4668	0.0114562	6.84977	0.00886529	FALSE	117	0.425025
K08316	-5	-0.776395	-1.3592	-0.193586	0.00902813	27.3322	0.000125461	6.81725	0.00902813	FALSE	118	0.425025
K01873	-5	-0.232637	-0.407399	-0.057874	0.00908014	9.68475	0.138571	6.807	0.00908014	FALSE	119	0.425025
K01251	-5	-0.371131	-0.650529	-0.0917321	0.00922883	11.7573	0.067608	6.778	0.00922883	FALSE	121	0.425025
K18334	-4	-1.55653	-2.72946	-0.383596	0.00929659	8.00597	0.155907	6.76494	0.00929659	FALSE	122	0.425025
K16841	4	2.06288	0.507954	3.6178	0.00931604	9.7989	0.081138	6.76121	0.00931604	FALSE	123	0.425025
K02493	-5	-0.27901	-0.489388	-0.0686322	0.00933955	12.6249	0.0493938	6.75672	0.00933955	FALSE	124	0.425025
K00978	-5	-0.645163	-1.135	-0.155326	0.00983827	12.5104	0.0515045	6.66395	0.00983827	FALSE	125	0.429756
K01201	-5	-0.678364	-1.19347	-0.163253	0.00984776	24.9019	0.00035603	6.66223	0.00984776	FALSE	126	0.429756
K09812	-5	-0.43771	-0.770269	-0.105152	0.00988905	23.611	0.000615664	6.65477	0.00988905	FALSE	127	0.429756
K07455	6	2.25839	0.540403	3.97637	0.00998109	#N/A	#N/A	6.63827	0.00998109	FALSE	128	0.429756
K02851	-7	-0.334492	-0.589119	-0.0798644	0.0100324	0.979392	0.986381	6.62914	0.0100324	FALSE	129	0.429756
K02071	-5	-0.345102	-0.607961	-0.0822435	0.0100763	14.2714	0.0267467	6.62136	0.0100763	FALSE	130	0.429756
K01520	-7	-0.229764	-0.404989	-0.0545386	0.0101698	11.1227	0.0846571	6.6049	0.0101698	FALSE	131	0.429756
K00962	-5	-0.234263	-0.413019	-0.0555066	0.0102121	10.7934	0.0949754	6.59751	0.0102121	FALSE	132	0.429756
K08724	6	1.45906	0.344636	2.57348	0.0102854	1.68191	0.89117	6.58479	0.0102854	FALSE	133	0.429756
K01875	-7	-0.366295	-0.646442	-0.0861483	0.0103869	14.7185	0.0225632	6.56731	0.0103869	FALSE	134	0.429756
K01921	-5	-0.256796	-0.453213	-0.060378	0.0103937	15.9744	0.013892	6.56614	0.0103937	FALSE	135	0.429756
K00891	-5	-0.140476	-0.247923	-0.0330286	0.0103938	3.24436	0.777611	6.56612	0.0103938	FALSE	136	0.429756
K03742	-3	-0.248567	-0.438789	-0.0583445	0.0104336	4.75449	0.575664	6.55933	0.0104336	FALSE	137	0.429756
K00899	4	1.26847	0.293243	2.2437	0.0107937	4.7112	0.452132	6.49897	0.0107937	FALSE	138	0.435061
K06395	3	0.715755	0.16528	1.26623	0.0108205	21.4454	0.00152533	6.49456	0.0108205	FALSE	139	0.435061
K01887	-3	-0.281202	-0.497806	-0.0645987	0.0109437	16.1395	0.0130246	6.47444	0.0109437	FALSE	140	0.435061
K03778	-3	-0.230144	-0.407425	-0.0528635	0.0109463	4.55195	0.602419	6.47401	0.0109463	FALSE	141	0.435061
K02848	-3	-2.72748	-4.82851	-0.626456	0.0109478	2.87077	0.238024	6.47377	0.0109478	FALSE	142	0.435061
K03070	-5	-0.239494	-0.424442	-0.0545468	0.0111482	11.6628	0.0699272	6.44153	0.0111482	FALSE	143	0.437905
K03402	-3	-0.242048	-0.429028	-0.0550673	0.0111746	11.5284	0.0733553	6.43733	0.0111746	FALSE	144	0.437905
K02500	-5	-0.254321	-0.452533	-0.0561085	0.0119108	11.8344	0.0657659	6.3241	0.0119108	FALSE	146	0.459084
K01876	-5	-0.222443	-0.395909	-0.0489771	0.0119591	9.86814	0.130316	6.31692	0.0119591	FALSE	147	0.459084
K14274	-5	-0.823069	-1.46614	-0.180001	0.0121219	14.1364	0.0281486	6.29296	0.0121219	FALSE	148	0.461878
K05847	3	0.564938	0.121977	1.0079	0.0124308	12.1308	0.0591134	6.24837	0.0124308	FALSE	149	0.461878
K22044	-3	-0.384632	-0.686257	-0.083007	0.0124423	8.37163	0.212121	6.24672	0.0124423	FALSE	150	0.461878
K12137	-5	-0.437564	-0.780823	-0.0943046	0.0124745	8.21555	0.222733	6.24215	0.0124745	FALSE	151	0.461878
K19235	5	1.1176	0.240666	1.99453	0.0124946	16.3726	0.011888	6.23929	0.0124946	FALSE	152	0.461878
K08587	3	1.89671	0.405625	3.38779	0.0126619	4.83462	0.304691	6.21575	0.0126619	FALSE	153	0.461878
K01814	-3	-0.249927	-0.44644	-0.053414	0.0126776	13.0825	0.0417442	6.21355	0.0126776	FALSE	154	0.461878
K07713	-5	-0.596824	-1.06614	-0.127504	0.0126867	12.1874	0.0579157	6.21228	0.0126867	FALSE	155	0.461878
K15582	-5	-0.38271	-0.685131	-0.0802892	0.0131268	14.912	0.0209521	6.15194	0.0131268	FALSE	157	0.471812
K00821	-3	-0.186147	-0.333709	-0.0385845	0.0134189	4.38573	0.624627	6.11303	0.0134189	FALSE	158	0.472532
K03762	-5	-0.520024	-0.932386	-0.107663	0.0134477	11.4299	0.0759648	6.10923	0.0134477	FALSE	159	0.472532
K04078	-5	-0.28782	-0.516109	-0.0595306	0.0134713	16.2965	0.012248	6.10614	0.0134713	FALSE	160	0.472532
K03797	-5	-0.18631	-0.334102	-0.0385184	0.0134818	3.45449	0.750015	6.10477	0.0134818	FALSE	161	0.472532
K12240	-3	-1.46729	-2.63616	-0.298413	0.0138805	17.6528	0.00716091	6.05328	0.0138805	FALSE	162	0.483503
K12963	5	0.908599	0.183533	1.63367	0.0140461	11.1206	0.0847194	6.03234	0.0140461	FALSE	163	0.484132
K02340	-3	-0.323653	-0.582034	-0.065273	0.0140846	15.5755	0.0162229	6.0275	0.0140846	FALSE	164	0.484132
K16907	-5	-1.91342	-3.44298	-0.383864	0.0142126	19.0547	0.00407219	6.01154	0.0142126	FALSE	165	0.484132
K08998	-5	-0.294958	-0.530813	-0.0591026	0.0142417	12.892	0.0447835	6.00793	0.0142417	FALSE	166	0.484132
K03800	-5	-0.425439	-0.766634	-0.084245	0.0145293	21.1082	0.0017543	5.97266	0.0145293	FALSE	167	0.4855
K01524	-5	-0.194898	-0.351318	-0.0384785	0.0146019	9.95955	0.126366	5.96388	0.0146019	FALSE	168	0.4855
K01163	-5	-0.384489	-0.693117	-0.0758614	0.0146172	13.5991	0.0344489	5.96203	0.0146172	FALSE	169	0.4855
K03046	-3	-0.242175	-0.436585	-0.0477647	0.0146261	12.2226	0.0571834	5.96096	0.0146261	FALSE	170	0.4855
K07348	7	2.11934	0.416146	3.82254	0.0147342	36.0901	2.64763e-06	5.94797	0.0147342	FALSE	171	0.48623
K01494	-7	-0.435371	-0.786159	-0.0845826	0.0149928	11.392	0.076991	5.91732	0.0149928	FALSE	172	0.491885
K06113	-5	-0.436248	-0.788248	-0.084248	0.0151379	8.62059	0.196067	5.90035	0.0151379	FALSE	173	0.49283
K03739	4	0.993924	0.191485	1.79636	0.0151962	11.4454	0.0432298	5.89357	0.0151962	FALSE	174	0.49283
K01868	-5	-0.266431	-0.481835	-0.0510273	0.0153395	15.3041	0.0180188	5.87705	0.0153395	FALSE	175	0.494634
K13929	4	2.2454	0.422343	4.06845	0.0157774	10.9255	0.0528768	5.82751	0.0157774	FALSE	178	0.50018
K14057	5	1.54841	0.289228	2.80759	0.0159456	10.45	0.106938	5.80887	0.0159456	FALSE	179	0.500715
K01810	-5	-0.196688	-0.356754	-0.0366223	0.0160228	10.1601	0.11807	5.80037	0.0160228	FALSE	180	0.500715
K06175	3	1.45454	0.270406	2.63866	0.0160605	22.5191	0.000974644	5.79624	0.0160605	FALSE	181	0.500715
K01534	-3	-0.273501	-0.496643	-0.0503591	0.0162927	7.94371	0.242256	5.77101	0.0162927	FALSE	182	0.504313
K09882	5	1.92441	0.353428	3.49538	0.0163547	#N/A	#N/A	5.76434	0.0163547	FALSE	183	0.504313
K06122	4	1.92835	0.348	3.5087	0.0167771	8.74586	0.11964	5.71955	0.0167771	FALSE	184	0.514527
K11709	3	2.11588	0.380079	3.85169	0.0168885	1.13928	0.56573	5.70792	0.0168885	FALSE	185	0.515146
K10006	-5	-0.727885	-1.326	-0.129773	0.0170689	28.0724	9.10566e-05	5.68928	0.0170689	FALSE	186	0.517848
K03328	-5	-0.932648	-1.70236	-0.162936	0.0175557	9.73369	0.136324	5.63995	0.0175557	FALSE	187	0.52977
K01939	-5	-0.321004	-0.586764	-0.0552437	0.0179144	27.1436	0.000136107	5.6045	0.0179144	FALSE	188	0.532575
K01770	-7	-0.224578	-0.410623	-0.0385332	0.017986	12.364	0.0543239	5.59752	0.017986	FALSE	189	0.532575
K03830	5	1.9859	0.339626	3.63218	0.018064	21.6492	0.00140144	5.58993	0.018064	FALSE	190	0.532575
K00045	-5	-0.629404	-1.15122	-0.107589	0.0180752	9.41686	0.151456	5.58885	0.0180752	FALSE	191	0.532575
K04077	-5	-0.221184	-0.404703	-0.0376664	0.0181649	11.5929	0.0716911	5.58018	0.0181649	FALSE	192	0.532575
K00013	-3	-0.295354	-0.540517	-0.0501912	0.018215	15.394	0.0174039	5.57536	0.018215	FALSE	193	0.532575
K01243	-3	-0.285295	-0.522589	-0.0480015	0.018451	17.7035	0.00701756	5.55281	0.018451	FALSE	194	0.536697
K06215	-7	-0.532005	-0.976768	-0.0872419	0.0190568	33.8558	7.17266e-06	5.4963	0.0190568	FALSE	195	0.541041
K02761	5	0.497793	0.08138	0.914206	0.0191293	9.70785	0.137507	5.48966	0.0191293	FALSE	196	0.541041
K08167	4	1.63222	0.264753	2.99969	0.0193133	7.6334	0.17763	5.47292	0.0193133	FALSE	197	0.541041
K01591	-3	-0.186678	-0.343113	-0.0302427	0.0193421	9.30084	0.157352	5.47032	0.0193421	FALSE	198	0.541041
K02004	-5	-0.235884	-0.433638	-0.0381304	0.0193935	12.2654	0.0563031	5.46568	0.0193935	FALSE	199	0.541041
K21755	-4	-1.78646	-3.28424	-0.288689	0.0194009	2.6382	0.450832	5.46502	0.0194009	FALSE	200	0.541041
K01956	-3	-0.193203	-0.355195	-0.0312113	0.0194083	7.84114	0.249975	5.46435	0.0194083	FALSE	201	0.541041
K00991	-5	-0.250103	-0.459983	-0.040222	0.0195134	12.2324	0.0569813	5.45491	0.0195134	FALSE	202	0.541041
K01000	-3	-0.234917	-0.432228	-0.0376072	0.0196202	12.9685	0.0435382	5.44537	0.0196202	FALSE	203	0.541041
K19092	-3	-1.50991	-2.77855	-0.241262	0.019664	10.8138	0.0943032	5.44148	0.019664	FALSE	204	0.541041
K16435	-4	-1.95892	-3.6049	-0.312934	0.0196696	12.5174	0.0283468	5.44098	0.0196696	FALSE	205	0.541041
K01695	-3	-0.184196	-0.339442	-0.0289493	0.0200482	7.26576	0.296968	5.40769	0.0200482	FALSE	206	0.541041
K00939	-3	-0.197372	-0.363947	-0.0307979	0.0202146	8.83721	0.182942	5.39327	0.0202146	FALSE	208	0.541041
K02504	3	1.58934	0.24762	2.93107	0.0202501	19.9153	0.00286719	5.39021	0.0202501	FALSE	209	0.541041
K01626	-7	-0.41673	-0.768572	-0.064888	0.0202638	22.3117	0.00106304	5.38903	0.0202638	FALSE	210	0.541041
K03816	-5	-0.260552	-0.480929	-0.0401753	0.020489	12.5137	0.051442	5.36974	0.020489	FALSE	211	0.541041
K21086	5	1.21496	0.185971	2.24394	0.0206572	17.0201	0.0092095	5.35549	0.0206572	FALSE	212	0.541041
K06212	5	1.19861	0.183342	2.21389	0.020673	20.9238	0.00189334	5.35415	0.020673	FALSE	213	0.541041
K07133	-3	-0.28323	-0.523218	-0.0432425	0.0207159	13.468	0.036177	5.35054	0.0207159	FALSE	214	0.541041
K15531	-3	-0.681517	-1.25956	-0.103473	0.0208435	22.1957	0.00111587	5.33983	0.0208435	FALSE	215	0.541041
K00820	-3	-0.206668	-0.381975	-0.03136	0.0208564	10.0123	0.124133	5.33875	0.0208564	FALSE	216	0.541041
K01156	-7	-0.651512	-1.20417	-0.0988576	0.0208573	20.0788	0.00268137	5.33868	0.0208573	FALSE	217	0.541041
K18892	3	2.04029	0.307531	3.77305	0.0210092	10.2877	0.0358511	5.32603	0.0210092	FALSE	218	0.541041
K10710	-5	-0.589994	-1.09165	-0.0883377	0.0211611	16.9748	0.00937649	5.31348	0.0211611	FALSE	219	0.541041
K11906	3	2.28257	0.338065	4.22708	0.0214077	23.4918	0.000647448	5.2933	0.0214077	FALSE	220	0.541041
K09681	-3	-2.11328	-3.91356	-0.312985	0.0214081	2.18567	0.335265	5.29326	0.0214081	FALSE	221	0.541041
K02554	3	1.6169	0.238986	2.99482	0.0214539	20.1561	0.00259759	5.28954	0.0214539	FALSE	222	0.541041
K07390	5	1.73899	0.257026	3.22096	0.0214544	30.735	2.84794e-05	5.2895	0.0214544	FALSE	223	0.541041
K01304	-5	-0.537546	-0.995958	-0.079133	0.0215447	14.8322	0.0216032	5.28219	0.0215447	FALSE	224	0.541041
K02037	-7	-0.158706	-0.294077	-0.0233344	0.0215726	4.57564	0.599271	5.27993	0.0215726	FALSE	225	0.541041
K08728	4	1.4193	0.203232	2.63537	0.0221657	5.05843	0.408791	5.23273	0.0221657	FALSE	227	0.550115
K02109	-5	-0.246567	-0.457973	-0.0351614	0.0222573	18.7726	0.00456544	5.22556	0.0222573	FALSE	228	0.550115
K09456	5	1.27381	0.181102	2.36651	0.0223244	14.6655	0.023024	5.22033	0.0223244	FALSE	229	0.550115
K07107	-7	-0.181436	-0.337956	-0.0249155	0.023089	4.40354	0.622239	5.1618	0.023089	FALSE	230	0.564367
K03466	-5	-0.475103	-0.885003	-0.065202	0.0231028	31.111	2.41415e-05	5.16076	0.0231028	FALSE	231	0.564367
K00859	-5	-0.235833	-0.440622	-0.0310438	0.0240035	14.1434	0.0280742	5.09438	0.0240035	FALSE	232	0.583843
K03550	-3	-0.209153	-0.391275	-0.0270313	0.0243938	12.7884	0.0465218	5.06642	0.0243938	FALSE	233	0.589833
K13288	-5	-0.400411	-0.74923	-0.0515909	0.0244588	7.84608	0.249598	5.0618	0.0244588	FALSE	234	0.589833
K00791	-3	-0.168715	-0.316248	-0.0211818	0.0250026	8.72868	0.189422	5.02371	0.0250026	FALSE	235	0.597666
K02601	-5	-0.314538	-0.589677	-0.0393983	0.0250508	22.2488	0.00109138	5.02037	0.0250508	FALSE	236	0.597666
K19419	5	2.39636	0.299434	4.49329	0.0251013	9.56084	0.048512	5.01688	0.0251013	FALSE	237	0.597666
K01823	5	0.382856	0.0463182	0.719393	0.0257662	6.60005	0.359421	4.97164	0.0257662	FALSE	239	0.599937
K01653	-5	-0.336196	-0.63176	-0.0406317	0.0257871	28.845	6.50875e-05	4.97024	0.0257871	FALSE	240	0.599937
K01664	5	0.600741	0.071924	1.12956	0.0259782	9.98632	0.125229	4.95747	0.0259782	FALSE	242	0.599937
K20107	7	1.14648	0.137119	2.15584	0.0259995	19.6593	0.0031836	4.95605	0.0259995	FALSE	243	0.599937
K20108	7	1.14648	0.137119	2.15584	0.0259995	19.6593	0.0031836	4.95605	0.0259995	FALSE	244	0.599937
K03596	-5	-0.25693	-0.483204	-0.0306564	0.0260472	18.6451	0.00480692	4.95288	0.0260472	FALSE	245	0.599937
K02600	-5	-0.308197	-0.579966	-0.0364291	0.0262369	18.8401	0.00444243	4.94034	0.0262369	FALSE	246	0.60185
K19780	-4	-1.67791	-3.1609	-0.194912	0.0265845	#N/A	#N/A	4.91759	0.0265845	FALSE	247	0.607354
K01869	-3	-0.199754	-0.37649	-0.0230192	0.0267434	11.1181	0.0847935	4.9073	0.0267434	FALSE	248	0.608521
K00606	-5	-0.283088	-0.533987	-0.0321896	0.0270066	14.5884	0.0237118	4.89039	0.0270066	FALSE	249	0.612042
K07007	-4	-2.51923	-4.76066	-0.2778	0.0276033	16.3477	0.00591842	4.85268	0.0276033	FALSE	250	0.623061
K01635	7	0.517469	0.0560468	0.978891	0.0279468	5.47554	0.484418	4.83134	0.0279468	FALSE	251	0.628303
K15577	5	1.47997	0.15825	2.8017	0.0281902	4.39278	0.355451	4.8164	0.0281902	FALSE	252	0.631258
K02443	3	0.671258	0.0708041	1.27171	0.0284461	15.398	0.0173773	4.80082	0.0284461	FALSE	253	0.63237
K01881	-5	-0.222698	-0.422153	-0.0232418	0.0286441	13.1963	0.0400219	4.78888	0.0286441	FALSE	254	0.63237
K17734	3	0.455598	0.0474012	0.863794	0.0287015	10.5784	0.102313	4.78543	0.0287015	FALSE	255	0.63237
K01056	-5	-0.227673	-0.431947	-0.0233987	0.0289278	14.7578	0.0222262	4.77191	0.0289278	FALSE	257	0.63237
K03470	-3	-0.242416	-0.459932	-0.0248999	0.0289381	17.258	0.00838043	4.77129	0.0289381	FALSE	258	0.63237
K03076	-3	-0.337132	-0.639807	-0.0344571	0.0290292	23.7395	0.000583129	4.76588	0.0290292	FALSE	259	0.63237
K09898	5	0.968452	0.0979629	1.83894	0.0292179	17.6513	0.00716531	4.75473	0.0292179	FALSE	260	0.63237
K03169	-5	-0.433103	-0.822846	-0.0433598	0.029405	31.7181	1.84783e-05	4.74375	0.029405	FALSE	261	0.63237
K00981	-5	-0.183011	-0.347782	-0.0182398	0.029486	8.84308	0.182597	4.73901	0.029486	FALSE	262	0.63237
K02961	-3	-0.296881	-0.564424	-0.0293376	0.0296387	28.8943	6.37038e-05	4.73013	0.0296387	FALSE	263	0.63237
K00216	-3	-1.48866	-2.83145	-0.145875	0.0297889	20.4281	0.00232287	4.72144	0.0297889	FALSE	264	0.63237
K21417	5	0.628436	0.0612289	1.19564	0.0298905	13.3431	0.0378998	4.71558	0.0298905	FALSE	265	0.63237
K00761	-5	-0.235741	-0.448626	-0.0228561	0.029977	14.7754	0.0220777	4.71061	0.029977	FALSE	267	0.63237
K09748	-3	-0.220279	-0.419429	-0.0211287	0.0301659	11.983	0.0623483	4.69981	0.0301659	FALSE	268	0.63237
K10906	-5	-1.95711	-3.72668	-0.187553	0.0301817	9.88202	0.0424627	4.69891	0.0301817	FALSE	269	0.63237
K19405	5	0.354686	0.033844	0.675528	0.0302569	7.70335	0.260652	4.69463	0.0302569	FALSE	270	0.63237
K02077	-5	-0.622262	-1.18597	-0.058555	0.0304985	13.2204	0.0396661	4.68097	0.0304985	FALSE	271	0.632825
K00796	-3	-0.323647	-0.617433	-0.0298604	0.0308366	16.9076	0.00962904	4.66203	0.0308366	FALSE	272	0.632825
K02563	-3	-0.213673	-0.407708	-0.0196386	0.0309017	13.25	0.0392334	4.65841	0.0309017	FALSE	273	0.632825
K07259	-5	-0.563444	-1.07534	-0.0515498	0.0309792	25.0008	0.000341343	4.65412	0.0309792	FALSE	274	0.632825
K00789	-3	-0.190942	-0.364417	-0.0174664	0.030982	9.96707	0.126046	4.65396	0.030982	FALSE	275	0.632825
K18349	-5	-0.31534	-0.601837	-0.0288429	0.0309837	10.1119	0.120018	4.65387	0.0309837	FALSE	276	0.632825
K00603	-5	-0.832399	-1.58916	-0.0756372	0.0310946	25.7956	0.000243035	4.64773	0.0310946	FALSE	277	0.632825
K07652	5	0.941173	0.0844078	1.79794	0.0313141	15.4773	0.016852	4.63566	0.0313141	FALSE	278	0.632825
K01785	-7	-0.220381	-0.421136	-0.0196249	0.031432	10.2156	0.115861	4.62921	0.031432	FALSE	279	0.632825
K18348	-6	-0.982564	-1.87793	-0.0871986	0.0314886	#N/A	#N/A	4.62612	0.0314886	FALSE	280	0.632825
K12308	-5	-0.432813	-0.827271	-0.0383555	0.0315123	27.8724	9.93066e-05	4.62484	0.0315123	FALSE	281	0.632825
K01495	-3	-0.232014	-0.443937	-0.0200901	0.0318916	15.715	0.0153683	4.60431	0.0318916	FALSE	282	0.636966
K03629	-5	-0.280413	-0.53671	-0.0241149	0.0320028	20.449	0.00230301	4.59835	0.0320028	FALSE	283	0.636966
K02863	-5	-0.264508	-0.506617	-0.0223993	0.0322503	19.9583	0.00281712	4.58514	0.0322503	FALSE	284	0.636966
K02342	-3	-0.323102	-0.618942	-0.0272622	0.0323081	12.3694	0.0542167	4.58208	0.0323081	FALSE	285	0.636966
K02036	-3	-0.275712	-0.528201	-0.0232233	0.0323357	22.4289	0.00101215	4.58061	0.0323357	FALSE	286	0.636966
K03896	4	1.84192	0.154559	3.52928	0.0323958	#N/A	#N/A	4.57743	0.0323958	FALSE	287	0.636966
K02818	3	0.857036	0.0694001	1.64467	0.0329526	15.9974	0.0137677	4.54824	0.0329526	FALSE	288	0.64452
K02341	-5	-0.312344	-0.599637	-0.0250518	0.0330997	19.7953	0.00301145	4.54062	0.0330997	FALSE	289	0.64452
K02988	-5	-0.248056	-0.476327	-0.0197854	0.0331845	19.9127	0.00287028	4.53624	0.0331845	FALSE	290	0.64452
K01844	3	1.80899	0.142457	3.47552	0.0333783	12.8831	0.0449307	4.52627	0.0333783	FALSE	291	0.64452
K03769	5	0.697095	0.0544989	1.33969	0.0334875	8.52222	0.202284	4.52068	0.0334875	FALSE	292	0.64452
K11733	5	0.660084	0.0512981	1.26887	0.0335769	12.3035	0.05553	4.51612	0.0335769	FALSE	293	0.64452
K09923	5	1.01634	0.0789707	1.9537	0.0335795	14.3315	0.0261449	4.51599	0.0335795	FALSE	294	0.64452
K00528	-5	-0.339313	-0.652831	-0.0257947	0.0339033	12.8948	0.0447371	4.49957	0.0339033	FALSE	295	0.647428
K00997	-7	-0.394857	-0.759893	-0.0298199	0.0339998	25.0012	0.000341276	4.49471	0.0339998	FALSE	296	0.647428
K15372	-5	-0.524196	-1.00901	-0.0393836	0.0340752	16.9076	0.00962875	4.49093	0.0340752	FALSE	297	0.647428
K03316	-5	-0.565765	-1.0907	-0.0408274	0.034652	17.6003	0.00731261	4.46224	0.034652	FALSE	298	0.652019
K19411	7	0.317067	0.0228627	0.611272	0.034663	2.16982	0.903436	4.4617	0.034663	FALSE	299	0.652019
K01612	3	0.770949	0.0555891	1.48631	0.0346634	5.98346	0.425046	4.46168	0.0346634	FALSE	300	0.652019
K09816	-3	-0.330023	-0.636546	-0.0235009	0.0348383	17.409	0.00789207	4.45308	0.0348383	FALSE	301	0.653131
K10547	-4	-1.16815	-2.25456	-0.0817478	0.0350791	#N/A	#N/A	4.44132	0.0350791	FALSE	303	0.653305
K12410	-3	-0.319039	-0.616515	-0.0215637	0.0355498	17.4405	0.0077938	4.41857	0.0355498	FALSE	304	0.654533
K01914	-3	-0.170659	-0.329805	-0.011513	0.035575	8.86345	0.181404	4.41736	0.035575	FALSE	305	0.654533
K01523	-5	-0.488029	-0.943507	-0.0325504	0.0357261	32.5076	1.30395e-05	4.41013	0.0357261	FALSE	306	0.654533
K02906	-5	-0.180054	-0.34826	-0.0118488	0.0359026	10.5219	0.104325	4.40173	0.0359026	FALSE	307	0.654533
K03851	-5	-1.02618	-1.98489	-0.0674715	0.0359139	11.2971	0.0796165	4.40119	0.0359139	FALSE	308	0.654533
K03040	-5	-0.260878	-0.50483	-0.0169251	0.0360872	22.9818	0.000802588	4.39298	0.0360872	FALSE	309	0.654533
K19310	5	0.864032	0.0557158	1.67235	0.0361656	18.1221	0.00593425	4.38928	0.0361656	FALSE	311	0.654533
K00240	-3	-0.231381	-0.447986	-0.0147754	0.0362903	10.0285	0.123455	4.38341	0.0362903	FALSE	312	0.654533
K03043	-3	-0.215547	-0.417458	-0.0136356	0.0364094	13.8018	0.0319299	4.37783	0.0364094	FALSE	313	0.654533
K07459	5	0.729652	0.0461161	1.41319	0.0364209	10.0991	0.12054	4.37729	0.0364209	FALSE	314	0.654533
K20373	5	1.36296	0.0839497	2.64197	0.0367429	16.9682	0.00940094	4.36229	0.0367429	FALSE	315	0.658223
K03425	5	1.24192	0.0735291	2.4103	0.0372231	22.8416	0.000851314	4.34018	0.0372231	FALSE	316	0.663282
K02819	3	0.823388	0.0485975	1.59818	0.0372604	15.5618	0.0163094	4.33847	0.0372604	FALSE	317	0.663282
K07300	3	1.42732	0.0802055	2.77444	0.0378332	16.1256	0.0130953	4.31251	0.0378332	FALSE	318	0.667801
K02057	-3	-0.173422	-0.3371	-0.00974345	0.0378351	7.69869	0.26102	4.31242	0.0378351	FALSE	319	0.667801
K05567	5	0.577019	0.0309425	1.12309	0.0383567	14.5508	0.0240538	4.28913	0.0383567	FALSE	322	0.667801
K02038	-5	-0.321196	-0.625175	-0.0172162	0.0383617	27.6138	0.000111077	4.28891	0.0383617	FALSE	323	0.667801
K02996	-5	-0.220828	-0.429914	-0.0117421	0.0384491	17.7955	0.00676403	4.28504	0.0384491	FALSE	324	0.667801
K07273	3	0.298174	0.0158376	0.580511	0.038461	6.04272	0.418422	4.28452	0.038461	FALSE	325	0.667801
K02653	-3	-0.468269	-0.91211	-0.0244283	0.0386553	21.5303	0.00147249	4.27595	0.0386553	FALSE	326	0.667814
K11382	5	1.39384	0.0716174	2.71606	0.0388167	14.5914	0.0236843	4.26887	0.0388167	FALSE	328	0.667814
K01920	5	0.962574	0.0471259	1.87802	0.0393164	13.0327	0.0425192	4.24714	0.0393164	FALSE	329	0.674354
K01739	-5	-0.472536	-0.922558	-0.022514	0.0395884	24.4334	0.000434552	4.23544	0.0395884	FALSE	330	0.675165
K06910	-5	-0.656845	-1.28331	-0.0303798	0.039878	26.1034	0.000212981	4.22307	0.039878	FALSE	331	0.675165
K09704	-3	-0.231645	-0.452816	-0.010475	0.0400929	4.53056	0.605266	4.21395	0.0400929	FALSE	333	0.675165
K11070	-3	-0.144846	-0.283243	-0.00644907	0.0402382	4.61818	0.59363	4.20781	0.0402382	FALSE	334	0.675165
K03101	-5	-0.234101	-0.457809	-0.0103936	0.0402645	17.0672	0.00903948	4.2067	0.0402645	FALSE	335	0.675165
K02167	5	1.01259	0.0445458	1.98063	0.0403493	17.6497	0.00716987	4.20313	0.0403493	FALSE	336	0.675165
K00943	-3	-0.365813	-0.715652	-0.0159751	0.0404168	21.2352	0.00166435	4.2003	0.0404168	FALSE	337	0.675165
K11893	3	2.04417	0.0878702	4.00047	0.0405601	#N/A	#N/A	4.1943	0.0405601	FALSE	339	0.675165
K02203	-5	-0.277024	-0.542921	-0.0111259	0.0411541	10.6097	0.101214	4.16966	0.0411541	FALSE	340	0.678508
K01250	-3	-0.614087	-1.2039	-0.0242764	0.0412871	15.5693	0.0162624	4.16419	0.0412871	FALSE	341	0.678508
K07454	3	1.35394	0.0529088	2.65498	0.0413833	2.21377	0.696509	4.16025	0.0413833	FALSE	342	0.678508
K08303	-3	-0.295618	-0.579742	-0.0114931	0.0414255	25.9997	0.000222673	4.15853	0.0414255	FALSE	343	0.678508
K02939	-3	-0.226007	-0.443464	-0.00854979	0.0416476	17.9361	0.00639392	4.14947	0.0416476	FALSE	344	0.678508
K19997	-3	-0.777573	-1.52634	-0.0288093	0.0418131	19.6811	0.00315538	4.14275	0.0418131	FALSE	345	0.678508
K02822	5	0.496039	0.017759	0.974319	0.0420789	19.0821	0.00402714	4.13203	0.0420789	FALSE	346	0.678508
K01438	-5	-0.355757	-0.699108	-0.0124061	0.0422771	13.446	0.0364758	4.12408	0.0422771	FALSE	347	0.678508
K07350	3	0.792751	0.0274623	1.55804	0.0423264	9.35821	0.154412	4.12211	0.0423264	FALSE	348	0.678508
K01424	-3	-0.279881	-0.550199	-0.0095619	0.0424284	16.668	0.0105839	4.11803	0.0424284	FALSE	349	0.678508
K07304	5	0.473432	0.0156397	0.931225	0.0426703	9.13905	0.165908	4.10842	0.0426703	FALSE	351	0.678508
K01551	3	0.610878	0.0201368	1.20162	0.0426855	16.0141	0.0136786	4.10781	0.0426855	FALSE	352	0.678508
K07006	-5	-0.684311	-1.34672	-0.0219071	0.0428895	6.8744	0.33262	4.09975	0.0428895	FALSE	355	0.678508
K01866	-5	-0.187045	-0.36821	-0.00587992	0.0430137	9.91501	0.128277	4.09486	0.0430137	FALSE	357	0.678508
K00759	-5	-0.24814	-0.488653	-0.00762648	0.0431647	18.4574	0.0051852	4.08894	0.0431647	FALSE	358	0.678508
K12268	5	1.27321	0.0391252	2.5073	0.0431658	15.234	0.0185129	4.0889	0.0431658	FALSE	359	0.678508
K01586	-3	-0.265781	-0.523705	-0.00785636	0.0434182	18.8321	0.00445687	4.07904	0.0434182	FALSE	360	0.679791
K02897	-3	-0.258223	-0.508905	-0.00754196	0.0434944	14.653	0.0231339	4.07608	0.0434944	FALSE	361	0.679791
K00174	-3	-0.702456	-1.38477	-0.0201452	0.0436088	45.3844	3.92514e-08	4.07165	0.0436088	FALSE	362	0.679791
K01996	-3	-0.198595	-0.391741	-0.00544861	0.043878	8.64034	0.194838	4.06125	0.043878	FALSE	363	0.681074
K07696	-5	-0.797353	-1.57332	-0.0213883	0.0440108	#N/A	#N/A	4.05615	0.0440108	FALSE	364	0.681074
K16698	-3	-1.51634	-2.99292	-0.039759	0.0441421	5.51062	0.238797	4.05112	0.0441421	FALSE	365	0.681074
K19005	6	0.908967	0.0236791	1.79426	0.0441791	#N/A	#N/A	4.0497	0.0441791	FALSE	366	0.681074
K03604	5	0.529402	0.0135105	1.04529	0.0442945	8.74493	0.18844	4.0453	0.0442945	FALSE	367	0.681074
K01081	-5	-1.19443	-2.36028	-0.0285688	0.0446441	37.2354	1.58424e-06	4.03203	0.0446441	FALSE	368	0.684584
K02115	-3	-0.190853	-0.377614	-0.00409233	0.0451868	14.0262	0.0293449	4.01165	0.0451868	FALSE	369	0.689182
K09801	5	1.44639	0.0307531	2.86203	0.0452265	20.0124	0.00275533	4.01017	0.0452265	FALSE	370	0.689182
K11530	5	1.76328	0.0360107	3.49054	0.0454111	17.5956	0.00732645	4.00331	0.0454111	FALSE	371	0.689182
K09893	5	0.915588	0.0179053	1.81327	0.0456021	15.1811	0.0188941	3.99623	0.0456021	FALSE	372	0.689182
K02878	-5	-0.169885	-0.336566	-0.00320347	0.0457565	10.9062	0.0913192	3.99054	0.0457565	FALSE	373	0.689182
K03615	-3	-0.424403	-0.841217	-0.00758834	0.0459724	27.0631	0.000140917	3.9826	0.0459724	FALSE	375	0.689182
K10202	6	1.12187	0.0200273	2.22372	0.0459787	#N/A	#N/A	3.98237	0.0459787	FALSE	376	0.689182
K00287	-3	-0.33505	-0.664216	-0.00588365	0.0460432	22.4692	0.000995198	3.98001	0.0460432	FALSE	377	0.689182
K01693	-5	-0.48458	-0.963144	-0.00601623	0.0471886	32.0529	1.59408e-05	3.93865	0.0471886	FALSE	379	0.7026
K07160	-3	-0.528938	-1.05313	-0.00474768	0.0479608	28.1994	8.61753e-05	3.91136	0.0479608	FALSE	381	0.707864
K00525	-3	-0.238226	-0.474515	-0.00193808	0.0481503	11.8699	0.0649344	3.90473	0.0481503	FALSE	383	0.707864
K18474	4	1.25409	0.0100962	2.49809	0.0481694	10.4233	0.0640919	3.90407	0.0481694	FALSE	384	0.707864
K02935	-5	-0.155358	-0.30961	-0.0011069	0.0483785	8.80489	0.184852	3.89679	0.0483785	FALSE	385	0.708563
K06013	-3	-0.622649	-1.24111	-0.00418955	0.0484681	8.81108	0.184485	3.89368	0.0484681	FALSE	386	0.708563
K17108	-4	-1.09539	-2.18466	-0.00611598	0.0487275	9.05741	0.106796	3.88472	0.0487275	FALSE	387	0.708628
K00008	-3	-0.961473	-1.91811	-0.00483767	0.0488526	34.8849	4.53651e-06	3.88041	0.0488526	FALSE	388	0.708628
K00602	-3	-0.198981	-0.397479	-0.000482397	0.0494458	13.9099	0.0306585	3.86015	0.0494458	FALSE	389	0.708628
K01897	-3	-0.202188	-0.403948	-0.000427674	0.0495163	8.89121	0.179789	3.85776	0.0495163	FALSE	390	0.708628
K00286	-3	-0.205369	-0.410306	-0.000431901	0.0495191	13.6491	0.0338114	3.85767	0.0495191	FALSE	391	0.708628
K02221	-3	-0.587628	-1.17451	-0.000744728	0.04971	23.9435	0.000534907	3.85121	0.04971	FALSE	392	0.708628
K06282	-5	-0.609581	-1.21857	-0.000594517	0.0497768	20.2792	0.00246958	3.84896	0.0497768	FALSE	393	0.708628
K05524	-3	-1.60962	-3.2179	-0.00133156	0.0498106	#N/A	#N/A	3.84782	0.0498106	FALSE	394	0.708628
K02931	-5	-0.226691	-0.453195	-0.000186843	0.0498113	18.8854	0.0043616	3.8478	0.0498113	FALSE	395	0.708628
K07447	-3	-0.278372	-0.556568	-0.000176813	0.0498546	24.2443	0.000470879	3.84634	0.0498546	FALSE	396	0.708628
K07173	-3	-0.24564	-0.491249	-3.00602e-05	0.049972	23.4167	0.000668288	3.8424	0.049972	FALSE	397	0.708628
K06351	4	1.39006	0.000124674	2.78	0.0499795	#N/A	#N/A	3.84215	0.0499795	FALSE	398	0.708628

## Sheet: deseq2_poscounts_zb
K0	signcon	randomSummary	randomCi.lb	randomCi.ub	randomP	het_QE	het_QEp	het_QM	het_QMp	error	rank	AdjP
K07134	-3	-14.6588	-15.995	-13.3225	1.51741e-102	6.61677	0.0365751	462.301	1.51741e-102	FALSE	10	1.07053e-99
K15869	-5	-14.3677	-17.8941	-10.8414	1.39829e-15	27.7381	1.40938e-05	63.77	1.39829e-15	FALSE	27	2.32117e-13
K16176	-5	-4.30381	-5.04179	-3.56584	2.94917e-30	0.176734	0.996318	130.653	2.94917e-30	FALSE	31	6.16485e-28
K09681	-3	-11.7423	-17.2729	-6.2118	3.16355e-05	2.1276	0.345143	17.3169	3.16355e-05	FALSE	35	0.00287985
K02877	-4	-2.3088	-3.17218	-1.44542	1.59527e-07	0.662815	0.984947	27.4703	1.59527e-07	FALSE	42	2.0463e-05
K00952	-3	-2.14041	-3.03661	-1.24422	2.85411e-06	3.20616	0.201276	21.9122	2.85411e-06	FALSE	46	0.000342737
K19779	-3	-2.47418	-3.59899	-1.34937	1.62359e-05	42.8252	1.1249e-08	18.5866	1.62359e-05	FALSE	49	0.00163635
K19088	-5	-1.28132	-1.70984	-0.852799	4.61447e-09	21.0267	0.00181447	34.3456	4.61447e-09	FALSE	50	6.67797e-07
K19005	5	1.10866	0.713936	1.50338	3.69222e-08	3.40584	0.492339	30.3047	3.69222e-08	FALSE	53	4.96164e-06
K06013	-5	-0.962617	-1.29711	-0.628124	1.69591e-08	3.85097	0.696836	31.8149	1.69591e-08	FALSE	55	2.39293e-06
K11206	-7	-0.958105	-1.30909	-0.607122	8.78224e-08	9.35748	0.154449	28.6254	8.78224e-08	FALSE	57	1.15272e-05
K10201	-3	-1.20272	-1.71313	-0.692309	3.86702e-06	2.75696	0.599284	21.3297	3.86702e-06	FALSE	58	0.000445418
K05712	7	1.95686	0.979896	2.93383	8.64412e-05	24.5611	0.000411609	15.4119	8.64412e-05	FALSE	60	0.00687147
K00282	5	0.918573	0.499502	1.33764	1.73834e-05	7.56697	0.271574	18.4564	1.73834e-05	FALSE	62	0.00172126
K04567	-7	-0.473139	-0.631122	-0.315157	4.36162e-09	4.253	0.642481	34.4553	4.36162e-09	FALSE	63	6.47815e-07
K09799	6	3.00673	1.32336	4.69009	0.000463906	32.9705	3.81456e-06	12.2554	0.000463906	FALSE	64	0.029419
K22958	4	1.34912	0.635043	2.06319	0.000213055	3.50068	0.320675	13.7123	0.000213055	FALSE	65	0.0156167
K21472	7	0.784938	0.396551	1.17333	7.45966e-05	10.0878	0.121002	15.6905	7.45966e-05	FALSE	66	0.00608377
K02650	-5	-0.629947	-0.930146	-0.329747	3.90813e-05	7.51399	0.275914	16.9155	3.90813e-05	FALSE	67	0.00350119
K00831	-7	-0.37869	-0.528597	-0.228783	7.37609e-07	6.05921	0.41659	24.5143	7.37609e-07	FALSE	68	9.25125e-05
K02437	-5	-0.415593	-0.5954	-0.235786	5.89485e-06	5.52873	0.477991	20.522	5.89485e-06	FALSE	70	0.000652363
K02851	-7	-0.472096	-0.689766	-0.254426	2.12922e-05	1.3664	0.96787	18.0701	2.12922e-05	FALSE	72	0.00203683
K09139	-3	-14.1122	-22.2264	-5.99798	0.000652586	44.4639	2.21201e-10	11.6197	0.000652586	FALSE	73	0.0383666
K18345	-6	-0.994277	-1.53406	-0.45449	0.000305941	8.41932	0.13459	13.0337	0.000305941	FALSE	74	0.020804
K08289	-5	-0.386706	-0.565254	-0.208158	2.18619e-05	3.80973	0.702407	18.0198	2.18619e-05	FALSE	75	0.00205648
K00783	-7	-0.294939	-0.421897	-0.167982	5.28207e-06	5.38523	0.495435	20.7322	5.28207e-06	FALSE	77	0.00059624
K06168	-5	-0.339267	-0.494778	-0.183756	1.90347e-05	5.66146	0.462161	18.2835	1.90347e-05	FALSE	78	0.00185227
K00052	-7	-0.328247	-0.47742	-0.179074	1.61208e-05	6.48099	0.371516	18.6001	1.61208e-05	FALSE	79	0.00163635
K03385	-7	-0.436423	-0.652513	-0.220332	7.54543e-05	7.09928	0.311763	15.6689	7.54543e-05	FALSE	80	0.00608377
K01805	-7	-0.375438	-0.554665	-0.196211	4.03167e-05	3.19419	0.78411	16.8564	4.03167e-05	FALSE	81	0.00355543
K01703	-5	-0.299584	-0.444593	-0.154575	5.13871e-05	5.31757	0.503774	16.3962	5.13871e-05	FALSE	82	0.00439437
K03313	-5	-0.307585	-0.458639	-0.156531	6.57974e-05	6.84887	0.33505	15.928	6.57974e-05	FALSE	83	0.00546118
K03655	-7	-0.321988	-0.487549	-0.156428	0.000137951	8.44341	0.207384	14.5299	0.000137951	FALSE	84	0.0105216
K03664	-5	-0.280739	-0.422278	-0.139201	0.000101257	6.8481	0.335124	15.1131	0.000101257	FALSE	85	0.00793741
K01755	-5	-0.27708	-0.421362	-0.132798	0.000167268	7.38664	0.286566	14.1671	0.000167268	FALSE	86	0.0124219
K00609	-5	-0.347803	-0.537267	-0.158339	0.000320742	10.3774	0.109634	12.9452	0.000320742	FALSE	87	0.0215508
K01159	-5	-0.299834	-0.459988	-0.13968	0.000243148	6.24466	0.396349	13.4643	0.000243148	FALSE	88	0.0175939
K01812	-5	-0.305242	-0.472223	-0.13826	0.000339925	6.92158	0.32816	12.8365	0.000339925	FALSE	89	0.0223086
K01872	-3	-0.256201	-0.394221	-0.118181	0.000274556	6.64638	0.35479	13.2365	0.000274556	FALSE	90	0.0195149
K02056	-7	-0.28346	-0.438849	-0.128072	0.000349728	2.3753	0.882154	12.7833	0.000349728	FALSE	91	0.0226881
K01687	-5	-0.299509	-0.465257	-0.133761	0.000397588	8.43309	0.20806	12.5435	0.000397588	FALSE	92	0.0254999
K13288	-5	-0.546769	-0.863351	-0.230187	0.000711645	10.9612	0.0895818	11.4586	0.000711645	FALSE	93	0.040571
K06113	-7	-0.49328	-0.778543	-0.208017	0.000700981	8.36085	0.212841	11.4866	0.000700981	FALSE	94	0.0403708
K01915	-7	-0.334121	-0.52409	-0.144152	0.000566381	9.93321	0.127493	11.8833	0.000566381	FALSE	95	0.0343726
K07273	7	0.425854	0.180633	0.671075	0.000664804	6.80927	0.338846	11.5852	0.000664804	FALSE	96	0.038682
K01151	-5	-0.270012	-0.421633	-0.11839	0.000482366	5.93264	0.430778	12.1826	0.000482366	FALSE	97	0.0302497
K01666	-5	-0.996037	-1.58049	-0.411582	0.00083719	30.2683	3.49508e-05	11.1569	0.00083719	FALSE	98	0.047251
K03976	-7	-0.264803	-0.415297	-0.114309	0.000563338	2.19047	0.901374	11.8934	0.000563338	FALSE	100	0.0343726
K01409	-5	-0.23592	-0.369907	-0.101933	0.000558418	5.36202	0.498288	11.9097	0.000558418	FALSE	101	0.0343726
K03695	-5	-0.290829	-0.461707	-0.119951	0.00085054	8.59219	0.197845	11.1276	0.00085054	FALSE	102	0.0475292
K02884	-5	-0.257106	-0.409855	-0.104356	0.000970353	7.57474	0.270943	10.8833	0.000970353	FALSE	103	0.0530836
K09903	-5	-0.295568	-0.471288	-0.119848	0.000978153	9.88809	0.129444	10.8685	0.000978153	FALSE	104	0.0530836
K00615	-5	-0.227144	-0.363783	-0.0905044	0.00112135	6.28671	0.391851	10.6156	0.00112135	FALSE	105	0.0601732
K01804	-5	-0.272912	-0.437196	-0.108629	0.00113011	5.93126	0.430935	10.6012	0.00113011	FALSE	106	0.0601732
K03551	-5	-0.267126	-0.428925	-0.105327	0.00121279	8.22458	0.222108	10.4708	0.00121279	FALSE	107	0.0639717
K00567	-7	-0.301704	-0.486433	-0.116974	0.00136929	6.68024	0.351433	10.2467	0.00136929	FALSE	108	0.0715582
K11601	-3	-2.3761	-3.83542	-0.916773	0.0014166	3.01704	0.554977	10.1841	0.0014166	FALSE	109	0.0733515
K07316	-5	-0.663148	-1.0716	-0.2547	0.00146181	17.9908	0.00625514	10.1261	0.00146181	FALSE	110	0.0750044
K07220	-3	-0.292349	-0.472755	-0.111943	0.00149251	7.38072	0.287068	10.0878	0.00149251	FALSE	111	0.0758895
K06949	-3	-0.239026	-0.387084	-0.0909676	0.00155523	5.90453	0.433969	10.012	0.00155523	FALSE	112	0.0783727
K01654	-6	-1.13807	-1.8441	-0.432036	0.00158143	17.6838	0.00336995	9.98124	0.00158143	FALSE	113	0.0789875
K07391	-7	-0.397004	-0.644723	-0.149286	0.00168299	11.8305	0.0658596	9.86668	0.00168299	FALSE	114	0.0833227
K07321	-5	-0.355425	-0.578637	-0.132213	0.00180303	6.416	0.378236	9.73998	0.00180303	FALSE	115	0.0884897
K03469	-3	-0.264532	-0.431035	-0.0980289	0.00184635	8.61515	0.196407	9.69634	0.00184635	FALSE	116	0.0894804
K01874	-5	-0.24937	-0.406398	-0.0923411	0.00185493	5.88529	0.436162	9.68783	0.00185493	FALSE	117	0.0894804
K14475	3	0.535528	0.19767	0.873387	0.00189204	3.81041	0.432272	9.65143	0.00189204	FALSE	118	0.0896393
K00656	-7	-0.297274	-0.484956	-0.109592	0.00190642	10.2035	0.116341	9.63752	0.00190642	FALSE	119	0.0896393
K02118	-7	-0.242479	-0.395702	-0.0892572	0.00192406	5.38515	0.495445	9.62061	0.00192406	FALSE	120	0.0896393
K14089	-4	-12.3956	-20.2325	-4.55879	0.00193456	344.333	2.90508e-72	9.61061	0.00193456	FALSE	121	0.0896393
K07318	5	0.915655	0.336666	1.49464	0.00193763	2.52095	0.640889	9.6077	0.00193763	FALSE	122	0.0896393
K01783	-5	-0.253936	-0.415423	-0.0924487	0.00205609	10.5547	0.103152	9.49878	0.00205609	FALSE	124	0.0935851
K01885	-5	-0.362778	-0.594595	-0.130961	0.00216063	13.5937	0.0345193	9.40782	0.00216063	FALSE	125	0.0975566
K03526	-5	-0.263812	-0.432806	-0.0948184	0.00221595	7.92322	0.243783	9.36147	0.00221595	FALSE	126	0.0992603
K03734	-3	-0.281388	-0.463073	-0.0997029	0.00240114	7.85169	0.249172	9.21444	0.00240114	FALSE	127	0.106709
K19956	-5	-0.76765	-1.26761	-0.267694	0.00261766	28.3824	7.95939e-05	9.05648	0.00261766	FALSE	128	0.11464
K00948	-3	-0.386922	-0.638942	-0.134902	0.00262022	16.3369	0.0120557	9.05469	0.00262022	FALSE	129	0.11464
K00930	-5	-0.22289	-0.368967	-0.0768129	0.00278439	6.01371	0.421656	8.94363	0.00278439	FALSE	131	0.119963
K00817	-5	-0.283215	-0.470438	-0.0959926	0.00302807	10.5324	0.103949	8.79047	0.00302807	FALSE	132	0.129063
K08316	-5	-0.845124	-1.40457	-0.285681	0.00306815	33.44	8.6273e-06	8.76649	0.00306815	FALSE	133	0.129063
K02945	-5	-0.279103	-0.46391	-0.0942968	0.00307612	8.22232	0.222264	8.76176	0.00307612	FALSE	134	0.129063
K01937	-5	-0.275024	-0.457197	-0.0928511	0.00308708	8.62838	0.195581	8.75528	0.00308708	FALSE	135	0.129063
K00931	-5	-0.343255	-0.570833	-0.115678	0.00311442	12.6852	0.0483157	8.7392	0.00311442	FALSE	136	0.129248
K03733	-5	-0.443511	-0.739277	-0.147746	0.00329234	11.7734	0.0672197	8.63794	0.00329234	FALSE	137	0.135635
K21011	-3	-0.557064	-0.929033	-0.185095	0.00333269	12.8918	0.0447863	8.61575	0.00333269	FALSE	138	0.136302
K01524	-5	-0.21289	-0.355335	-0.0704447	0.00339788	7.60665	0.26836	8.58047	0.00339788	FALSE	139	0.137968
K10710	-5	-0.686601	-1.14656	-0.226642	0.00343656	22.8774	0.000838587	8.55986	0.00343656	FALSE	140	0.138417
K04096	-5	-0.569553	-0.951352	-0.187753	0.00345796	27.0555	0.000141384	8.54856	0.00345796	FALSE	141	0.138417
K06941	-5	-0.301561	-0.504199	-0.098924	0.00353661	12.2625	0.0563635	8.50763	0.00353661	FALSE	142	0.140568
K12978	-5	-0.764514	-1.28153	-0.247494	0.00375329	25.9935	0.000223261	8.39947	0.00375329	FALSE	143	0.148137
K00372	5	1.69122	0.538782	2.84365	0.00402392	3.65761	0.454321	8.27299	0.00402392	FALSE	145	0.156271
K16926	-5	-0.632009	-1.06289	-0.201126	0.00404245	20.1203	0.0026361	8.26465	0.00404245	FALSE	146	0.156271
K06330	-7	-0.562817	-0.948957	-0.176678	0.00428008	14.4027	0.0254473	8.161	0.00428008	FALSE	147	0.163509
K00850	-5	-0.307599	-0.518678	-0.0965194	0.00428761	12.0849	0.0601012	8.15781	0.00428761	FALSE	148	0.163509
K03294	-5	-0.395905	-0.668188	-0.123621	0.00437437	11.6057	0.0713666	8.12149	0.00437437	FALSE	149	0.165697
K13481	-3	-12.0243	-20.3072	-3.74147	0.00443689	3.23039	0.198852	8.09576	0.00443689	FALSE	150	0.166945
K00762	-3	-0.220416	-0.373179	-0.0676534	0.0046845	8.6593	0.193665	7.99738	0.0046845	FALSE	151	0.175095
K02427	-3	-0.580938	-0.986902	-0.174975	0.00503585	14.6186	0.0234399	7.86652	0.00503585	FALSE	152	0.186181
K07082	-7	-0.301082	-0.511534	-0.0906301	0.00504708	12.1451	0.0588083	7.86249	0.00504708	FALSE	153	0.186181
K01201	-5	-0.697955	-1.18831	-0.207602	0.00527477	25.6352	0.000260307	7.78274	0.00527477	FALSE	154	0.193317
K02956	-5	-0.307885	-0.524436	-0.0913339	0.00532624	17.1607	0.00871044	7.7652	0.00532624	FALSE	155	0.193944
K03778	-3	-0.243542	-0.415023	-0.0720604	0.00537616	4.73653	0.578022	7.74835	0.00537616	FALSE	156	0.194507
K07313	-3	-0.658782	-1.12368	-0.19388	0.00548064	17.5202	0.00755021	7.7136	0.00548064	FALSE	157	0.197024
K03316	-5	-0.790298	-1.34954	-0.231052	0.00561043	38.1857	1.03326e-06	7.67136	0.00561043	FALSE	158	0.200348
K03147	-3	-0.321838	-0.550191	-0.0934856	0.00573858	12.7768	0.0467205	7.63061	0.00573858	FALSE	160	0.200851
K00099	-5	-0.343089	-0.586689	-0.0994897	0.00577231	16.3004	0.0122293	7.62004	0.00577231	FALSE	161	0.200851
K08724	5	1.47212	0.426838	2.51741	0.00577469	13.4011	0.00947353	7.6193	0.00577469	FALSE	162	0.200851
K03881	3	0.7597	0.219987	1.29941	0.00580062	3.12874	0.536516	7.61122	0.00580062	FALSE	163	0.200851
K02111	-7	-0.27535	-0.472351	-0.0783496	0.00615391	12.4275	0.0530845	7.50467	0.00615391	FALSE	164	0.211784
K21908	5	1.28302	0.36241	2.20364	0.00630416	74.2636	5.44143e-14	7.46124	0.00630416	FALSE	165	0.215231
K03742	-5	-0.259965	-0.446592	-0.073338	0.00633033	4.69782	0.583112	7.45378	0.00633033	FALSE	166	0.215231
K04092	-5	-0.96724	-1.66223	-0.272254	0.00637657	42.3982	1.53415e-07	7.44068	0.00637657	FALSE	167	0.215505
K02068	-5	-0.495527	-0.853661	-0.137394	0.00669022	12.0478	0.0609114	7.35431	0.00669022	FALSE	168	0.224021
K11784	-3	-0.777513	-1.33963	-0.215398	0.00670793	24.8366	0.000366082	7.34956	0.00670793	FALSE	169	0.224021
K07654	-3	-2.6549	-4.57642	-0.733372	0.00676885	0.995458	0.60791	7.3333	0.00676885	FALSE	170	0.224591
K02019	-5	-0.451704	-0.77891	-0.124499	0.00681577	17.0875	0.00896698	7.32089	0.00681577	FALSE	171	0.224591
K02072	-5	-0.403531	-0.695991	-0.111071	0.00684438	17.4096	0.0078902	7.31336	0.00684438	FALSE	172	0.224591
K03177	-5	-0.194407	-0.335777	-0.0530365	0.00703329	5.81484	0.444249	7.26445	0.00703329	FALSE	173	0.229456
K02888	-5	-0.273704	-0.473136	-0.074272	0.00714758	13.04	0.0424047	7.2355	0.00714758	FALSE	174	0.231079
K06884	-3	-1.49062	-2.57708	-0.404167	0.00716494	39.2924	6.27238e-07	7.23115	0.00716494	FALSE	175	0.231079
K02357	-5	-0.273484	-0.473783	-0.0731855	0.00744846	12.9871	0.0432419	7.16151	0.00744846	FALSE	176	0.237988
K02071	-7	-0.347583	-0.602216	-0.0929489	0.00746381	13.54	0.0352188	7.15782	0.00746381	FALSE	177	0.237988
K00297	-5	-0.177632	-0.308011	-0.0472536	0.00757792	3.50424	0.743406	7.1306	0.00757792	FALSE	178	0.237988
K07007	-4	-5.92838	-10.282	-1.57473	0.00761022	153.961	1.91455e-31	7.12298	0.00761022	FALSE	179	0.237988
K02493	-5	-0.280599	-0.486721	-0.074477	0.00762708	11.8764	0.0647831	7.11901	0.00762708	FALSE	180	0.237988
K11707	3	8.43187	2.2355	14.6282	0.00765156	29.1409	7.31876e-06	7.11327	0.00765156	FALSE	181	0.237988
K01873	-5	-0.234173	-0.406459	-0.0618876	0.00772145	8.73947	0.188769	7.09697	0.00772145	FALSE	182	0.237988
K04043	-5	-0.198856	-0.345273	-0.0524387	0.0077697	6.96749	0.323864	7.0858	0.0077697	FALSE	183	0.237988
K01494	-5	-0.494894	-0.85935	-0.130437	0.00778107	15.4259	0.0171908	7.08318	0.00778107	FALSE	184	0.237988
K01491	-5	-0.237668	-0.412909	-0.0624272	0.00785649	8.68188	0.192275	7.0659	0.00785649	FALSE	186	0.237988
K00600	-5	-0.248423	-0.431678	-0.0651675	0.00788514	10.3533	0.110541	7.05938	0.00788514	FALSE	187	0.237988
K09812	-5	-0.447284	-0.778346	-0.116221	0.00809648	22.8834	0.00083649	7.01201	0.00809648	FALSE	188	0.243067
K06395	3	0.619542	0.159804	1.07928	0.00826022	21.4918	0.00149622	6.97617	0.00826022	FALSE	189	0.246321
K10006	-5	-0.855932	-1.4914	-0.220463	0.00829217	40.3992	3.80201e-07	6.96926	0.00829217	FALSE	190	0.246321
K15531	-5	-0.704084	-1.22877	-0.179399	0.00853577	25.7132	0.000251761	6.91747	0.00853577	FALSE	191	0.25223
K07652	5	0.796975	0.201436	1.39251	0.00871837	20.1147	0.00264214	6.87963	0.00871837	FALSE	192	0.25501
K03800	-5	-0.43759	-0.764588	-0.110592	0.00872022	20.201	0.00255023	6.87925	0.00872022	FALSE	193	0.25501
K02835	-5	-0.282224	-0.493394	-0.0710538	0.00880728	14.6856	0.0228479	6.8615	0.00880728	FALSE	194	0.256228
K00651	-5	-0.307349	-0.537811	-0.0768877	0.00895267	15.4403	0.0170951	6.83225	0.00895267	FALSE	195	0.25825
K01156	-7	-0.740075	-1.29514	-0.185013	0.00896829	27.0549	0.000141418	6.82913	0.00896829	FALSE	196	0.25825
K00962	-5	-0.237679	-0.416246	-0.0591123	0.00908644	9.85116	0.131062	6.80576	0.00908644	FALSE	197	0.259405
K02899	-7	-0.222494	-0.389686	-0.0553021	0.00910031	10.1234	0.11955	6.80303	0.00910031	FALSE	198	0.259405
K01921	-5	-0.261699	-0.45867	-0.0647285	0.00921299	14.0198	0.029416	6.78107	0.00921299	FALSE	199	0.261297
K06910	-5	-0.742568	-1.30405	-0.181085	0.00953987	31.403	2.12301e-05	6.71886	0.00953987	FALSE	200	0.269215
K19115	-3	-2.5505	-4.48108	-0.619926	0.00961639	1.77943	0.410772	6.70461	0.00961639	FALSE	201	0.270025
K03767	-5	-0.359998	-0.632782	-0.0872137	0.00969287	13.1532	0.0406667	6.69049	0.00969287	FALSE	202	0.270824
K03070	-5	-0.240782	-0.423837	-0.057727	0.00993612	10.3742	0.109754	6.64631	0.00993612	FALSE	203	0.275258
K01875	-7	-0.367338	-0.646656	-0.0880197	0.00994908	14.4439	0.0250522	6.64399	0.00994908	FALSE	204	0.275258
K01887	-3	-0.283387	-0.499672	-0.0671021	0.0102275	14.6849	0.0228542	6.59483	0.0102275	FALSE	205	0.280667
K03402	-3	-0.243405	-0.429215	-0.0575944	0.0102441	10.4963	0.105248	6.59196	0.0102441	FALSE	206	0.280667
K02340	-3	-0.335161	-0.591872	-0.0784492	0.0104999	15.0268	0.020049	6.54805	0.0104999	FALSE	207	0.286288
K01520	-7	-0.230093	-0.406576	-0.0536101	0.0106084	10.0536	0.122411	6.52977	0.0106084	FALSE	209	0.286477
K01814	-3	-0.254922	-0.451359	-0.0584842	0.010975	11.8786	0.0647317	6.46936	0.010975	FALSE	210	0.294967
K02500	-5	-0.256438	-0.4542	-0.0586755	0.0110384	10.7518	0.0963583	6.45912	0.0110384	FALSE	211	0.295265
K13787	-7	-0.792435	-1.40563	-0.179238	0.0113136	23.1178	0.000757984	6.41539	0.0113136	FALSE	212	0.301197
K21469	-5	-0.577197	-1.02555	-0.128842	0.0116296	15.5224	0.0165605	6.36648	0.0116296	FALSE	213	0.307211
K01304	-5	-0.556354	-0.988616	-0.124092	0.0116483	17.0904	0.00895654	6.36362	0.0116483	FALSE	214	0.307211
K15855	-4	-1.11422	-1.98083	-0.247613	0.0117362	34.4667	1.9222e-06	6.35029	0.0117362	FALSE	215	0.308089
K01876	-5	-0.221337	-0.393952	-0.0487223	0.0119647	8.88407	0.180204	6.31609	0.0119647	FALSE	216	0.312633
K03421	-5	-9.26617	-16.513	-2.01933	0.0122068	#N/A	#N/A	6.28058	0.0122068	FALSE	217	0.316726
K00528	-5	-0.340356	-0.606621	-0.0740899	0.0122336	10.6809	0.0987539	6.2767	0.0122336	FALSE	218	0.316726
K00034	-4	-0.678719	-1.212	-0.145435	0.0126142	#N/A	#N/A	6.22242	0.0126142	FALSE	219	0.32509
K01739	-5	-0.524749	-0.938021	-0.111477	0.012823	23.1115	0.000759997	6.19337	0.012823	FALSE	220	0.327749
K00891	-5	-0.147807	-0.264229	-0.0313862	0.0128336	2.60289	0.85678	6.19191	0.0128336	FALSE	221	0.327749
K01810	-5	-0.200933	-0.359717	-0.0421491	0.0131296	9.15163	0.165228	6.15156	0.0131296	FALSE	222	0.333014
K02504	5	1.20625	0.251988	2.1605	0.0132297	35.0446	4.22456e-06	6.13813	0.0132297	FALSE	223	0.333014
K04078	-5	-0.288591	-0.516936	-0.0602456	0.0132465	14.7326	0.0224412	6.13589	0.0132465	FALSE	224	0.333014
K00880	-3	-1.47626	-2.64734	-0.305177	0.0134841	106.235	1.25049e-20	6.10446	0.0134841	FALSE	226	0.336745
K03046	-3	-0.244341	-0.438405	-0.0502778	0.0135965	11.0063	0.0881806	6.08979	0.0135965	FALSE	227	0.338057
K15582	-7	-0.371396	-0.666637	-0.0761539	0.0136818	15.271	0.0182502	6.07875	0.0136818	FALSE	228	0.338683
K00820	-3	-0.213693	-0.383819	-0.0435664	0.0138212	8.95385	0.17619	6.06083	0.0138212	FALSE	229	0.339493
K08998	-5	-0.293909	-0.527932	-0.0598871	0.0138348	12.0172	0.0615859	6.05911	0.0138348	FALSE	230	0.339493
K17734	5	0.470433	0.0955351	0.845331	0.0139161	12.9216	0.0442976	6.04875	0.0139161	FALSE	231	0.340011
K07650	-5	-3.77145	-6.79736	-0.74554	0.014571	92.2601	4.35782e-19	5.96762	0.014571	FALSE	234	0.351282
K01251	-5	-0.359607	-0.648288	-0.0709251	0.0146264	12.4166	0.0532953	5.96092	0.0146264	FALSE	235	0.351282
K01697	-5	-0.836087	-1.50866	-0.163514	0.0148317	28.3911	7.92909e-05	5.93635	0.0148317	FALSE	236	0.354704
K01868	-5	-0.267032	-0.482012	-0.0520525	0.0149113	13.8394	0.0314831	5.92691	0.0149113	FALSE	237	0.355103
K01760	-5	-1.01642	-1.83782	-0.19502	0.0152955	66.5076	2.1223e-12	5.88211	0.0152955	FALSE	238	0.362722
K16079	-3	-6.27552	-11.3547	-1.19632	0.0154522	48.479	7.4988e-10	5.86416	0.0154522	FALSE	239	0.363452
K03797	-5	-0.188151	-0.340438	-0.0358636	0.0154551	3.25823	0.775808	5.86384	0.0154551	FALSE	240	0.363452
K00821	-3	-0.187252	-0.339042	-0.0354621	0.015612	4.13316	0.658661	5.84606	0.015612	FALSE	241	0.365618
K00991	-5	-0.25445	-0.461386	-0.0475138	0.0159532	11.3543	0.0780242	5.80803	0.0159532	FALSE	242	0.372065
K00851	-7	-0.293989	-0.533324	-0.0546544	0.0160604	6.63711	0.355713	5.79625	0.0160604	FALSE	243	0.373024
K01591	-3	-0.190127	-0.345589	-0.0346662	0.0165293	8.43188	0.208139	5.74568	0.0165293	FALSE	246	0.379232
K00013	-3	-0.297887	-0.541843	-0.0539308	0.0166999	14.3064	0.0263947	5.72764	0.0166999	FALSE	247	0.381596
K04077	-5	-0.22304	-0.406686	-0.0393936	0.0172942	10.6194	0.100876	5.66627	0.0172942	FALSE	248	0.393582
K01939	-5	-0.321235	-0.586391	-0.0560789	0.0175735	23.8441	0.000557874	5.63818	0.0175735	FALSE	249	0.398332
K19268	4	0.442416	0.0769682	0.807864	0.0176558	7.48092	0.187259	5.62998	0.0176558	FALSE	250	0.398597
K19126	-4	-1.08427	-1.98049	-0.188047	0.01773	48.8921	2.33489e-09	5.62263	0.01773	FALSE	251	0.398678
K01695	-3	-0.185352	-0.338829	-0.0318762	0.0179311	6.85209	0.334743	5.60287	0.0179311	FALSE	252	0.4016
K01000	-3	-0.236488	-0.432985	-0.0399914	0.0183312	11.5165	0.0736668	5.56422	0.0183312	FALSE	253	0.405997
K06215	-7	-0.531294	-0.972839	-0.0897494	0.0183563	33.5526	8.20682e-06	5.56182	0.0183563	FALSE	254	0.405997
K03242	-4	-9.72753	-17.8129	-1.64212	0.0183724	#N/A	#N/A	5.56029	0.0183724	FALSE	255	0.405997
K02004	-5	-0.239217	-0.438124	-0.0403097	0.0184152	11.3322	0.0786357	5.55622	0.0184152	FALSE	256	0.405997
K00153	-5	-1.83334	-3.35965	-0.307037	0.0185607	3.13895	0.534847	5.54244	0.0185607	FALSE	257	0.407614
K00859	-5	-0.242769	-0.445057	-0.0404815	0.0186633	12.4234	0.0531623	5.53279	0.0186633	FALSE	258	0.408278
K01243	-3	-0.283855	-0.520814	-0.0468959	0.0188819	16.3483	0.0120016	5.51242	0.0188819	FALSE	259	0.408639
K00989	-3	-0.456991	-0.838501	-0.0754817	0.0188875	18.7343	0.00463678	5.5119	0.0188875	FALSE	260	0.408639
K00791	-3	-0.174668	-0.320498	-0.0288385	0.018897	7.73224	0.258383	5.51102	0.018897	FALSE	261	0.408639
K02341	-5	-0.329338	-0.604582	-0.0540929	0.0190195	17.7311	0.00694057	5.49972	0.0190195	FALSE	262	0.409624
K03879	3	0.659893	0.108072	1.21171	0.0190877	2.73956	0.602309	5.49346	0.0190877	FALSE	263	0.409624
K01770	-7	-0.225427	-0.41412	-0.0367331	0.0192058	11.3719	0.0775402	5.48268	0.0192058	FALSE	264	0.410597
K07259	-5	-0.578201	-1.06434	-0.092062	0.0197465	26.5374	0.000176742	5.43417	0.0197465	FALSE	266	0.418209
K07133	-3	-0.285168	-0.525005	-0.0453314	0.0197842	12.6103	0.0496583	5.43084	0.0197842	FALSE	267	0.418209
K21012	-5	-1.17386	-2.16257	-0.185157	0.0199647	103.352	5.00801e-20	5.41498	0.0199647	FALSE	268	0.419413
K01163	-5	-0.372514	-0.686339	-0.0586884	0.0199921	16.2328	0.0125574	5.41258	0.0199921	FALSE	269	0.419413
K13788	-3	-1.04552	-1.92683	-0.164207	0.0200641	103.552	4.55048e-20	5.40631	0.0200641	FALSE	270	0.419413
K01956	-3	-0.19259	-0.355075	-0.0301053	0.0201734	7.38644	0.286582	5.39683	0.0201734	FALSE	271	0.420143
K03466	-5	-0.479168	-0.883823	-0.074512	0.0202941	28.9702	6.16328e-05	5.38642	0.0202941	FALSE	272	0.420956
K01626	-7	-0.416191	-0.768165	-0.064217	0.0204735	21.9085	0.00125798	5.37106	0.0204735	FALSE	273	0.420956
K01869	-3	-0.205663	-0.379677	-0.0316482	0.020535	10.0466	0.122704	5.36583	0.020535	FALSE	274	0.420956
K03816	-5	-0.260717	-0.481458	-0.0399767	0.0206174	11.7127	0.0686935	5.35885	0.0206174	FALSE	275	0.420956
K03550	-3	-0.214587	-0.396394	-0.0327795	0.0207038	11.2828	0.0800194	5.35155	0.0207038	FALSE	276	0.420956
K02109	-5	-0.250447	-0.462687	-0.0382068	0.0207342	16.8195	0.00997015	5.349	0.0207342	FALSE	277	0.420956
K22305	-4	-8.99387	-16.6157	-1.37203	0.0207346	49.6474	9.49706e-11	5.34897	0.0207346	FALSE	278	0.420956
K18334	-4	-1.93108	-3.5748	-0.287349	0.0213016	23.3139	0.000293964	5.30195	0.0213016	FALSE	279	0.429558
K00045	-5	-0.663938	-1.22912	-0.0987569	0.0213105	25.3736	0.000291119	5.30122	0.0213105	FALSE	280	0.429558
K00939	-3	-0.197877	-0.366888	-0.0288664	0.0217493	8.19104	0.224439	5.26573	0.0217493	FALSE	281	0.435115
K02601	-5	-0.320495	-0.594249	-0.0467403	0.0217558	20.1516	0.0026024	5.26521	0.0217558	FALSE	282	0.435115
K17234	3	0.64975	0.0944987	1.205	0.0218174	26.6983	0.00016492	5.26029	0.0218174	FALSE	283	0.435115
K01534	-3	-0.30638	-0.568618	-0.0441429	0.0220278	10.46	0.10657	5.24359	0.0220278	FALSE	284	0.43764
K00603	-5	-0.748278	-1.38909	-0.107467	0.0220991	27.9471	9.61445e-05	5.23797	0.0220991	FALSE	285	0.43764
K00982	-5	-0.295851	-0.549459	-0.0422434	0.0222288	5.53779	0.476902	5.22779	0.0222288	FALSE	286	0.438669
K02563	-3	-0.221173	-0.411229	-0.0311172	0.0225566	11.7339	0.0681746	5.20233	0.0225566	FALSE	287	0.443587
K00324	-5	-0.532704	-0.991455	-0.0739526	0.0228509	20.5249	0.00223213	5.1798	0.0228509	FALSE	288	0.447814
K02443	5	0.614633	0.0842249	1.14504	0.0231354	26.2003	0.000204306	5.15831	0.0231354	FALSE	289	0.45182
K06934	5	0.291438	0.0396724	0.543203	0.0232799	5.73156	0.453923	5.1475	0.0232799	FALSE	290	0.452324
K03470	-3	-0.247193	-0.461456	-0.0329294	0.0237478	15.3477	0.0177183	5.11296	0.0237478	FALSE	292	0.455143
K02057	-3	-0.184303	-0.344136	-0.0244697	0.0238197	6.63796	0.355629	5.10771	0.0238197	FALSE	293	0.455143
K15871	-4	-7.12019	-13.2978	-0.942535	0.0238834	696.597	2.67307e-148	5.10308	0.0238834	FALSE	294	0.455143
K06903	-5	-1.04837	-1.95821	-0.138533	0.0239214	63.3283	9.46116e-12	5.10033	0.0239214	FALSE	295	0.455143
K02221	-5	-0.59333	-1.10836	-0.0783011	0.0239493	24.4233	0.00043642	5.0983	0.0239493	FALSE	296	0.455143
K12308	-5	-0.444583	-0.830498	-0.0586673	0.0239507	26.8569	0.000154026	5.0982	0.0239507	FALSE	297	0.455143
K08321	5	1.34179	0.174217	2.50936	0.0242959	64.7895	4.76275e-12	5.07338	0.0242959	FALSE	299	0.45815
K16153	-3	-0.956194	-1.78857	-0.123822	0.0243524	75.8995	2.50549e-14	5.06936	0.0243524	FALSE	300	0.45815
K09482	-3	-0.801304	-1.4995	-0.10311	0.0244862	39.4316	5.89006e-07	5.05986	0.0244862	FALSE	301	0.459137
K09748	-3	-0.234017	-0.438184	-0.0298509	0.0246702	11.9317	0.0635091	5.04689	0.0246702	FALSE	302	0.461055
K00938	5	1.25236	0.157323	2.34739	0.0249905	64.3336	5.90079e-12	5.02455	0.0249905	FALSE	303	0.465499
K00606	-5	-0.285831	-0.536197	-0.0354644	0.0252476	13.6923	0.0332684	5.00682	0.0252476	FALSE	305	0.467205
K02600	-5	-0.30798	-0.579354	-0.0366068	0.0261247	17.3775	0.00799171	4.94775	0.0261247	FALSE	306	0.479398
K00796	-3	-0.328262	-0.617586	-0.0389381	0.0261658	15.9118	0.0142353	4.94503	0.0261658	FALSE	307	0.479398
K00180	-5	-0.62787	-1.18144	-0.0743043	0.0262126	34.8704	4.56593e-06	4.94194	0.0262126	FALSE	308	0.479398
K01653	-5	-0.335107	-0.630791	-0.0394243	0.0263312	26.2998	0.000195751	4.93414	0.0263312	FALSE	310	0.479398
K03596	-5	-0.256672	-0.483376	-0.0299687	0.0264828	16.7451	0.010267	4.92422	0.0264828	FALSE	311	0.479566
K03825	3	1.44747	0.166478	2.72845	0.0267819	127.716	3.88843e-25	4.90482	0.0267819	FALSE	313	0.48135
K00789	-3	-0.194346	-0.366434	-0.0222587	0.0268649	8.87947	0.180471	4.89948	0.0268649	FALSE	315	0.48135
K16306	-3	-9.2127	-17.3794	-1.04597	0.0270365	338.943	4.27637e-72	4.88848	0.0270365	FALSE	316	0.482893
K01523	-5	-0.487328	-0.920474	-0.0541828	0.0274444	31.3557	2.16772e-05	4.86264	0.0274444	FALSE	317	0.486677
K02037	-7	-0.158423	-0.29926	-0.0175866	0.0274745	4.21294	0.647885	4.86074	0.0274745	FALSE	318	0.486677
K01881	-5	-0.224104	-0.423563	-0.0246446	0.0276561	11.9853	0.0622979	4.84938	0.0276561	FALSE	319	0.486677
K01056	-5	-0.230541	-0.436062	-0.0250196	0.0279089	13.3297	0.038089	4.83369	0.0279089	FALSE	320	0.486677
K00287	-5	-0.351435	-0.66474	-0.0381295	0.027914	20.2228	0.0025275	4.83337	0.027914	FALSE	321	0.486677
K10906	-3	-2.24221	-4.2415	-0.242923	0.0279413	48.1273	8.8785e-10	4.83168	0.0279413	FALSE	323	0.486677
K03629	-5	-0.284132	-0.537585	-0.0306794	0.0280055	18.6905	0.00471954	4.82773	0.0280055	FALSE	324	0.486677
K19507	-5	-0.756914	-1.43218	-0.0816468	0.0280245	44.1946	6.76346e-08	4.82656	0.0280245	FALSE	325	0.486677
K21757	-3	-4.99644	-9.46306	-0.529825	0.0283468	0.113547	0.944808	4.80685	0.0283468	FALSE	326	0.490765
K03076	-3	-0.337748	-0.640117	-0.0353779	0.0285762	22.3071	0.00106509	4.79296	0.0285762	FALSE	327	0.493224
K13933	4	2.04385	0.201828	3.88586	0.0296514	2.2633	0.519588	4.72939	0.0296514	FALSE	328	0.510222
K01495	-3	-0.23554	-0.448005	-0.0230751	0.0297932	14.2904	0.026555	4.72118	0.0297932	FALSE	329	0.511103
K01531	-3	-0.356573	-0.678819	-0.0343265	0.0301021	15.187	0.018851	4.70345	0.0301021	FALSE	331	0.511494
K01914	-3	-0.175868	-0.33484	-0.0168954	0.0301384	8.26082	0.219611	4.70138	0.0301384	FALSE	332	0.511494
K02036	-3	-0.279647	-0.53249	-0.0268038	0.0301785	20.3147	0.00243385	4.69909	0.0301785	FALSE	333	0.511494
K03169	-5	-0.426505	-0.812536	-0.040474	0.0303525	28.648	7.09136e-05	4.68922	0.0303525	FALSE	334	0.512088
K00943	-5	-0.3744	-0.713357	-0.0354425	0.030395	20.3376	0.00241099	4.68681	0.030395	FALSE	335	0.512088
K01785	-7	-0.22428	-0.427591	-0.0209697	0.0306092	9.82842	0.132066	4.67475	0.0306092	FALSE	336	0.514162
K02961	-3	-0.295203	-0.564259	-0.0261473	0.0315207	25.7482	0.000248014	4.62438	0.0315207	FALSE	338	0.52634
K00761	-5	-0.235861	-0.451065	-0.0206577	0.0317055	13.7529	0.0325221	4.61435	0.0317055	FALSE	339	0.527213
K02863	-5	-0.266111	-0.509122	-0.0230997	0.0318514	18.025	0.00616994	4.60648	0.0318514	FALSE	340	0.527213
K03101	-5	-0.241001	-0.461085	-0.0209177	0.0318532	15.1637	0.0190208	4.60638	0.0318532	FALSE	341	0.527213
K19124	-4	-1.0578	-2.02696	-0.088629	0.0324195	61.1498	7.03111e-12	4.57618	0.0324195	FALSE	342	0.533257
K01081	-5	-1.29123	-2.47467	-0.107796	0.0324768	124.001	2.35145e-24	4.57315	0.0324768	FALSE	343	0.533257
K01424	-3	-0.29314	-0.561847	-0.0244335	0.0325018	14.4207	0.0252742	4.57183	0.0325018	FALSE	344	0.533257
K03799	-3	-0.514072	-0.987265	-0.0408788	0.0332308	30.1172	3.73422e-05	4.53385	0.0332308	FALSE	345	0.543637
K02342	-3	-0.343781	-0.660551	-0.0270112	0.0334125	14.2678	0.0267835	4.52452	0.0334125	FALSE	346	0.545029
K02988	-5	-0.247385	-0.475648	-0.0191223	0.033657	17.5974	0.00732105	4.51204	0.033657	FALSE	347	0.547436
K01897	-3	-0.219828	-0.422846	-0.0168108	0.033816	9.19405	0.162955	4.50398	0.033816	FALSE	348	0.548417
K11906	5	5.41562	0.410437	10.4208	0.0339483	1368.75	1.4138e-292	4.49731	0.0339483	FALSE	349	0.548417
K00997	-7	-0.426874	-0.821598	-0.0321498	0.0340397	29.4081	5.09164e-05	4.49271	0.0340397	FALSE	350	0.548417
K09816	-3	-0.333464	-0.641929	-0.0249998	0.0341064	17.4328	0.00781769	4.48936	0.0341064	FALSE	351	0.548417
K06893	-5	-1.14786	-2.21025	-0.0854823	0.0342032	108.162	4.94361e-21	4.48452	0.0342032	FALSE	352	0.548417
K07107	-7	-0.169988	-0.327478	-0.0124986	0.0343866	3.95911	0.68221	4.47538	0.0343866	FALSE	353	0.549795
K12137	-3	-0.394523	-0.760549	-0.0284964	0.034639	14.4792	0.0247179	4.46288	0.034639	FALSE	354	0.552266
K00240	-3	-0.257929	-0.497681	-0.0181762	0.0349831	12.1382	0.0589562	4.446	0.0349831	FALSE	355	0.553194
K03328	-5	-1.34794	-2.60236	-0.0935166	0.0351975	35.3785	3.63959e-06	4.43557	0.0351975	FALSE	356	0.553194
K05827	-3	-3.58858	-6.92829	-0.248867	0.035203	#N/A	#N/A	4.4353	0.035203	FALSE	357	0.553194
K02203	-5	-0.289693	-0.559368	-0.0200179	0.035252	11.4873	0.0744347	4.43293	0.035252	FALSE	358	0.553194
K01996	-3	-0.201776	-0.389643	-0.0139088	0.0352852	8.10407	0.230578	4.43132	0.0352852	FALSE	360	0.553194
K00981	-5	-0.180605	-0.348871	-0.0123388	0.0354058	8.60627	0.196962	4.4255	0.0354058	FALSE	361	0.553546
K13571	-5	-0.639819	-1.23699	-0.0426489	0.035734	27.5495	0.00011421	4.40975	0.035734	FALSE	362	0.557134
K03040	-5	-0.261296	-0.505466	-0.0171263	0.0359548	20.4447	0.0023071	4.39925	0.0359548	FALSE	363	0.559033
K02906	-5	-0.180707	-0.349701	-0.0117136	0.0360984	9.41917	0.15134	4.39245	0.0360984	FALSE	364	0.559724
K12410	-3	-0.318851	-0.617239	-0.0204638	0.036226	17.0376	0.00914618	4.38643	0.036226	FALSE	365	0.559765
K07173	-3	-0.256734	-0.497698	-0.0157703	0.0367764	19.6319	0.00321952	4.36074	0.0367764	FALSE	369	0.562258
K16203	3	0.846645	0.0514303	1.64186	0.0369131	27.19	0.000133409	4.35442	0.0369131	FALSE	370	0.562258
K02412	-3	-0.534006	-1.0357	-0.0323161	0.0369592	28.0351	9.25429e-05	4.35229	0.0369592	FALSE	371	0.562258
K03043	-3	-0.215421	-0.418271	-0.0125706	0.0373952	12.5909	0.0500124	4.33232	0.0373952	FALSE	372	0.565142
K02996	-5	-0.221044	-0.429218	-0.0128705	0.0374211	15.3517	0.0176911	4.33115	0.0374211	FALSE	373	0.565142
K00286	-3	-0.210097	-0.408885	-0.0113102	0.0383142	12.2816	0.0559731	4.29102	0.0383142	FALSE	375	0.576654
K06999	-3	-1.10619	-2.15386	-0.0585103	0.0385064	85.1413	3.0859e-16	4.28251	0.0385064	FALSE	376	0.577597
K01866	-5	-0.191285	-0.372545	-0.0100248	0.0386059	9.0253	0.17216	4.27812	0.0386059	FALSE	377	0.577597
K10013	-5	-1.15674	-2.25331	-0.0601833	0.0386839	56.4411	2.37039e-10	4.2747	0.0386839	FALSE	378	0.577597
K03549	-5	-0.408525	-0.796432	-0.0206184	0.0390043	18.9125	0.00431398	4.26068	0.0390043	FALSE	379	0.580845
K02510	5	1.87005	0.0878694	3.65223	0.0397248	174.026	6.29178e-35	4.2296	0.0397248	FALSE	380	0.589915
K08303	-3	-0.298225	-0.582842	-0.0136082	0.0400072	23.9653	0.000529987	4.21758	0.0400072	FALSE	382	0.591101
K22405	-4	-7.67051	-15.0021	-0.338928	0.0403088	2206.64	0	4.20484	0.0403088	FALSE	383	0.591374
K02279	-3	-0.531362	-1.03971	-0.0230179	0.0404903	27.4246	0.000120547	4.19722	0.0404903	FALSE	385	0.591374
K06908	-5	-0.772406	-1.51163	-0.0331815	0.0405658	31.8746	1.72462e-05	4.19406	0.0405658	FALSE	386	0.591374
K02939	-3	-0.226841	-0.444375	-0.009307	0.0409714	15.9105	0.0142423	4.1772	0.0409714	FALSE	388	0.591374
K05970	-3	-0.323786	-0.634316	-0.0132561	0.0409899	14.2081	0.0273962	4.17643	0.0409899	FALSE	389	0.591374
K03975	-5	-0.411858	-0.806897	-0.016818	0.0410123	25.5992	0.000264352	4.17551	0.0410123	FALSE	390	0.591374
K16090	3	0.98974	0.0402008	1.93928	0.041058	32.6924	1.20157e-05	4.17362	0.041058	FALSE	391	0.591374
K02038	-5	-0.321592	-0.630145	-0.0130387	0.0410735	25.9932	0.000223292	4.17298	0.0410735	FALSE	392	0.591374
K15872	-3	-5.12823	-10.0622	-0.194256	0.041637	580.069	4.64035e-122	4.1499	0.041637	FALSE	393	0.597963
K02897	-3	-0.259764	-0.510176	-0.00935258	0.0420357	13.9849	0.0298057	4.13377	0.0420357	FALSE	394	0.602156
K11070	-3	-0.147997	-0.291062	-0.00493286	0.0426069	4.22633	0.646077	4.11093	0.0426069	FALSE	395	0.608793
K03501	-3	-0.224	-0.440701	-0.00729919	0.0427666	16.2337	0.012553	4.1046	0.0427666	FALSE	396	0.609533
K02115	-3	-0.193597	-0.381457	-0.00573637	0.0434029	12.5439	0.0508792	4.07964	0.0434029	FALSE	397	0.617043
K00759	-5	-0.248124	-0.489082	-0.00716607	0.0435649	17.1104	0.00888579	4.07335	0.0435649	FALSE	398	0.61779
K00041	-3	-0.318574	-0.628764	-0.00838312	0.0441216	15.9316	0.014126	4.0519	0.0441216	FALSE	399	0.624117
K03615	-3	-0.42876	-0.847166	-0.0103542	0.0445937	28.9389	6.2479e-05	4.03394	0.0445937	FALSE	401	0.627648
K01924	-3	-0.26405	-0.522231	-0.0058692	0.0450144	21.7227	0.00135922	4.0181	0.0450144	FALSE	402	0.63104
K01586	-3	-0.263689	-0.52182	-0.00555732	0.0452675	17.3645	0.00803284	4.00865	0.0452675	FALSE	403	0.63104
K07160	-3	-0.529143	-1.04738	-0.0109011	0.0453718	33.4025	8.77223e-06	4.00477	0.0453718	FALSE	404	0.63104
K01250	-5	-0.726076	-1.4374	-0.0147558	0.0454331	42.82	1.26612e-07	4.00249	0.0454331	FALSE	405	0.63104
K18474	4	1.5824	0.031934	3.13287	0.0454644	60.4919	9.61774e-12	4.00133	0.0454644	FALSE	406	0.63104
K07236	3	1.02095	0.0204127	2.02148	0.0455056	107.971	5.41912e-21	3.9998	0.0455056	FALSE	407	0.63104
K00602	-3	-0.200972	-0.398047	-0.00389591	0.0456398	12.4544	0.0525661	3.99484	0.0456398	FALSE	408	0.63135
K02935	-5	-0.155465	-0.30806	-0.00287015	0.0458438	7.85087	0.249233	3.98733	0.0458438	FALSE	409	0.632622
K01662	-5	-0.24706	-0.490198	-0.00392237	0.0464169	17.2642	0.00835974	3.9664	0.0464169	FALSE	410	0.637501
K01768	-4	-1.15353	-2.29053	-0.0165217	0.0467626	12.8978	0.024356	3.95391	0.0467626	FALSE	413	0.638881
K07574	-3	-0.393214	-0.780973	-0.00545433	0.0468633	34.0339	6.62676e-06	3.95029	0.0468633	FALSE	414	0.638881
K01693	-5	-0.496933	-0.987707	-0.00615916	0.0471933	32.993	1.05184e-05	3.93848	0.0471933	FALSE	415	0.640403
K01040	-5	-0.586083	-1.16493	-0.00724147	0.0472019	13.0915	0.041606	3.93818	0.0472019	FALSE	416	0.640403
K00383	-5	-0.24987	-0.497255	-0.0024847	0.0477429	9.04383	0.171128	3.91901	0.0477429	FALSE	417	0.643685
K00147	-3	-0.243365	-0.484333	-0.00239762	0.0477636	18.3036	0.00551655	3.91828	0.0477636	FALSE	418	0.643685
K13527	-3	-0.70265	-1.3985	-0.0068034	0.0478017	37.4282	1.4528e-06	3.91694	0.0478017	FALSE	419	0.643685
K01438	-5	-0.345105	-0.68702	-0.00319076	0.0479	16.723	0.0103572	3.91349	0.0479	FALSE	420	0.643685
K02931	-5	-0.229102	-0.456507	-0.00169747	0.0483142	16.8837	0.00972033	3.89902	0.0483142	FALSE	421	0.646601
K14112	-3	-10.6728	-21.2688	-0.0768258	0.0483619	#N/A	#N/A	3.89737	0.0483619	FALSE	422	0.646601
K02528	-3	-0.239239	-0.476982	-0.00149643	0.0485753	18.7135	0.00467588	3.88997	0.0485753	FALSE	424	0.646601
K07308	-5	-0.838357	-1.6726	-0.00411694	0.0488801	50.2226	4.24195e-09	3.87947	0.0488801	FALSE	425	0.649127
K03293	-3	-0.551961	-1.10162	-0.00229943	0.0490493	29.9899	3.9482e-05	3.87367	0.0490493	FALSE	426	0.649845
K00525	-3	-0.236742	-0.472811	-0.000671974	0.0493514	11.6117	0.071214	3.86336	0.0493514	FALSE	427	0.652237
K07446	-3	-0.660873	-1.32041	-0.00133945	0.0495365	40.0096	4.53535e-07	3.85708	0.0495365	FALSE	428	0.652237
K00951	-3	-0.22991	-0.459555	-0.000265619	0.0497356	11.9491	0.063113	3.85035	0.0497356	FALSE	430	0.652809

## Sheet: deseq2_tmm
K0	signcon	randomSummary	randomCi.lb	randomCi.ub	randomP	het_QE	het_QEp	het_QM	het_QMp	error	rank	AdjP
K00938	3	1.25621	0.701562	1.81086	9.03486e-06	10.5917	0.101844	19.7053	9.03486e-06	FALSE	1	0.0251779
K04567	-7	-0.32696	-0.452568	-0.201352	3.36402e-07	4.78569	0.57158	26.0286	3.36402e-07	FALSE	2	0.00190504
K12137	-7	-0.616777	-0.89439	-0.339164	1.33381e-05	5.60417	0.468957	18.9615	1.33381e-05	FALSE	3	0.0251779
K00052	-7	-0.222583	-0.328134	-0.117033	3.57838e-05	5.26045	0.510868	17.0829	3.57838e-05	FALSE	4	0.0506609
K09799	6	2.91044	1.48594	4.33494	6.21597e-05	6.71502	0.242712	16.0357	6.21597e-05	FALSE	5	0.0704021
K03655	-7	-0.187055	-0.282132	-0.0919784	0.000115231	7.86712	0.248001	14.8692	0.000115231	FALSE	6	0.108759
K09963	7	2.22753	1.06353	3.39153	0.0001763	16.4511	0.0115269	14.0682	0.0001763	FALSE	7	0.142627
K07318	5	2.70636	1.27908	4.13364	0.000202075	4.39022	0.355763	13.8117	0.000202075	FALSE	8	0.143044
K02624	7	2.13741	0.991709	3.28311	0.000255686	4.57607	0.599215	13.37	0.000255686	FALSE	9	0.160884
K02650	-7	-0.776107	-1.2028	-0.349414	0.00036392	7.86851	0.247896	12.7089	0.00036392	FALSE	10	0.206088
K11206	-5	-0.818832	-1.27221	-0.365453	0.000400398	5.42333	0.490771	12.5303	0.000400398	FALSE	11	0.206132
K13327	-4	-2.89165	-4.56765	-1.21565	0.000720715	10.3268	0.0664875	11.4351	0.000720715	FALSE	12	0.318982
K02437	-5	-0.265168	-0.419874	-0.110462	0.000781093	5.50018	0.481435	11.2856	0.000781093	FALSE	13	0.318982
K00844	5	2.28468	0.931026	3.63834	0.000939649	3.9976	0.40633	10.9429	0.000939649	FALSE	15	0.318982
K19302	5	0.171041	0.0695383	0.272545	0.000957566	6.3302	0.387235	10.9079	0.000957566	FALSE	17	0.318982
K02510	7	2.51947	0.972301	4.06665	0.00141449	23.6221	0.000612777	10.1868	0.00141449	FALSE	18	0.436305
K09516	-5	-1.04856	-1.69788	-0.399247	0.00155034	11.2692	0.0804046	10.0178	0.00155034	FALSE	19	0.436305
K11709	3	2.79549	1.06116	4.52981	0.00158209	1.65155	0.437896	9.98047	0.00158209	FALSE	20	0.436305
K01687	-5	-0.187499	-0.304543	-0.0704547	0.00169083	9.67936	0.138821	9.85813	0.00169083	FALSE	21	0.436305
K06168	-5	-0.240404	-0.390508	-0.0903001	0.00169499	10.2685	0.113791	9.85361	0.00169499	FALSE	22	0.436305
K16169	6	1.40606	0.513098	2.29902	0.00202757	#N/A	#N/A	9.52441	0.00202757	FALSE	23	0.484408
K03695	-5	-0.19858	-0.324845	-0.0723142	0.00205294	10.0294	0.12342	9.50159	0.00205294	FALSE	24	0.484408
K12268	7	1.03696	0.364234	1.70968	0.00251814	8.58826	0.198092	9.12737	0.00251814	FALSE	25	0.501248
K00831	-5	-0.206987	-0.341314	-0.0726588	0.00252673	9.54982	0.144935	9.12114	0.00252673	FALSE	26	0.501248
K03367	7	0.812517	0.281329	1.3437	0.00271752	8.6665	0.193221	8.98805	0.00271752	FALSE	27	0.501248
K03551	-5	-0.175753	-0.290658	-0.0608477	0.00271886	10.5951	0.101726	8.98714	0.00271886	FALSE	28	0.501248
K01915	-3	-0.216956	-0.358942	-0.0749709	0.00274569	12.3836	0.0539377	8.9692	0.00274569	FALSE	29	0.501248
K01805	-7	-0.251976	-0.418564	-0.0853889	0.00303081	4.92171	0.553893	8.78882	0.00303081	FALSE	30	0.501248
K01666	-3	-0.608976	-1.01161	-0.206346	0.00303238	6.11656	0.410261	8.78789	0.00303238	FALSE	31	0.501248
K19310	7	1.35241	0.456094	2.24873	0.00310346	19.765	0.00304899	8.74562	0.00310346	FALSE	32	0.501248
K13016	-3	-0.691938	-1.15059	-0.23329	0.00310757	9.03541	0.171596	8.74321	0.00310757	FALSE	33	0.501248
K00783	-5	-0.168238	-0.279846	-0.0566293	0.00313242	8.10975	0.230173	8.72869	0.00313242	FALSE	34	0.501248
K01804	-5	-0.180827	-0.301208	-0.0604472	0.00323862	6.97798	0.322889	8.66791	0.00323862	FALSE	35	0.501248
K00656	-5	-0.2171	-0.361706	-0.0724952	0.00325515	10.3224	0.111715	8.65864	0.00325515	FALSE	36	0.501248
K01921	-7	-0.162524	-0.272716	-0.0523321	0.00384283	9.76687	0.134819	8.35663	0.00384283	FALSE	38	0.566711
K02118	-5	-0.183779	-0.308592	-0.0589656	0.00390283	5.4972	0.481795	8.32848	0.00390283	FALSE	39	0.566711
K05712	5	2.00478	0.627915	3.38165	0.00432002	15.309	0.0179845	8.14415	0.00432002	FALSE	40	0.611607
K02056	-5	-0.225149	-0.381088	-0.0692106	0.00465684	8.87773	0.180572	8.00811	0.00465684	FALSE	41	0.619949
K18120	5	1.97215	0.602992	3.3413	0.00475537	9.33952	0.0531513	7.9702	0.00475537	FALSE	42	0.619949
K02761	7	0.546392	0.165829	0.926956	0.0048928	8.28059	0.218259	7.91864	0.0048928	FALSE	43	0.619949
K04086	5	2.48987	0.75505	4.2247	0.00490813	#N/A	#N/A	7.91298	0.00490813	FALSE	44	0.619949
K06395	3	0.75823	0.229709	1.28675	0.00492631	20.8898	0.00192018	7.90629	0.00492631	FALSE	45	0.619949
K06861	3	0.687016	0.202216	1.17182	0.00547806	8.26931	0.219029	7.71445	0.00547806	FALSE	46	0.658561
K03697	7	1.59686	0.469038	2.72469	0.00551898	22.3045	0.00106623	7.70101	0.00551898	FALSE	47	0.658561
K03385	-5	-0.360096	-0.616029	-0.104162	0.00582186	10.1841	0.11711	7.60463	0.00582186	FALSE	49	0.658561
K07316	-5	-0.572658	-0.980498	-0.164818	0.00592264	12.3454	0.0546915	7.57369	0.00592264	FALSE	50	0.658561
K08724	4	1.62005	0.466081	2.77403	0.00593089	3.54395	0.616749	7.57118	0.00593089	FALSE	51	0.658561
K02463	3	2.26193	0.629375	3.89448	0.00661638	5.94997	0.202916	7.37427	0.00661638	FALSE	53	0.706954
K12555	5	1.47367	0.403824	2.54352	0.00693876	#N/A	#N/A	7.28875	0.00693876	FALSE	54	0.727671
K13019	-5	-1.40197	-2.42521	-0.378731	0.0072442	10.5772	0.102355	7.2114	0.0072442	FALSE	55	0.745889
K01476	5	0.512572	0.137183	0.88796	0.00744582	3.27205	0.774008	7.16214	0.00744582	FALSE	56	0.750149
K19005	4	1.56638	0.414384	2.71838	0.00769928	#N/A	#N/A	7.10212	0.00769928	FALSE	57	0.750149
K15584	5	0.617014	0.162783	1.07124	0.00775949	11.263	0.0805817	7.08816	0.00775949	FALSE	58	0.750149
K15869	-3	-3.34885	-5.81643	-0.881267	0.00781543	13.7505	0.00813532	7.07529	0.00781543	FALSE	59	0.750149
K04034	3	2.25371	0.574428	3.93299	0.00852836	6.07165	0.193861	6.91902	0.00852836	FALSE	60	0.789332
K01885	-5	-0.240333	-0.419465	-0.0612016	0.00854854	15.0879	0.0195837	6.9148	0.00854854	FALSE	61	0.789332
K01755	-3	-0.132157	-0.230798	-0.0335157	0.00864181	8.78763	0.185879	6.89539	0.00864181	FALSE	62	0.789332
K07068	4	3.13169	0.771092	5.49229	0.00931725	#N/A	#N/A	6.76098	0.00931725	FALSE	63	0.825781
K17108	-4	-0.98533	-1.72821	-0.24245	0.0093325	4.6512	0.459912	6.75806	0.0093325	FALSE	64	0.825781
K18892	3	2.68434	0.655944	4.71274	0.00949278	12.8403	0.0120832	6.72768	0.00949278	FALSE	65	0.82704
K16841	4	2.4054	0.574884	4.23592	0.0100095	14.2031	0.0143695	6.63321	0.0100095	FALSE	67	0.846026
K00216	-5	-1.69475	-2.9876	-0.401894	0.0101923	16.6465	0.010674	6.60097	0.0101923	FALSE	68	0.848813
K02504	3	1.84382	0.431592	3.25604	0.0104988	18.0938	0.00600199	6.54823	0.0104988	FALSE	69	0.861666
K07455	6	2.2696	0.523075	4.01612	0.0108665	#N/A	#N/A	6.48702	0.0108665	FALSE	70	0.879099
K01703	-3	-0.170824	-0.303916	-0.0377315	0.0118826	8.39543	0.210541	6.32831	0.0118826	FALSE	71	0.881256
K22278	5	0.381994	0.0840418	0.679946	0.0119777	12.9427	0.0439548	6.31417	0.0119777	FALSE	72	0.881256
K15871	-4	-2.07914	-3.70118	-0.457099	0.011995	9.47422	0.0915797	6.31161	0.011995	FALSE	73	0.881256
K07272	4	2.03367	0.444768	3.62257	0.012121	17.9071	0.00306515	6.29308	0.012121	FALSE	74	0.881256
K21417	3	0.537239	0.116709	0.957769	0.012283	11.8715	0.0648982	6.26955	0.012283	FALSE	75	0.881256
K20112	5	2.11233	0.454814	3.76984	0.0124978	27.551	0.000114137	6.23885	0.0124978	FALSE	76	0.881256
K00609	-5	-0.230313	-0.41131	-0.0493156	0.0126317	19.0458	0.00408692	6.21998	0.0126317	FALSE	77	0.881256
K02530	3	0.676285	0.144032	1.20854	0.0127619	11.8478	0.0654513	6.20182	0.0127619	FALSE	78	0.881256
K02111	-5	-0.147296	-0.263249	-0.0313419	0.0127838	10.8033	0.0946486	6.19878	0.0127838	FALSE	79	0.881256
K18474	4	1.07593	0.228523	1.92333	0.0128278	3.61536	0.606009	6.1927	0.0128278	FALSE	80	0.881256
K01159	-5	-0.165617	-0.296182	-0.0350513	0.012914	7.13653	0.308405	6.18085	0.012914	FALSE	81	0.881256
K07755	-7	-0.549223	-0.982872	-0.115574	0.0130529	3.66771	0.72154	6.16193	0.0130529	FALSE	82	0.881256
K04096	-5	-0.394926	-0.707323	-0.0825287	0.0132216	20.9781	0.0018513	6.13922	0.0132216	FALSE	83	0.881256
K03976	-3	-0.212954	-0.381414	-0.0444932	0.0132261	9.38716	0.152947	6.13862	0.0132261	FALSE	84	0.881256
K15051	3	0.350165	0.0731573	0.627173	0.0132274	9.13283	0.166244	6.13844	0.0132274	FALSE	85	0.881256
K02884	-5	-0.149262	-0.26799	-0.0305334	0.0137393	11.6015	0.0714717	6.07134	0.0137393	FALSE	86	0.89111
K07321	-3	-0.293366	-0.527192	-0.0595393	0.0139313	7.03241	0.317861	6.04683	0.0139313	FALSE	87	0.89111
K02848	-3	-2.21537	-3.98214	-0.448606	0.0139859	0.843398	0.655932	6.03992	0.0139859	FALSE	88	0.89111
K11906	3	2.72416	0.542443	4.90587	0.0143942	27.1157	0.000137756	5.98914	0.0143942	FALSE	90	0.89111
K01682	3	1.29363	0.257403	2.32987	0.0144121	19.2215	0.00380543	5.98696	0.0144121	FALSE	91	0.89111
K07348	7	2.29506	0.455449	4.13467	0.0144768	38.3425	9.62805e-07	5.97905	0.0144768	FALSE	92	0.89111
K02071	-5	-0.184301	-0.333245	-0.0353577	0.0152983	5.62417	0.466577	5.88179	0.0152983	FALSE	93	0.931551
K19164	4	2.35095	0.445196	4.25671	0.0156137	18.4562	0.00242584	5.84587	0.0156137	FALSE	94	0.940641
K16907	-5	-1.84258	-3.34034	-0.344823	0.0159002	16.762	0.0101988	5.81388	0.0159002	FALSE	95	0.942811
K21472	5	0.766291	0.141462	1.39112	0.01623	8.43269	0.208085	5.77778	0.01623	FALSE	96	0.942811
K01715	3	0.227361	0.0410347	0.413687	0.0167747	7.44057	0.282017	5.71979	0.0167747	FALSE	98	0.942811
K15873	-5	-2.64792	-4.8212	-0.474633	0.0169399	11.0293	0.0262363	5.70259	0.0169399	FALSE	99	0.942811
K18856	-3	-1.16318	-2.11796	-0.208412	0.0169498	10.2685	0.113792	5.70156	0.0169498	FALSE	100	0.942811
K02899	-5	-0.124232	-0.226268	-0.0221953	0.0170188	11.3764	0.0774173	5.69444	0.0170188	FALSE	101	0.942811
K10439	5	0.178658	0.0319027	0.325414	0.0170311	8.09847	0.230977	5.69316	0.0170311	FALSE	102	0.942811
K15921	-3	-0.418851	-0.763284	-0.074419	0.0171517	6.35498	0.384622	5.68078	0.0171517	FALSE	103	0.942811
K01875	-5	-0.234796	-0.428552	-0.0410397	0.0175439	9.12309	0.166773	5.64113	0.0175439	FALSE	104	0.942811
K01119	5	0.243266	0.042438	0.444093	0.0175901	4.54387	0.603494	5.63652	0.0175901	FALSE	105	0.942811
K01007	-3	-0.544643	-0.994817	-0.0944697	0.0177273	5.2436	0.51297	5.6229	0.0177273	FALSE	106	0.942811
K03101	-5	-0.181016	-0.330748	-0.0312837	0.017814	10.0645	0.121962	5.61435	0.017814	FALSE	107	0.942811
K19780	-4	-1.84645	-3.37699	-0.315898	0.0180548	#N/A	#N/A	5.59082	0.0180548	FALSE	108	0.946709
K06934	5	0.37726	0.0631738	0.691346	0.0185635	5.95593	0.428144	5.54217	0.0185635	FALSE	110	0.94889
K09882	5	1.80031	0.297506	3.30311	0.0188759	#N/A	#N/A	5.51298	0.0188759	FALSE	111	0.94889
K00899	4	1.22832	0.202836	2.2538	0.0188929	6.25419	0.282265	5.5114	0.0188929	FALSE	112	0.94889
K07652	5	1.05904	0.172795	1.94529	0.0191753	16.9212	0.0095774	5.48546	0.0191753	FALSE	113	0.94889
K19092	-3	-1.36677	-2.51253	-0.221008	0.019386	8.65768	0.193765	5.46636	0.019386	FALSE	114	0.94889
K16435	-4	-1.84372	-3.39301	-0.294421	0.0196783	10.1684	0.0706019	5.44021	0.0196783	FALSE	115	0.94889
K03767	-3	-0.195803	-0.360525	-0.0310811	0.0198175	4.618	0.593654	5.4279	0.0198175	FALSE	116	0.94889
K06941	-3	-0.172554	-0.317785	-0.0273238	0.0198742	10.809	0.0944634	5.42291	0.0198742	FALSE	117	0.94889
K06859	7	0.370631	0.058642	0.682619	0.0198928	2.30726	0.889384	5.42127	0.0198928	FALSE	118	0.94889
K05567	5	0.594477	0.0938702	1.09508	0.0199396	13.5058	0.0356713	5.41718	0.0199396	FALSE	119	0.94889
K22212	5	1.0109	0.154031	1.86776	0.0207618	12.0529	0.0607997	5.34668	0.0207618	FALSE	120	0.979782
K02749	3	0.345904	0.0511361	0.640672	0.0214495	2.79205	0.834457	5.28989	0.0214495	FALSE	121	1
K09136	3	1.46856	0.214339	2.72279	0.0217383	24.3855	0.000443494	5.26661	0.0217383	FALSE	122	1
K07391	-5	-0.241513	-0.448344	-0.0346822	0.0221015	11.7865	0.0669055	5.23777	0.0221015	FALSE	123	1
K08289	-5	-0.214369	-0.399557	-0.0291809	0.0232802	8.14352	0.227776	5.14747	0.0232802	FALSE	124	1
K03896	4	2.18725	0.296128	4.07838	0.0233981	#N/A	#N/A	5.1387	0.0233981	FALSE	125	1
K03294	-3	-0.232599	-0.435063	-0.0301355	0.0243417	8.86989	0.181029	5.07012	0.0243417	FALSE	127	1
K16850	3	0.952847	0.119086	1.78661	0.0250971	7.29358	0.294549	5.01718	0.0250971	FALSE	129	1
K02813	5	0.64997	0.0803232	1.21962	0.0253302	5.76012	0.450591	5.00117	0.0253302	FALSE	130	1
K07082	-3	-0.181259	-0.340557	-0.0219611	0.0257363	12.5032	0.0516402	4.97365	0.0257363	FALSE	132	1
K03466	-5	-0.367372	-0.691076	-0.0436675	0.0261241	31.4337	2.09451e-05	4.94778	0.0261241	FALSE	133	1
K01872	-3	-0.153465	-0.288864	-0.018067	0.0263176	14.0644	0.0289253	4.93503	0.0263176	FALSE	134	1
K01812	-3	-0.175721	-0.330991	-0.0204504	0.0265475	7.24856	0.298471	4.92	0.0265475	FALSE	135	1
K01814	-5	-0.155522	-0.293551	-0.0174935	0.0272188	15.115	0.0193812	4.87688	0.0272188	FALSE	136	1
K03778	-5	-0.176628	-0.333843	-0.0194138	0.0276658	4.89979	0.556728	4.84877	0.0276658	FALSE	137	1
K00948	-3	-0.248195	-0.469391	-0.0269983	0.0278645	22.7253	0.000893914	4.83643	0.0278645	FALSE	138	1
K09903	-3	-0.177326	-0.336078	-0.0185736	0.0285769	17.7293	0.00694563	4.79292	0.0285769	FALSE	140	1
K08587	3	1.92694	0.200448	3.65343	0.0287047	6.43614	0.168859	4.78524	0.0287047	FALSE	141	1
K00033	3	1.16515	0.120362	2.20994	0.0288335	49.5199	5.86692e-09	4.77753	0.0288335	FALSE	142	1
K01997	-3	-0.236755	-0.449291	-0.0242183	0.0290138	10.4834	0.105718	4.7668	0.0290138	FALSE	143	1
K00261	3	0.588987	0.0576039	1.12037	0.0298231	7.08154	0.313372	4.71946	0.0298231	FALSE	145	1
K21755	-4	-1.66041	-3.15882	-0.161997	0.0298661	2.69029	0.44188	4.71698	0.0298661	FALSE	146	1
K04043	-5	-0.123799	-0.235523	-0.0120748	0.0298715	9.30325	0.157228	4.71667	0.0298715	FALSE	147	1
K02357	-5	-0.157565	-0.300222	-0.0149085	0.0304037	16.3183	0.0121435	4.68632	0.0304037	FALSE	148	1
K07713	-5	-0.351626	-0.671196	-0.0320547	0.03104	6.17247	0.40415	4.65075	0.03104	FALSE	152	1
K14057	5	1.92013	0.174363	3.66589	0.0311055	20.2694	0.00247958	4.64713	0.0311055	FALSE	153	1
K16957	7	0.588252	0.0499285	1.12658	0.0322138	10.2655	0.113907	4.58708	0.0322138	FALSE	155	1
K03733	-3	-0.317295	-0.607867	-0.0267222	0.0323378	11.8734	0.0648523	4.5805	0.0323378	FALSE	156	1
K00099	-3	-0.204373	-0.391612	-0.0171347	0.0324094	20.3935	0.00235616	4.57671	0.0324094	FALSE	157	1
K02074	3	1.30254	0.107947	2.49714	0.0325921	16.4997	0.0113088	4.56708	0.0325921	FALSE	158	1
K03212	3	1.61843	0.130651	3.10622	0.0330003	30.4145	3.27808e-05	4.54576	0.0330003	FALSE	159	1
K01601	5	0.967246	0.0742059	1.86029	0.0337686	5.6655	0.461683	4.50638	0.0337686	FALSE	162	1
K03706	3	0.569442	0.0430836	1.0958	0.0339731	28.5422	7.42534e-05	4.49606	0.0339731	FALSE	163	1
K02278	3	0.406228	0.030267	0.782189	0.034196	10.6972	0.0981967	4.48487	0.034196	FALSE	164	1
K02835	-3	-0.168087	-0.323772	-0.0124018	0.0343368	18.6685	0.00476167	4.47785	0.0343368	FALSE	165	1
K19427	4	1.76468	0.12673	3.40263	0.0347201	#N/A	#N/A	4.45889	0.0347201	FALSE	166	1
K10202	6	1.2967	0.0926149	2.50078	0.0347964	#N/A	#N/A	4.45514	0.0347964	FALSE	167	1
K00978	-3	-0.688137	-1.32748	-0.0487972	0.0348965	18.4572	0.00518558	4.45023	0.0348965	FALSE	168	1
K06351	4	1.47769	0.0996678	2.85571	0.0355777	#N/A	#N/A	4.41723	0.0355777	FALSE	169	1
K02851	-3	-0.26212	-0.506959	-0.0172824	0.0358776	3.72404	0.713962	4.40291	0.0358776	FALSE	170	1
K19048	3	0.983654	0.0642733	1.90303	0.035995	11.121	0.0847073	4.39734	0.035995	FALSE	171	1
K01874	-5	-0.153382	-0.296747	-0.0100177	0.0360009	12.1449	0.0588134	4.39706	0.0360009	FALSE	172	1
K03739	4	1.07663	0.0690006	2.08426	0.0362441	16.6844	0.00513883	4.38558	0.0362441	FALSE	173	1
K19081	4	1.59642	0.0973798	3.09546	0.0368623	1.65727	0.646474	4.35676	0.0368623	FALSE	174	1
K01937	-5	-0.160974	-0.312158	-0.00978923	0.0368997	9.48504	0.148081	4.35504	0.0368997	FALSE	175	1
K02443	5	0.674703	0.0403898	1.30902	0.0370907	17.3532	0.00806908	4.34624	0.0370907	FALSE	176	1
K01251	-3	-0.258714	-0.501977	-0.0154498	0.03712	10.1614	0.118018	4.3449	0.03712	FALSE	177	1
K06212	5	1.62288	0.0927613	3.15299	0.0376372	34.8117	4.68703e-06	4.32134	0.0376372	FALSE	178	1
K09952	-3	-0.961435	-1.87172	-0.0511501	0.0384433	29.8448	4.20707e-05	4.2853	0.0384433	FALSE	179	1
K07175	3	0.464384	0.0237512	0.905017	0.0388653	7.81324	0.252108	4.26675	0.0388653	FALSE	180	1
K05834	5	1.84402	0.0925154	3.59553	0.0390661	20.0299	0.00273562	4.25799	0.0390661	FALSE	181	1
K08728	4	1.36405	0.0658837	2.66221	0.0394526	5.75921	0.330358	4.24127	0.0394526	FALSE	182	1
K02614	-5	-0.233058	-0.454899	-0.0112158	0.0394889	13.2947	0.0385882	4.23971	0.0394889	FALSE	183	1
K03519	-5	-1.97776	-3.86224	-0.0932808	0.039688	#N/A	#N/A	4.23117	0.039688	FALSE	184	1
K08222	-5	-0.832612	-1.62759	-0.0376359	0.0400966	18.7922	0.00452935	4.21379	0.0400966	FALSE	185	1
K01081	-5	-1.12723	-2.2038	-0.0506499	0.0401527	31.8802	1.72035e-05	4.21142	0.0401527	FALSE	186	1
K09812	-3	-0.318564	-0.622877	-0.0142502	0.0401946	21.6813	0.00138285	4.20965	0.0401946	FALSE	187	1
K10710	-5	-0.560952	-1.09747	-0.0244332	0.0404405	16.6689	0.0105801	4.19931	0.0404405	FALSE	188	1
K07668	3	0.524095	0.0227125	1.02548	0.0404866	5.70487	0.45705	4.19738	0.0404866	FALSE	189	1
K19776	3	1.6472	0.0708571	3.22354	0.0405536	25.6712	0.000256329	4.19457	0.0405536	FALSE	190	1
K07219	3	0.348901	0.0123835	0.685419	0.0421447	5.36984	0.497326	4.12938	0.0421447	FALSE	193	1
K00567	-5	-0.149002	-0.292789	-0.00521537	0.0422494	7.32978	0.291423	4.12518	0.0422494	FALSE	194	1
K01160	5	2.1132	0.0738577	4.15255	0.0422604	28.5095	7.53167e-05	4.12474	0.0422604	FALSE	195	1
K10547	-4	-0.949102	-1.86576	-0.0324443	0.0424242	#N/A	#N/A	4.1182	0.0424242	FALSE	196	1
K07273	5	0.381377	0.0121576	0.750596	0.0429186	11.0657	0.0863676	4.09861	0.0429186	FALSE	197	1
K00297	-3	-0.108825	-0.2146	-0.00304955	0.0437508	6.85993	0.333995	4.06615	0.0437508	FALSE	199	1
K00651	-3	-0.184247	-0.3641	-0.00439422	0.0446592	19.8702	0.00292065	4.03146	0.0446592	FALSE	200	1
K10353	5	1.62435	0.0343564	3.21435	0.0452509	11.9867	0.0622671	4.00926	0.0452509	FALSE	201	1
K03469	-5	-0.16086	-0.318381	-0.00333916	0.0453373	12.6231	0.0494269	4.00605	0.0453373	FALSE	202	1
K20534	5	0.216335	0.0041007	0.428569	0.0457347	4.22651	0.646054	3.99134	0.0457347	FALSE	203	1
K05800	4	2.13383	0.0376621	4.23001	0.0460234	5.94699	0.114218	3.98074	0.0460234	FALSE	205	1
K01652	-3	-0.0988983	-0.196213	-0.00158321	0.0463875	4.09901	0.663279	3.96747	0.0463875	FALSE	206	1
K18921	-4	-1.059	-2.10134	-0.0166635	0.0464482	3.68778	0.595183	3.96526	0.0464482	FALSE	207	1
K00013	-3	-0.175838	-0.348942	-0.00273436	0.0464893	14.1861	0.0276251	3.96378	0.0464893	FALSE	208	1
K01873	-5	-0.138274	-0.274751	-0.00179709	0.0470586	9.14397	0.165642	3.94329	0.0470586	FALSE	209	1
K00117	3	1.08596	0.0117855	2.16013	0.0475388	14.224	0.0272318	3.92622	0.0475388	FALSE	210	1
K17734	5	0.431493	0.00459862	0.858387	0.0475826	12.1313	0.0591028	3.92467	0.0475826	FALSE	211	1
K06013	-3	-0.502698	-1.00012	-0.00528065	0.0476169	8.57393	0.198995	3.92345	0.0476169	FALSE	212	1
K06883	3	1.27655	0.0131671	2.53994	0.0476596	7.71004	0.260126	3.92195	0.0476596	FALSE	213	1
K01783	-3	-0.18479	-0.367727	-0.00185358	0.0477234	12.1041	0.0596872	3.9197	0.0477234	FALSE	214	1
K16789	3	0.567169	0.00542368	1.12891	0.0478287	10.0958	0.120674	3.916	0.0478287	FALSE	215	1
K18478	5	2.33582	0.0216734	4.64996	0.0478926	34.8456	4.61675e-06	3.91375	0.0478926	FALSE	216	1
K02424	3	0.379046	0.00336539	0.754727	0.0479827	7.31223	0.292935	3.91059	0.0479827	FALSE	217	1
K12240	-3	-1.36649	-2.72128	-0.0117077	0.0480528	20.7212	0.00205862	3.90814	0.0480528	FALSE	218	1
K13732	4	1.06601	0.00882816	2.12319	0.0481173	#N/A	#N/A	3.90588	0.0481173	FALSE	219	1
K02055	-3	-0.298314	-0.594164	-0.00246377	0.0481224	8.69042	0.191752	3.90571	0.0481224	FALSE	220	1
K19419	3	2.62708	0.00265101	5.2515	0.049769	14.926	0.00485729	3.84922	0.049769	FALSE	222	1
K02004	-5	-0.129941	-0.259811	-7.14973e-05	0.049874	13.1437	0.0408102	3.84569	0.049874	FALSE	223	1

## Sheet: limma_voom_TMM_zinbwave
K0	signcon	randomSummary	randomCi.lb	randomCi.ub	randomP	het_QE	het_QEp	het_QM	het_QMp	error	rank	AdjP
K12516	4	5.05686	2.96039	7.15333	2.27195e-06	0.98292	0.805385	22.3502	2.27195e-06	FALSE	3	0.00224819
K10939	3	1.43138	1.08354	1.77922	7.30557e-16	6.78078	0.341598	65.0491	7.30557e-16	FALSE	4	4.57621e-12
K19313	4	2.79996	1.59486	4.00505	5.26744e-06	1.68374	0.640555	20.7375	5.26744e-06	FALSE	5	0.0041244
K18474	6	2.31229	1.30213	3.32244	7.24279e-06	0.756926	0.979699	20.128	7.24279e-06	FALSE	9	0.00453689
K02624	3	3.0318	1.6388	4.42479	1.99209e-05	3.7904	0.705015	18.1968	1.99209e-05	FALSE	11	0.0102587
K07267	3	1.4705	0.858209	2.08279	2.51234e-06	2.41023	0.66078	22.157	2.51234e-06	FALSE	13	0.00224819
K00983	3	5.34076	2.69043	7.9911	7.82898e-05	0.0699946	0.965608	15.5991	7.82898e-05	FALSE	14	0.0213221
K03578	7	1.41213	0.79843	2.02583	6.48562e-06	4.16986	0.653702	20.3393	6.48562e-06	FALSE	15	0.00451399
K18304	3	1.36813	0.76713	1.96914	8.13144e-06	0.0616364	0.969652	19.9067	8.13144e-06	FALSE	16	0.00463048
K01727	3	1.7902	0.94253	2.63788	3.48448e-05	4.07729	0.666218	17.1334	3.48448e-05	FALSE	18	0.0134792
K03880	5	1.67305	0.86971	2.47638	4.46758e-05	4.0832	0.394863	16.6616	4.46758e-05	FALSE	20	0.0139925
K20814	5	3.83785	1.83926	5.83643	0.000167428	0.250506	0.992781	14.1653	0.000167428	FALSE	23	0.0392763
K17463	5	5.32008	2.53431	8.10586	0.000181835	0.16972	0.996597	14.0101	0.000181835	FALSE	24	0.0392763
K18119	3	4.73114	2.25457	7.2077	0.000180939	0.424027	0.808954	14.0193	0.000180939	FALSE	25	0.0392763
K03884	3	0.869016	0.455418	1.28261	3.82e-05	6.02163	0.420771	16.9588	3.82e-05	FALSE	29	0.0134792
K13008	3	5.49307	2.52749	8.45865	0.000282993	1.0665	0.586694	13.1797	0.000282993	FALSE	32	0.0539581
K01236	-3	-4.64694	-7.16107	-2.13282	0.000291574	0.00039929	0.9998	13.1238	0.000291574	FALSE	33	0.0539581
K08280	4	4.45913	2.03085	6.88741	0.000319263	2.60012	0.457469	12.9539	0.000319263	FALSE	35	0.057139
K18799	3	5.74198	2.60325	8.88071	0.000336365	0.424441	0.808786	12.8562	0.000336365	FALSE	36	0.0585275
K11891	5	1.77785	0.791029	2.76468	0.000413905	6.08239	0.414025	12.4684	0.000413905	FALSE	37	0.070073
K18827	-3	-4.65385	-7.27613	-2.03157	0.000504387	0.514586	0.773142	12.0994	0.000504387	FALSE	40	0.0789869
K10202	7	2.32721	1.00265	3.65177	0.000574031	9.42949	0.150825	11.8584	0.000574031	FALSE	42	0.0856126
K11312	-3	-3.21579	-5.062	-1.36959	0.00064028	6.38628	0.172098	11.6551	0.00064028	FALSE	44	0.0896793
K00518	-3	-3.03965	-4.80255	-1.27676	0.000726311	1.07977	0.582815	11.4207	0.000726311	FALSE	46	0.0977547
K00984	6	2.7691	1.15617	4.38204	0.000765757	3.17498	0.67303	11.3224	0.000765757	FALSE	48	0.0999313
K18123	4	2.8297	1.12674	4.53266	0.00112697	5.41121	0.36778	10.6064	0.00112697	FALSE	53	0.133195
K07048	-5	-1.0457	-1.67981	-0.411581	0.00122882	9.53112	0.145837	10.4465	0.00122882	FALSE	54	0.142543
K19310	3	0.985295	0.380009	1.59058	0.00142045	4.08105	0.665709	10.1791	0.00142045	FALSE	55	0.161777
K12072	3	3.37745	1.28365	5.47124	0.0015692	0.192279	0.908338	9.99554	0.0015692	FALSE	58	0.167439
K20260	3	2.86694	1.08692	4.64697	0.00159535	0.162235	0.922085	9.9651	0.00159535	FALSE	59	0.167439
K03050	4	4.20337	1.5706	6.83615	0.00175288	5.81567	0.32457	9.79184	0.00175288	FALSE	61	0.1745
K03879	5	1.51195	0.560965	2.46293	0.00183258	4.79072	0.309452	9.7101	0.00183258	FALSE	63	0.1745
K18330	-5	-0.893889	-1.46325	-0.32453	0.00209004	5.8898	0.435648	9.46873	0.00209004	FALSE	73	0.176019
K03897	4	3.44331	1.21997	5.66664	0.00240205	2.4343	0.487281	9.21374	0.00240205	FALSE	80	0.188053
K01857	3	2.2337	0.789639	3.67775	0.00243172	2.32962	0.311982	9.19127	0.00243172	FALSE	81	0.188053
K15916	3	3.85267	1.35432	6.35103	0.00250756	1.6427	0.439837	9.13507	0.00250756	FALSE	83	0.189245
K12064	4	3.76855	1.26428	6.27283	0.00318341	0.929014	0.818421	8.69925	0.00318341	FALSE	96	0.202356
K07219	3	0.788396	0.26176	1.31503	0.00334464	2.43524	0.875644	8.60923	0.00334464	FALSE	101	0.207434
K02851	-5	-0.667175	-1.11487	-0.219477	0.00349124	1.93882	0.925239	8.53112	0.00349124	FALSE	103	0.211341
K01160	5	1.80414	0.589154	3.01912	0.00361008	8.31113	0.216184	8.47022	0.00361008	FALSE	107	0.211341
K13636	-3	-1.16399	-1.95425	-0.373728	0.003891	8.77727	0.186497	8.334	0.003891	FALSE	111	0.219578
K03658	-3	-0.639021	-1.07708	-0.200961	0.00424843	3.12357	0.793186	8.17446	0.00424843	FALSE	112	0.237609
K05806	5	3.37375	1.02742	5.72008	0.00482942	4.12332	0.389573	7.94223	0.00482942	FALSE	121	0.243011
K18236	3	1.89277	0.574211	3.21134	0.00490063	2.93333	0.230693	7.91575	0.00490063	FALSE	126	0.243631
K20323	4	2.81041	0.841197	4.77962	0.00515459	2.73612	0.434124	7.82439	0.00515459	FALSE	128	0.252253
K11890	3	1.7366	0.509313	2.96389	0.00554856	1.94094	0.378905	7.69136	0.00554856	FALSE	131	0.265315
K04338	-5	-2.14729	-3.67469	-0.619891	0.00586186	1.49387	0.827727	7.59228	0.00586186	FALSE	134	0.27402
K16238	3	1.85097	0.517184	3.18476	0.00652917	1.94011	0.379062	7.39813	0.00652917	FALSE	137	0.298531
K01101	3	1.54069	0.424637	2.65674	0.00681621	8.80983	0.184559	7.32077	0.00681621	FALSE	138	0.307615
K18473	3	1.37265	0.374349	2.37095	0.00704047	1.54675	0.461453	7.26262	0.00704047	FALSE	140	0.311717
K13935	-4	-3.59482	-6.2102	-0.979445	0.00706087	0.58397	0.900092	7.25742	0.00706087	FALSE	141	0.311717
K21399	5	1.08245	0.291712	1.87319	0.0072962	4.0711	0.667055	7.19856	0.0072962	FALSE	145	0.315196
K03881	4	1.82719	0.491101	3.16328	0.00735385	5.9632	0.309816	7.18444	0.00735385	FALSE	146	0.31551
K20830	4	4.85859	1.2667	8.45049	0.00802176	0.153902	0.984664	7.02861	0.00802176	FALSE	147	0.340286
K03481	5	2.11961	0.552156	3.68707	0.00803997	7.17522	0.304946	7.02455	0.00803997	FALSE	148	0.340286
K02125	4	0.973138	0.247974	1.6983	0.00853386	2.58533	0.763593	6.91787	0.00853386	FALSE	153	0.344865
K01715	3	0.578986	0.147531	1.01044	0.00853464	4.38712	0.624441	6.91771	0.00853464	FALSE	154	0.344865
K04567	-7	-0.332854	-0.581507	-0.0842021	0.0086987	4.0816	0.665634	6.88366	0.0086987	FALSE	158	0.344865
K06903	-7	-0.967701	-1.69317	-0.242229	0.00893901	5.33577	0.501524	6.83497	0.00893901	FALSE	159	0.350632
K00052	-5	-0.269309	-0.471256	-0.0673612	0.00895611	3.03261	0.804743	6.83156	0.00895611	FALSE	160	0.350632
K03626	3	3.60191	0.893178	6.31065	0.00915417	5.97943	0.20069	6.7925	0.00915417	FALSE	161	0.35616
K07652	7	0.890199	0.212516	1.56788	0.0100358	3.50875	0.742805	6.62853	0.0100358	FALSE	163	0.385106
K01666	-7	-0.727869	-1.28419	-0.17155	0.0103369	4.66098	0.58797	6.57589	0.0103369	FALSE	165	0.386673
K00938	5	0.94167	0.221665	1.66168	0.0103662	4.04588	0.670467	6.57086	0.0103662	FALSE	167	0.386673
K02671	-5	-1.50808	-2.66216	-0.354001	0.0104323	19.9903	0.00278044	6.55955	0.0104323	FALSE	169	0.386673
K19973	5	2.09983	0.491026	3.70863	0.0105225	4.97803	0.289559	6.54422	0.0105225	FALSE	170	0.387724
K05524	-6	-2.19038	-3.89412	-0.486638	0.0117426	7.79135	0.168116	6.34932	0.0117426	FALSE	174	0.41898
K13288	-3	-0.563659	-1.00242	-0.124896	0.0118064	6.69324	0.35015	6.33971	0.0118064	FALSE	176	0.41898
K01337	5	3.04195	0.627568	5.45632	0.0135334	9.28146	0.0544367	6.09802	0.0135334	FALSE	194	0.436974
K08884	5	0.928755	0.190428	1.66708	0.0136832	2.59303	0.857915	6.07857	0.0136832	FALSE	196	0.437303
K07749	5	0.933626	0.190249	1.677	0.013833	6.01034	0.422033	6.05933	0.013833	FALSE	197	0.43775
K07074	-5	-1.31052	-2.35403	-0.267008	0.0138369	8.76748	0.187083	6.05883	0.0138369	FALSE	198	0.43775
K08770	3	0.507633	0.0992471	0.916019	0.0148392	26.8668	1.46536e-06	5.93546	0.0148392	FALSE	208	0.446888
K07304	7	0.807637	0.144082	1.47119	0.0170539	6.86645	0.333375	5.69081	0.0170539	FALSE	229	0.466489
K00459	4	1.97251	0.337086	3.60793	0.0180816	7.2705	0.201288	5.58823	0.0180816	FALSE	234	0.481516
K12297	3	0.945499	0.160632	1.73037	0.0182212	7.62434	0.266936	5.57476	0.0182212	FALSE	237	0.481592
K02538	3	2.82148	0.466598	5.17635	0.0188587	9.85611	0.0429225	5.51458	0.0188587	FALSE	242	0.488143
K06194	3	1.1731	0.186272	2.15993	0.0198102	6.61589	0.357834	5.42854	0.0198102	FALSE	246	0.500111
K09704	-5	-0.472995	-0.872989	-0.0730011	0.0204674	2.34641	0.885245	5.37159	0.0204674	FALSE	251	0.507875
K16203	3	1.04296	0.16065	1.92527	0.0205128	7.7236	0.259061	5.36772	0.0205128	FALSE	253	0.507875
K00936	3	0.726255	0.108123	1.34439	0.0212901	4.72845	0.579083	5.30289	0.0212901	FALSE	261	0.51016
K01304	-5	-0.610661	-1.13173	-0.0895877	0.0216222	8.49841	0.203813	5.27593	0.0216222	FALSE	264	0.51031
K00198	-3	-0.724171	-1.34971	-0.0986338	0.0232678	8.00025	0.238085	5.1484	0.0232678	FALSE	274	0.526734
K03615	-3	-0.349594	-0.652357	-0.0468303	0.023628	5.29646	0.50639	5.12173	0.023628	FALSE	278	0.526734
K05549	3	0.903153	0.117605	1.6887	0.0242345	3.1291	0.536457	5.07777	0.0242345	FALSE	283	0.526734
K11615	5	0.859193	0.108238	1.61015	0.0249317	1.45624	0.962348	5.02862	0.0249317	FALSE	288	0.526734
K04021	3	1.43318	0.173308	2.69305	0.0257756	17.3665	0.00802651	4.97101	0.0257756	FALSE	291	0.526734
K07355	-3	-1.11452	-2.09511	-0.133923	0.0259044	4.52568	0.605916	4.96239	0.0259044	FALSE	292	0.526734
K21908	5	1.31043	0.153588	2.46727	0.0264066	13.0682	0.0419652	4.92919	0.0264066	FALSE	296	0.526734
K15577	3	1.91984	0.221288	3.61839	0.0267389	7.29219	0.12123	4.90759	0.0267389	FALSE	305	0.526734
K02815	4	2.25706	0.252947	4.26116	0.0272904	1.87527	0.598694	4.87235	0.0272904	FALSE	319	0.526734
K05789	-5	-0.893953	-1.68804	-0.0998671	0.0273521	5.23424	0.51414	4.86845	0.0273521	FALSE	320	0.526734
K16698	-3	-2.34096	-4.42072	-0.261199	0.0273758	9.00656	0.0609356	4.86695	0.0273758	FALSE	321	0.526734
K00919	-3	-0.281635	-0.53207	-0.0312005	0.027514	4.62548	0.592663	4.85826	0.027514	FALSE	326	0.526734
K18013	7	1.19047	0.12974	2.2512	0.0278289	5.83346	0.442103	4.83864	0.0278289	FALSE	329	0.52801
K07236	5	0.916638	0.0977992	1.73548	0.0282315	5.49313	0.482288	4.81388	0.0282315	FALSE	333	0.531057
K06306	-3	-2.873	-5.45506	-0.290931	0.0291982	35.2396	3.87246e-06	4.75589	0.0291982	FALSE	341	0.535238
K09952	-5	-0.627591	-1.19327	-0.0619101	0.0296699	3.62621	0.727109	4.72832	0.0296699	FALSE	344	0.535238
K00844	5	2.42163	0.234975	4.60829	0.029963	6.49374	0.165185	4.71141	0.029963	FALSE	346	0.535238
K07642	-3	-1.05837	-2.01945	-0.0972781	0.030901	4.93799	0.55179	4.65845	0.030901	FALSE	350	0.535238
K02341	-5	-0.283516	-0.54098	-0.0260516	0.0309058	5.21887	0.516063	4.65819	0.0309058	FALSE	351	0.535238
K02829	3	1.68687	0.153741	3.21999	0.031044	2.41827	0.298455	4.65053	0.031044	FALSE	354	0.535238
K05819	3	2.5315	0.2298	4.8332	0.0311113	33.3002	9.17931e-06	4.64681	0.0311113	FALSE	355	0.535238
K15051	5	0.511794	0.046154	0.977433	0.0312218	4.08651	0.66497	4.64073	0.0312218	FALSE	359	0.535238
K20534	3	0.516299	0.0454169	0.987181	0.0316341	6.13417	0.408329	4.61822	0.0316341	FALSE	361	0.535238
K06994	5	1.31203	0.115344	2.50872	0.0316441	6.24922	0.395859	4.61767	0.0316441	FALSE	362	0.535238
K00931	-5	-0.271238	-0.51866	-0.0238167	0.0316638	4.76757	0.57395	4.61661	0.0316638	FALSE	363	0.535238
K19271	-5	-0.367368	-0.702694	-0.0320412	0.0317739	3.88945	0.691634	4.61065	0.0317739	FALSE	364	0.535238
K01848	5	0.856407	0.0738457	1.63897	0.0319597	1.97933	0.92159	4.60066	0.0319597	FALSE	365	0.535238
K09806	3	2.28578	0.194243	4.37732	0.0321945	31.0635	2.46518e-05	4.58811	0.0321945	FALSE	376	0.536347
K00990	3	0.696639	0.0570933	1.33618	0.0327664	4.33796	0.631042	4.55794	0.0327664	FALSE	382	0.537301
K00162	7	0.932214	0.0752247	1.7892	0.0330064	1.59229	0.95313	4.54545	0.0330064	FALSE	383	0.539247
K02529	-5	-0.197576	-0.379722	-0.0154301	0.0335034	3.22807	0.779726	4.51987	0.0335034	FALSE	386	0.543262
K03642	-3	-0.536102	-1.03064	-0.0415609	0.0336135	4.06683	0.667632	4.51426	0.0336135	FALSE	387	0.543262
K11910	3	2.31093	0.17626	4.4456	0.0338547	5.10643	0.27655	4.50203	0.0338547	FALSE	389	0.543262
K18142	3	0.611353	0.0465558	1.17615	0.0338779	4.89692	0.557101	4.50086	0.0338779	FALSE	390	0.543262
K09777	3	0.461726	0.0347899	0.888663	0.0340333	2.8321	0.829606	4.49303	0.0340333	FALSE	392	0.543262
K02437	-5	-0.333252	-0.641893	-0.0246115	0.0343232	7.06506	0.314873	4.47853	0.0343232	FALSE	394	0.545565
K09459	-3	-2.07366	-3.99667	-0.150643	0.0345579	2.70011	0.609196	4.46689	0.0345579	FALSE	396	0.546643
K17076	3	0.698197	0.0502771	1.34612	0.0346819	3.8129	0.701978	4.46077	0.0346819	FALSE	397	0.54691
K08643	5	2.08017	0.148145	4.01219	0.0348367	18.3628	0.0053866	4.45316	0.0348367	FALSE	399	0.54691
K08986	5	0.664885	0.0460441	1.28373	0.0352224	1.88525	0.929944	4.43436	0.0352224	FALSE	400	0.550313
K18837	5	1.01275	0.0587011	1.96681	0.0374745	2.60345	0.856715	4.32872	0.0374745	FALSE	409	0.572683
K19424	-3	-2.50752	-4.87052	-0.144519	0.0375408	4.73257	0.315854	4.32571	0.0375408	FALSE	410	0.572683
K03466	-5	-0.39357	-0.765384	-0.0217563	0.038019	9.26749	0.159084	4.30417	0.038019	FALSE	414	0.573126
K19156	-3	-1.36225	-2.65378	-0.0707263	0.0387064	23.0069	0.000794158	4.27371	0.0387064	FALSE	418	0.58004
K22306	-3	-1.17383	-2.28825	-0.0594194	0.0389734	16.1065	0.0131936	4.26203	0.0389734	FALSE	420	0.581261
K17733	5	0.727489	0.0357824	1.4192	0.0392693	5.47502	0.484481	4.24918	0.0392693	FALSE	423	0.58152
K07654	-3	-1.79901	-3.51172	-0.0862989	0.0395209	0.00636705	0.996822	4.23833	0.0395209	FALSE	424	0.581694
K18014	3	0.579705	0.0235681	1.13584	0.0410501	4.51916	0.606785	4.17395	0.0410501	FALSE	434	0.585688
K02821	3	0.5376	0.0207976	1.0544	0.0414662	4.8675	0.560916	4.15686	0.0414662	FALSE	439	0.585688
K05833	5	0.381957	0.0119609	0.751952	0.0430398	5.34349	0.500571	4.09384	0.0430398	FALSE	456	0.590112
K14654	3	0.893485	0.0258609	1.76111	0.0435513	4.04354	0.670784	4.07387	0.0435513	FALSE	461	0.590112
K09823	-3	-1.15703	-2.28177	-0.0322996	0.0437739	8.91	0.178704	4.06526	0.0437739	FALSE	462	0.590112
K09903	-3	-0.212522	-0.419142	-0.00590179	0.0438055	3.42493	0.75393	4.06404	0.0438055	FALSE	463	0.590112
K19048	3	0.868326	0.0229189	1.71373	0.0441043	3.16759	0.787538	4.05257	0.0441043	FALSE	465	0.590112
K10748	5	1.04751	0.0273867	2.06763	0.0441586	7.85995	0.248545	4.05049	0.0441586	FALSE	468	0.590112
K03646	-5	-1.03333	-2.04291	-0.0237425	0.0448502	6.30114	0.390316	4.02426	0.0448502	FALSE	473	0.593957
K02128	-4	-0.923776	-1.82788	-0.0196679	0.0452201	2.60582	0.456471	4.01041	0.0452201	FALSE	474	0.597415
K06999	-3	-0.791166	-1.5679	-0.0144323	0.0458924	10.1276	0.11938	3.98554	0.0458924	FALSE	478	0.6013
K00869	5	1.07653	0.0139595	2.1391	0.0470652	10.6244	0.100701	3.94306	0.0470652	FALSE	483	0.609409
K00041	-5	-0.346761	-0.689695	-0.00382758	0.0474972	7.6295	0.266523	3.92769	0.0474972	FALSE	485	0.613448
K07305	5	1.63171	0.0162675	3.24716	0.0477372	26.4278	0.000185272	3.91922	0.0477372	FALSE	486	0.615279
K18918	-5	-1.57652	-3.14364	-0.00940352	0.048641	11.7735	0.0672177	3.8877	0.048641	FALSE	489	0.622931
K02744	3	0.588593	0.00172013	1.17547	0.0493323	6.03202	0.419613	3.86401	0.0493323	FALSE	493	0.62681

## Sheet: limma_voom_TMM
K0	signcon	randomSummary	randomCi.lb	randomCi.ub	randomP	het_QE	het_QEp	het_QM	het_QMp	error	rank	AdjP
K05982	7	2.12791	1.16967	3.08616	1.3468e-05	5.99038	0.424268	18.943	1.3468e-05	FALSE	1	0.0669953
K07348	7	1.68334	0.884566	2.48212	3.62087e-05	3.24853	0.777069	17.0604	3.62087e-05	FALSE	3	0.0669953
K07136	7	1.7465	0.909954	2.58304	4.27812e-05	4.137	0.658143	16.7438	4.27812e-05	FALSE	4	0.0669953
K02854	7	1.47619	0.713213	2.23917	0.000149387	3.81182	0.702124	14.3799	0.000149387	FALSE	5	0.117149
K02790	7	1.44642	0.692086	2.20075	0.00017114	1.38121	0.966992	14.1241	0.00017114	FALSE	6	0.117149
K02791	7	1.44642	0.692086	2.20075	0.00017114	1.38121	0.966992	14.1241	0.00017114	FALSE	7	0.117149
K02167	5	1.91812	0.905383	2.93087	0.000205501	3.57547	0.733903	13.7801	0.000205501	FALSE	8	0.117149
K00052	-5	-0.347494	-0.533403	-0.161585	0.000248801	5.15667	0.523881	13.4212	0.000248801	FALSE	9	0.117149
K05814	5	1.73667	0.806785	2.66655	0.000251753	2.03317	0.916622	13.399	0.000251753	FALSE	10	0.117149
K07305	7	1.54592	0.715047	2.37679	0.000265625	2.02647	0.917248	13.2985	0.000265625	FALSE	11	0.117149
K18778	5	1.59381	0.735335	2.45228	0.000273922	3.47145	0.747764	13.2408	0.000273922	FALSE	12	0.117149
K02624	5	0.843631	0.388868	1.29839	0.000276981	3.49584	0.744523	13.22	0.000276981	FALSE	13	0.117149
K02299	5	1.795	0.82232	2.76768	0.000298093	5.37878	0.496227	13.0823	0.000298093	FALSE	14	0.117149
K09893	5	1.82879	0.833765	2.82381	0.00031543	2.76871	0.837266	12.9765	0.00031543	FALSE	15	0.117149
K05713	7	1.41238	0.641791	2.18297	0.00032773	2.47309	0.871467	12.9049	0.00032773	FALSE	16	0.117149
K04085	5	1.6378	0.740083	2.53551	0.000349194	5.15339	0.524295	12.7862	0.000349194	FALSE	17	0.117149
K07459	7	1.57335	0.705796	2.44091	0.000378725	4.51294	0.607614	12.6343	0.000378725	FALSE	18	0.117149
K09862	5	1.98129	0.884437	3.07814	0.000399573	4.67591	0.586	12.5342	0.000399573	FALSE	19	0.117149
K12068	7	0.859335	0.383365	1.33531	0.000402262	6.61881	0.357541	12.5217	0.000402262	FALSE	20	0.117149
K03880	3	0.748468	0.330701	1.16623	0.000445654	3.01771	0.554867	12.3303	0.000445654	FALSE	21	0.117149
K07261	5	1.50558	0.661809	2.34934	0.000470062	5.26561	0.510226	12.2308	0.000470062	FALSE	22	0.117149
K04021	7	1.2685	0.555618	1.98139	0.000487477	1.77632	0.939079	12.163	0.000487477	FALSE	23	0.117149
K03640	5	1.7201	0.752845	2.68735	0.00049128	6.35059	0.385083	12.1485	0.00049128	FALSE	24	0.117149
K05788	3	1.75131	0.763678	2.73894	0.000509925	5.32875	0.502392	12.079	0.000509925	FALSE	25	0.117149
K00108	7	1.43097	0.623384	2.23855	0.000514899	2.57938	0.859481	12.0609	0.000514899	FALSE	26	0.117149
K09902	5	1.78379	0.775359	2.79223	0.000526438	6.64605	0.354824	12.0196	0.000526438	FALSE	27	0.117149
K19776	5	1.63328	0.707888	2.55867	0.000541662	3.08856	0.797652	11.9665	0.000541662	FALSE	28	0.117149
K02438	5	1.36784	0.585855	2.14983	0.000607269	4.35029	0.629386	11.7536	0.000607269	FALSE	29	0.117149
K02510	5	1.38977	0.594734	2.18481	0.000612247	3.84032	0.698276	11.7384	0.000612247	FALSE	30	0.117149
K19313	4	0.732079	0.312265	1.15189	0.000631249	1.18476	0.756662	11.6815	0.000631249	FALSE	31	0.117149
K00117	7	1.24067	0.529009	1.95233	0.000633415	3.8854	0.692182	11.6751	0.000633415	FALSE	32	0.117149
K21967	7	1.33078	0.567344	2.09422	0.00063432	2.54406	0.863505	11.6725	0.00063432	FALSE	33	0.117149
K10202	3	0.72745	0.310048	1.14485	0.000635867	8.40544	0.209878	11.6679	0.000635867	FALSE	34	0.117149
K09927	7	1.5201	0.645703	2.39451	0.00065608	5.27599	0.508933	11.6097	0.00065608	FALSE	35	0.11742
K21086	7	1.36765	0.57044	2.16486	0.00077267	4.49849	0.609541	11.3058	0.00077267	FALSE	36	0.134445
K11906	7	1.37839	0.572287	2.1845	0.000803988	6.01949	0.421011	11.232	0.000803988	FALSE	37	0.135792
K16841	4	0.864236	0.356943	1.37153	0.000840694	5.77878	0.328344	11.1492	0.000840694	FALSE	38	0.135792
K12555	6	1.39754	0.576819	2.21826	0.000845451	2.62075	0.75821	11.1387	0.000845451	FALSE	39	0.135792
K09898	7	1.68696	0.690548	2.68337	0.000905716	4.68235	0.585151	11.011	0.000905716	FALSE	40	0.140616
K00285	5	1.52651	0.622953	2.43007	0.000928813	3.18961	0.784701	10.9644	0.000928813	FALSE	41	0.140616
K21638	5	1.40031	0.56718	2.23344	0.000986769	6.43556	0.376206	10.8522	0.000986769	FALSE	42	0.140616
K18236	3	0.77422	0.312482	1.23596	0.00101487	0.64849	0.723073	10.8002	0.00101487	FALSE	44	0.140616
K01951	-5	-0.250621	-0.400141	-0.101101	0.00101901	3.80018	0.703696	10.7927	0.00101901	FALSE	45	0.140616
K07262	7	1.52649	0.614747	2.43822	0.00103262	4.76256	0.574607	10.7681	0.00103262	FALSE	46	0.140616
K11258	5	1.5257	0.607301	2.4441	0.00112988	4.48559	0.611263	10.6016	0.00112988	FALSE	47	0.150226
K01460	5	1.32027	0.524235	2.1163	0.00115116	6.22435	0.398533	10.5671	0.00115116	FALSE	48	0.150226
K03615	-3	-0.589003	-0.945568	-0.232438	0.00120529	6.7231	0.347216	10.4822	0.00120529	FALSE	49	0.153347
K02679	7	1.58789	0.620419	2.55537	0.0012961	2.13865	0.906515	10.3481	0.0012961	FALSE	51	0.153347
K11076	5	1.34103	0.523435	2.15863	0.00130556	3.75124	0.710297	10.3346	0.00130556	FALSE	52	0.153347
K02441	5	1.51967	0.592403	2.44694	0.00131757	3.62698	0.727006	10.3177	0.00131757	FALSE	53	0.153347
K03181	5	1.72037	0.670326	2.77041	0.00132196	8.39282	0.210713	10.3116	0.00132196	FALSE	54	0.153347
K01520	-3	-0.265066	-0.42766	-0.102471	0.0013974	4.60227	0.595738	10.2092	0.0013974	FALSE	55	0.159151
K12974	7	1.44092	0.553979	2.32786	0.00145181	2.34792	0.885084	10.1388	0.00145181	FALSE	56	0.159801
K03475	7	1.17304	0.44898	1.8971	0.00149677	2.56526	0.861094	10.0826	0.00149677	FALSE	57	0.159801
K00844	5	0.800185	0.305644	1.29473	0.00151763	4.20503	0.378969	10.0571	0.00151763	FALSE	58	0.159801
K15461	7	1.26369	0.482683	2.0447	0.00151774	2.20294	0.900121	10.057	0.00151774	FALSE	59	0.159801
K01939	-3	-0.287194	-0.464841	-0.109547	0.00153186	8.38078	0.211512	10.0399	0.00153186	FALSE	60	0.159801
K00832	5	1.41061	0.535156	2.28606	0.00158819	3.95864	0.682274	9.97339	0.00158819	FALSE	61	0.159801
K12371	7	1.50812	0.569895	2.44635	0.00163001	3.00564	0.808139	9.92554	0.00163001	FALSE	62	0.159801
K19591	5	1.66605	0.628559	2.70354	0.00164731	1.91146	0.927659	9.90611	0.00164731	FALSE	63	0.159801
K00990	5	1.4051	0.52999	2.28021	0.00164972	1.32116	0.970478	9.90341	0.00164972	FALSE	64	0.159801
K01873	-5	-0.356139	-0.578051	-0.134226	0.00165822	3.28895	0.771804	9.89396	0.00165822	FALSE	65	0.159801
K03551	-3	-0.241254	-0.392047	-0.0904612	0.00171413	3.71419	0.715289	9.83295	0.00171413	FALSE	66	0.162687
K03718	3	1.49948	0.559678	2.43929	0.00176498	6.03748	0.419005	9.77919	0.00176498	FALSE	67	0.16311
K05776	5	1.3393	0.498908	2.17969	0.00178702	5.03311	0.539574	9.75637	0.00178702	FALSE	68	0.16311
K03578	7	1.23692	0.45953	2.0143	0.00181747	2.23261	0.897111	9.72531	0.00181747	FALSE	69	0.16311
K06917	7	1.37626	0.51106	2.24145	0.00182275	4.96371	0.548476	9.71998	0.00182275	FALSE	70	0.16311
K22650	7	1.37446	0.507061	2.24187	0.00189825	2.25618	0.894695	9.64541	0.00189825	FALSE	71	0.165122
K11733	7	1.31316	0.481077	2.14524	0.00198052	1.85362	0.932656	9.5675	0.00198052	FALSE	72	0.165122
K18767	3	0.743068	0.27185	1.21429	0.00199696	2.9646	0.563767	9.55232	0.00199696	FALSE	73	0.165122
K03275	3	0.672858	0.246028	1.09969	0.00200355	8.31722	0.215772	9.54628	0.00200355	FALSE	74	0.165122
K08161	5	1.47817	0.539541	2.41681	0.00202472	3.17968	0.78598	9.52699	0.00202472	FALSE	75	0.165122
K05806	5	0.742911	0.269251	1.21657	0.00211139	1.20076	0.877973	9.45009	0.00211139	FALSE	77	0.165122
K09882	4	0.884226	0.319611	1.44884	0.00214463	4.33374	0.502432	9.42144	0.00214463	FALSE	78	0.165122
K04080	5	1.55304	0.559699	2.54638	0.00218175	2.6901	0.846616	9.38997	0.00218175	FALSE	79	0.165122
K03879	3	0.64706	0.232904	1.06122	0.00219743	1.75407	0.780875	9.37685	0.00219743	FALSE	80	0.165122
K08163	5	1.5474	0.556522	2.53827	0.00220769	5.69241	0.458513	9.36831	0.00220769	FALSE	81	0.165122
K05712	7	1.16088	0.416976	1.90479	0.00222399	4.50683	0.608428	9.35482	0.00222399	FALSE	82	0.165122
K02257	3	1.49086	0.534761	2.44697	0.00224164	4.76537	0.574239	9.34034	0.00224164	FALSE	83	0.165122
K11738	5	1.1319	0.403157	1.86064	0.00233255	3.02341	0.805903	9.26751	0.00233255	FALSE	84	0.165122
K07638	7	1.40373	0.498236	2.30923	0.00237831	1.8201	0.935478	9.23193	0.00237831	FALSE	85	0.165122
K16169	7	1.21447	0.428551	2.00039	0.00245601	2.19667	0.900751	9.17308	0.00245601	FALSE	86	0.165122
K09903	-5	-0.320692	-0.528274	-0.113111	0.00246222	6.40821	0.379048	9.16846	0.00246222	FALSE	87	0.165122
K06190	5	1.41789	0.498964	2.33682	0.00249294	3.48916	0.745411	9.14577	0.00249294	FALSE	88	0.165122
K01239	7	1.15167	0.405059	1.89829	0.00250033	5.51789	0.479297	9.14035	0.00250033	FALSE	89	0.165122
K02068	5	1.3304	0.466039	2.19475	0.00255521	5.62534	0.466438	9.10063	0.00255521	FALSE	90	0.165122
K15256	3	1.47513	0.516032	2.43422	0.002574	5.99181	0.424108	9.08723	0.002574	FALSE	91	0.165122
K01682	5	1.30268	0.454015	2.15135	0.00262547	2.06223	0.913887	9.05103	0.00262547	FALSE	92	0.165122
K07390	7	1.53687	0.5352	2.53854	0.00263678	6.53517	0.365977	9.04317	0.00263678	FALSE	93	0.165122
K09923	7	1.53672	0.533301	2.54013	0.00268514	4.15069	0.656292	9.00995	0.00268514	FALSE	94	0.165122
K20881	7	1.36875	0.474978	2.26253	0.00268612	1.81848	0.935613	9.00928	0.00268612	FALSE	95	0.165122
K10545	5	1.40558	0.487703	2.32345	0.00268766	6.84632	0.335294	9.00823	0.00268766	FALSE	96	0.165122
K07479	5	1.39156	0.482761	2.30035	0.00268992	3.46485	0.748641	9.0067	0.00268992	FALSE	97	0.165122
K09997	7	1.29816	0.449854	2.14647	0.00270579	4.31426	0.63423	8.99594	0.00270579	FALSE	98	0.165122
K11938	7	1.53876	0.532167	2.54536	0.00273405	5.57496	0.472444	8.97696	0.00273405	FALSE	99	0.165122
K05589	3	1.94192	0.671416	3.21243	0.00273787	9.50834	0.146943	8.97441	0.00273787	FALSE	100	0.165122
K03548	5	1.29177	0.445378	2.13816	0.00277779	4.13938	0.657822	8.94797	0.00277779	FALSE	102	0.165122
K11075	7	1.22838	0.422666	2.0341	0.0028069	2.9376	0.816638	8.92892	0.0028069	FALSE	103	0.165122
K06195	3	1.43435	0.493209	2.37549	0.00281645	6.28296	0.392251	8.92272	0.00281645	FALSE	104	0.165122
K18120	5	1.29534	0.4447	2.14599	0.00283955	1.11535	0.89183	8.9078	0.00283955	FALSE	105	0.165122
K19286	-7	-1.37665	-2.28104	-0.472267	0.00285019	2.61782	0.855056	8.90097	0.00285019	FALSE	106	0.165122
K13256	5	1.53956	0.526502	2.55261	0.00289578	3.46584	0.748509	8.872	0.00289578	FALSE	107	0.165122
K05851	7	1.16082	0.395722	1.92592	0.00294243	4.06151	0.668353	8.84283	0.00294243	FALSE	108	0.165122
K10748	5	1.34179	0.457192	2.2264	0.00294963	6.89134	0.331013	8.83837	0.00294963	FALSE	109	0.165122
K09901	5	1.5092	0.514053	2.50435	0.00295479	4.76147	0.57475	8.83518	0.00295479	FALSE	110	0.165122
K19688	3	1.5802	0.53788	2.62251	0.00296456	5.76142	0.450439	8.82915	0.00296456	FALSE	111	0.165122
K09963	7	1.2602	0.428387	2.09202	0.00298434	1.5197	0.958175	8.81702	0.00298434	FALSE	112	0.165122
K13301	5	1.49985	0.509164	2.49054	0.00300439	6.81157	0.338625	8.8048	0.00300439	FALSE	113	0.165122
K06212	5	1.31784	0.44651	2.18916	0.00303328	4.32785	0.632402	8.78734	0.00303328	FALSE	114	0.165122
K01160	5	1.10161	0.373232	1.82998	0.00303389	5.54699	0.475795	8.78698	0.00303389	FALSE	115	0.165122
K06121	3	0.754348	0.255171	1.25353	0.00305781	2.95721	0.565012	8.77265	0.00305781	FALSE	116	0.165122
K03669	7	1.2858	0.433768	2.13783	0.00309865	5.40331	0.493219	8.74845	0.00309865	FALSE	117	0.165897
K12516	4	0.910123	0.304831	1.51541	0.00320851	1.40015	0.705499	8.68493	0.00320851	FALSE	118	0.170323
K14054	5	1.31388	0.435136	2.19263	0.00338422	3.86534	0.694894	8.5878	0.00338422	FALSE	119	0.178141
K07715	5	1.33194	0.439418	2.22447	0.00344549	5.0378	0.538975	8.55513	0.00344549	FALSE	120	0.179855
K04043	-3	-0.236868	-0.395978	-0.0777587	0.00352486	5.57914	0.471943	8.51368	0.00352486	FALSE	121	0.182477
K02781	5	0.98927	0.323341	1.6552	0.00359556	2.82994	0.829868	8.47755	0.00359556	FALSE	122	0.183817
K03607	7	1.42461	0.465236	2.38399	0.00360944	5.87681	0.437131	8.47054	0.00360944	FALSE	123	0.183817
K07640	5	1.35343	0.439282	2.26758	0.00371031	6.5349	0.366005	8.42042	0.00371031	FALSE	125	0.183915
K03535	7	1.27466	0.411877	2.13745	0.0037842	0.949426	0.987457	8.38457	0.0037842	FALSE	126	0.183915
K00931	-5	-0.345717	-0.579844	-0.111589	0.00380225	7.35765	0.289034	8.37592	0.00380225	FALSE	127	0.183915
K08484	5	1.17858	0.380301	1.97685	0.00380737	4.27539	0.639464	8.37348	0.00380737	FALSE	128	0.183915
K09915	5	1.52402	0.491754	2.55628	0.00380779	6.58896	0.360536	8.37327	0.00380779	FALSE	129	0.183915
K01844	5	0.681852	0.218813	1.14489	0.00389975	6.59155	0.360276	8.32991	0.00389975	FALSE	130	0.183915
K18850	5	1.00635	0.32274	1.68996	0.00391056	6.7429	0.34528	8.32489	0.00391056	FALSE	131	0.183915
K21498	3	1.05744	0.338983	1.77589	0.0039176	7.68083	0.262432	8.32162	0.0039176	FALSE	132	0.183915
K03071	5	1.49909	0.480339	2.51784	0.00392554	5.45134	0.487357	8.31794	0.00392554	FALSE	133	0.183915
K09658	3	0.607163	0.194341	1.01999	0.00394356	0.362693	0.834146	8.30962	0.00394356	FALSE	134	0.183915
K03670	5	1.17081	0.374311	1.96731	0.00396368	5.43616	0.489206	8.30038	0.00396368	FALSE	135	0.183915
K18330	-5	-1.03505	-1.74163	-0.328465	0.00409069	3.56103	0.735833	8.24311	0.00409069	FALSE	136	0.188412
K03314	5	1.26666	0.400972	2.13234	0.00413349	5.1914	0.51951	8.22422	0.00413349	FALSE	137	0.188994
K02297	3	1.41193	0.444356	2.37951	0.00423547	6.32332	0.387963	8.18	0.00423547	FALSE	138	0.189918
K19270	7	1.37955	0.434089	2.32501	0.00423853	4.57845	0.598899	8.17869	0.00423853	FALSE	139	0.189918
K11940	5	1.33272	0.419208	2.24624	0.00424465	4.07209	0.666921	8.17608	0.00424465	FALSE	140	0.189918
K07784	3	1.35489	0.424912	2.28487	0.00429713	4.76865	0.57381	8.15379	0.00429713	FALSE	141	0.190259
K02829	3	0.624902	0.19579	1.05401	0.0043141	0.300452	0.860514	8.14664	0.0043141	FALSE	142	0.190259
K09160	5	1.45225	0.45353	2.45097	0.00437187	4.26914	0.640305	8.12252	0.00437187	FALSE	143	0.190259
K00042	5	1.3975	0.436385	2.35862	0.00437376	3.49828	0.744199	8.12174	0.00437376	FALSE	144	0.190259
K03095	7	1.21486	0.378127	2.05159	0.0044315	3.33549	0.765713	8.09796	0.0044315	FALSE	145	0.191361
K21965	7	1.13884	0.353867	1.92382	0.00446186	3.92057	0.687424	8.08559	0.00446186	FALSE	146	0.191361
K02236	5	1.02767	0.318377	1.73696	0.00451522	4.69426	0.583581	8.06405	0.00451522	FALSE	147	0.191361
K02170	5	1.54766	0.479313	2.61601	0.0045213	4.95707	0.549331	8.06161	0.0045213	FALSE	148	0.191361
K04014	5	1.40499	0.432386	2.37759	0.00463597	5.59873	0.469605	8.01624	0.00463597	FALSE	149	0.194897
K09456	7	0.930906	0.285663	1.57615	0.00468861	2.82694	0.830233	7.99579	0.00468861	FALSE	150	0.19519
K00568	5	1.43629	0.440349	2.43223	0.00470526	3.59901	0.730754	7.98938	0.00470526	FALSE	151	0.19519
K03840	5	1.43341	0.436616	2.4302	0.0048253	4.72276	0.579831	7.94378	0.0048253	FALSE	152	0.197705
K00631	7	1.26258	0.383447	2.14171	0.00488021	2.49891	0.868589	7.9233	0.00488021	FALSE	153	0.197705
K05524	-4	-0.898318	-1.52386	-0.272774	0.0048834	2.86002	0.721556	7.92212	0.0048834	FALSE	154	0.197705
K19427	5	0.720737	0.215985	1.22549	0.00513182	6.21877	0.399135	7.83239	0.00513182	FALSE	157	0.204112
K19164	4	1.40391	0.420132	2.38769	0.00515816	4.4709	0.483787	7.82314	0.00515816	FALSE	158	0.204112
K09161	5	1.42766	0.426024	2.4293	0.00521264	4.32437	0.63287	7.80415	0.00521264	FALSE	159	0.204112
K06211	5	1.41823	0.423189	2.41327	0.00521358	3.90558	0.689452	7.80382	0.00521358	FALSE	160	0.204112
K03227	3	0.55453	0.164506	0.944554	0.00532566	0.533782	0.97013	7.7654	0.00532566	FALSE	161	0.204154
K10011	5	1.06794	0.316605	1.81927	0.00533834	6.8762	0.332448	7.7611	0.00533834	FALSE	162	0.204154
K19777	7	1.48148	0.438888	2.52408	0.00535236	7.04458	0.316744	7.75637	0.00535236	FALSE	163	0.204154
K04567	-7	-0.429487	-0.73211	-0.126864	0.00540902	7.37446	0.287601	7.73735	0.00540902	FALSE	165	0.204154
K07272	6	1.08819	0.32122	1.85515	0.00542196	4.23919	0.515518	7.73303	0.00542196	FALSE	166	0.204154
K05966	7	1.24576	0.366386	2.12514	0.0054936	2.94744	0.815414	7.70934	0.0054936	FALSE	167	0.204154
K15723	5	1.21152	0.355958	2.06708	0.00551317	7.17749	0.304745	7.70292	0.00551317	FALSE	168	0.204154
K07323	5	1.37162	0.402816	2.34042	0.00552199	6.41982	0.377839	7.70003	0.00552199	FALSE	169	0.204154
K12264	5	1.31699	0.385441	2.24855	0.00558978	4.42244	0.619707	7.67801	0.00558978	FALSE	170	0.204154
K00799	3	1.44475	0.422412	2.46709	0.00560931	4.85337	0.562753	7.67171	0.00560931	FALSE	171	0.204154
K07678	7	1.08709	0.317804	1.85638	0.00561155	2.86105	0.826073	7.671	0.00561155	FALSE	172	0.204154
K00164	5	1.15103	0.335486	1.96657	0.00567094	5.00548	0.543111	7.652	0.00567094	FALSE	174	0.204154
K03070	-3	-0.304607	-0.520625	-0.0885893	0.00571416	6.22418	0.398552	7.6383	0.00571416	FALSE	175	0.204304
K10555	5	1.09966	0.318169	1.88116	0.00581698	3.21099	0.781937	7.60614	0.00581698	FALSE	176	0.204304
K07122	7	1.31589	0.380017	2.25176	0.00585452	3.1941	0.784121	7.59454	0.00585452	FALSE	177	0.204304
K14348	5	1.11768	0.322762	1.9126	0.00585538	3.90799	0.689127	7.59428	0.00585538	FALSE	178	0.204304
K02572	3	1.33652	0.385931	2.28711	0.00585678	4.7972	0.570075	7.59385	0.00585678	FALSE	179	0.204304
K10544	5	1.15381	0.332525	1.97509	0.00589571	3.84591	0.697519	7.5819	0.00589571	FALSE	180	0.204304
K15584	7	1.08965	0.312929	1.86636	0.00596664	0.921212	0.988423	7.56035	0.00596664	FALSE	181	0.204304
K03576	5	1.35291	0.388392	2.31743	0.00597406	3.12418	0.793107	7.55811	0.00597406	FALSE	182	0.204304
K01872	-5	-0.218222	-0.373887	-0.0625572	0.00600302	6.84444	0.335473	7.5494	0.00600302	FALSE	183	0.204304
K02317	7	1.41372	0.404841	2.4226	0.00602436	2.77962	0.835955	7.543	0.00602436	FALSE	184	0.204304
K01414	7	1.2262	0.35055	2.10186	0.00605853	2.26451	0.893836	7.53281	0.00605853	FALSE	185	0.204304
K05803	5	1.27924	0.364657	2.19383	0.00611729	4.10689	0.662214	7.51542	0.00611729	FALSE	186	0.204304
K19235	7	1.07789	0.305948	1.84982	0.00620457	2.02935	0.91698	7.48991	0.00620457	FALSE	188	0.204304
K00090	3	1.14823	0.325657	1.97081	0.00622077	4.20183	0.649384	7.48521	0.00622077	FALSE	189	0.204304
K10037	5	1.30831	0.370403	2.24621	0.0062569	4.4768	0.612436	7.47479	0.0062569	FALSE	190	0.204304
K07447	-5	-0.279336	-0.479727	-0.0789439	0.00629342	7.19018	0.303617	7.46431	0.00629342	FALSE	191	0.204304
K07320	7	1.24815	0.350909	2.14539	0.00640099	3.40681	0.756324	7.4338	0.00640099	FALSE	192	0.204304
K18842	7	1.14053	0.320099	1.96096	0.00643671	3.33607	0.765637	7.42379	0.00643671	FALSE	193	0.204304
K00892	7	1.23894	0.347242	2.13065	0.00646525	3.12071	0.793551	7.41583	0.00646525	FALSE	194	0.204304
K11750	5	1.22842	0.344222	2.11261	0.00646945	3.10545	0.7955	7.41466	0.00646945	FALSE	196	0.204304
K03664	-3	-0.216264	-0.37212	-0.0604084	0.00653553	5.29343	0.506767	7.39638	0.00653553	FALSE	197	0.204304
K06186	3	1.44464	0.402413	2.48686	0.00659316	4.53717	0.604387	7.38059	0.00659316	FALSE	199	0.204304
K15383	5	0.836963	0.233108	1.44082	0.00659612	2.61008	0.625038	7.37978	0.00659612	FALSE	200	0.204304
K19336	5	1.42348	0.396328	2.45062	0.00660316	7.46803	0.279722	7.37786	0.00660316	FALSE	201	0.204304
K02100	5	1.14213	0.317865	1.96639	0.00661168	5.13032	0.527211	7.37554	0.00661168	FALSE	202	0.204304
K07806	3	1.25079	0.347951	2.15362	0.00662097	5.08401	0.533084	7.37302	0.00662097	FALSE	203	0.204304
K13643	5	1.33229	0.36948	2.2951	0.00668577	4.83451	0.565208	7.35551	0.00668577	FALSE	204	0.205202
K09891	3	1.3335	0.36929	2.29771	0.00671559	5.39816	0.49385	7.3475	0.00671559	FALSE	205	0.205202
K09979	5	1.36534	0.375646	2.35503	0.00685338	4.56688	0.600435	7.311	0.00685338	FALSE	206	0.206239
K19784	5	1.1644	0.320126	2.00867	0.00686901	2.98091	0.811239	7.30691	0.00686901	FALSE	207	0.206239
K02552	5	1.49992	0.411761	2.58807	0.00690027	8.30035	0.216914	7.29875	0.00690027	FALSE	208	0.206239
K11216	3	1.04031	0.285492	1.79512	0.0069074	6.51046	0.368497	7.29689	0.0069074	FALSE	209	0.206239
K02024	5	1.33501	0.365001	2.30503	0.00698691	3.49908	0.744091	7.27633	0.00698691	FALSE	210	0.206239
K09998	5	1.18989	0.324952	2.05482	0.00701119	3.23672	0.778603	7.2701	0.00701119	FALSE	212	0.206239
K09913	3	1.27451	0.348006	2.20101	0.00701459	2.71599	0.843555	7.26923	0.00701459	FALSE	213	0.206239
K09020	5	1.32339	0.360604	2.28618	0.00705889	3.5503	0.737266	7.25792	0.00705889	FALSE	214	0.206239
K06075	3	1.38447	0.376896	2.39204	0.00707877	6.03656	0.419107	7.25287	0.00707877	FALSE	215	0.206239
K07662	5	1.3177	0.357529	2.27788	0.00715006	5.26181	0.510699	7.23488	0.00715006	FALSE	217	0.206396
K03897	4	0.860764	0.232744	1.48878	0.00722422	2.06032	0.559981	7.21636	0.00722422	FALSE	218	0.20758
K08770	3	0.567306	0.152792	0.981821	0.00730921	1.35775	0.507188	7.19537	0.00730921	FALSE	219	0.207607
K11746	5	1.18706	0.319212	2.05491	0.00734293	4.88492	0.558656	7.18711	0.00734293	FALSE	220	0.207607
K03566	5	1.29955	0.348908	2.2502	0.00737731	2.64381	0.852038	7.17873	0.00737731	FALSE	221	0.207607
K03745	5	1.56708	0.418953	2.71521	0.00746946	5.89941	0.434552	7.15646	0.00746946	FALSE	222	0.207607
K00573	5	1.29412	0.34584	2.2424	0.00747811	7.53361	0.2743	7.15438	0.00747811	FALSE	224	0.207607
K01868	-3	-0.231363	-0.401028	-0.061697	0.00752474	3.59145	0.731765	7.14323	0.00752474	FALSE	225	0.207607
K21470	5	1.12498	0.298824	1.95113	0.00761018	5.18419	0.520416	7.12299	0.00761018	FALSE	227	0.207607
K01727	3	0.592457	0.157232	1.02768	0.00762964	7.45176	0.281079	7.11841	0.00762964	FALSE	228	0.207607
K01491	-5	-0.239013	-0.414715	-0.0633102	0.00767163	2.97709	0.811716	7.10857	0.00767163	FALSE	229	0.207607
K19227	5	1.04917	0.277856	1.82049	0.00767562	3.20742	0.7824	7.10764	0.00767562	FALSE	230	0.207607
K08151	4	0.5793	0.15329	1.00531	0.00769393	0.230721	0.972484	7.10337	0.00769393	FALSE	231	0.207607
K00813	3	1.41915	0.375111	2.4632	0.00771822	8.42437	0.208632	7.09772	0.00771822	FALSE	232	0.207607
K03528	7	1.3747	0.363293	2.38611	0.00772231	6.03366	0.41943	7.09677	0.00772231	FALSE	233	0.207607
K15547	7	1.0211	0.268274	1.77393	0.00785112	4.89177	0.557767	7.06712	0.00785112	FALSE	234	0.209376
K10001	5	1.11683	0.293373	1.94028	0.00785493	1.6123	0.951689	7.06625	0.00785493	FALSE	235	0.209376
K04034	5	0.628213	0.164374	1.09205	0.0079419	1.94343	0.746163	7.04653	0.0079419	FALSE	236	0.210786
K18479	5	1.10435	0.288523	1.92017	0.00797512	3.67658	0.720348	7.03905	0.00797512	FALSE	237	0.210786
K05838	7	1.18405	0.306849	2.06125	0.00815533	5.3241	0.502966	6.99904	0.00815533	FALSE	238	0.212967
K19226	7	1.17948	0.305607	2.05335	0.0081595	3.26881	0.77443	6.99813	0.0081595	FALSE	239	0.212967
K09917	5	1.53454	0.397309	2.67177	0.00817613	5.53351	0.477416	6.99448	0.00817613	FALSE	240	0.212967
K13628	5	1.38712	0.357678	2.41657	0.00826741	4.17783	0.652625	6.97461	0.00826741	FALSE	242	0.213996
K04568	3	1.31507	0.33833	2.29182	0.00831834	5.49754	0.481754	6.96362	0.00831834	FALSE	243	0.214428
K02858	3	1.29156	0.33166	2.25147	0.00836038	5.32434	0.502936	6.9546	0.00836038	FALSE	244	0.214629
K00697	7	1.26107	0.323101	2.19904	0.00841101	5.02372	0.540775	6.9438	0.00841101	FALSE	245	0.215047
K09900	5	1.83918	0.469102	3.20925	0.00851242	10.0805	0.121303	6.92237	0.00851242	FALSE	246	0.215396
K08485	5	1.44955	0.369675	2.52942	0.00851534	4.88337	0.558856	6.92175	0.00851534	FALSE	247	0.215396
K16074	7	1.16883	0.29727	2.04038	0.00857705	4.33361	0.631627	6.90884	0.00857705	FALSE	248	0.215396
K01525	3	1.17583	0.298924	2.05274	0.00858671	5.87556	0.437273	6.90683	0.00858671	FALSE	249	0.215396
K19337	7	1.04294	0.265005	1.82088	0.00859821	3.36604	0.761698	6.90444	0.00859821	FALSE	250	0.215396
K02000	3	1.1626	0.294291	2.0309	0.00868409	6.05825	0.416697	6.88667	0.00868409	FALSE	252	0.215862
K06048	7	1.21768	0.307752	2.1276	0.00871952	3.90937	0.68894	6.87939	0.00871952	FALSE	253	0.215886
K10015	5	1.17274	0.294634	2.05084	0.00885505	4.48515	0.611321	6.85183	0.00885505	FALSE	255	0.217522
K21695	5	1.46244	0.366628	2.55826	0.00890418	5.45723	0.486641	6.84195	0.00890418	FALSE	256	0.217874
K15257	5	1.34372	0.335467	2.35197	0.00899915	7.45145	0.281106	6.823	0.00899915	FALSE	257	0.218726
K04081	3	1.38675	0.346063	2.42744	0.00900884	4.90843	0.55561	6.82107	0.00900884	FALSE	258	0.218726
K01876	-3	-0.225503	-0.394836	-0.0561693	0.00905157	3.9889	0.678179	6.81262	0.00905157	FALSE	259	0.218762
K01921	-5	-0.250797	-0.439202	-0.0623919	0.00908015	6.62525	0.356897	6.80699	0.00908015	FALSE	260	0.218762
K03478	7	1.32835	0.329617	2.32708	0.00913866	3.88694	0.691974	6.79553	0.00913866	FALSE	261	0.218928
K07269	5	1.47532	0.365796	2.58485	0.00915694	6.94199	0.326245	6.79196	0.00915694	FALSE	262	0.218928
K18800	5	1.11245	0.271219	1.95369	0.0095457	6.58349	0.361087	6.71777	0.0095457	FALSE	264	0.225692
K12972	7	1.07503	0.262068	1.88798	0.00954794	3.23186	0.779233	6.71735	0.00954794	FALSE	265	0.225692
K08349	7	1.11179	0.269104	1.95448	0.00971367	4.16828	0.653915	6.68667	0.00971367	FALSE	266	0.228277
K03756	5	1.12407	0.271579	1.97656	0.00975621	4.34668	0.629871	6.67888	0.00975621	FALSE	267	0.228277
K09158	5	1.41978	0.342837	2.49672	0.00976885	4.04457	0.670645	6.67657	0.00976885	FALSE	268	0.228277
K12999	4	0.930578	0.224379	1.63678	0.00980308	4.19753	0.240909	6.67033	0.00980308	FALSE	269	0.228277
K17837	6	0.590253	0.14176	1.03875	0.00989527	3.99757	0.549766	6.65365	0.00989527	FALSE	270	0.22957
K07350	5	0.92702	0.222285	1.63176	0.00993256	2.82062	0.831001	6.64695	0.00993256	FALSE	271	0.229585
K02357	-3	-0.212632	-0.374588	-0.0506761	0.0100752	5.48509	0.48326	6.62155	0.0100752	FALSE	272	0.230836
K04744	5	1.32674	0.316058	2.33742	0.0100857	8.04314	0.23496	6.6197	0.0100857	FALSE	273	0.230836
K10109	5	1.1529	0.274261	2.03153	0.0101184	3.7258	0.713725	6.61393	0.0101184	FALSE	274	0.230836
K01226	5	1.15584	0.274576	2.0371	0.0101513	3.52076	0.741206	6.60815	0.0101513	FALSE	275	0.230836
K09933	5	1.14766	0.272406	2.02292	0.010171	4.01379	0.67481	6.60471	0.010171	FALSE	276	0.230836
K03618	5	1.03383	0.244257	1.8234	0.0102793	6.43518	0.376245	6.58584	0.0102793	FALSE	277	0.232453
K07000	3	1.26501	0.29743	2.2326	0.0103938	6.43876	0.375874	6.56613	0.0103938	FALSE	278	0.23295
K03603	5	1.22379	0.287639	2.15995	0.0104019	3.38502	0.759199	6.56473	0.0104019	FALSE	279	0.23295
K06145	7	1.08985	0.254558	1.92514	0.0105498	1.92594	0.926382	6.53962	0.0105498	FALSE	281	0.233276
K03646	7	1.25803	0.293478	2.22258	0.0105789	7.34108	0.290453	6.53471	0.0105789	FALSE	282	0.233276
K20112	5	1.00284	0.23372	1.77197	0.0106019	3.90862	0.689042	6.53086	0.0106019	FALSE	283	0.233276
K07751	5	1.48959	0.346324	2.63285	0.0106589	8.29567	0.217232	6.52132	0.0106589	FALSE	284	0.233276
K12145	5	1.23035	0.285646	2.17505	0.0106925	7.18588	0.303998	6.51573	0.0106925	FALSE	285	0.233276
K21964	5	1.21996	0.283173	2.15674	0.0106975	10.6378	0.100238	6.51488	0.0106975	FALSE	286	0.233276
K02074	3	1.29324	0.299577	2.28691	0.0107455	8.03859	0.235289	6.50692	0.0107455	FALSE	287	0.233276
K02554	5	1.10766	0.256512	1.95882	0.0107525	4.3961	0.623237	6.50576	0.0107525	FALSE	288	0.233276
K19416	5	1.27058	0.293696	2.24746	0.0107965	6.69597	0.349881	6.49852	0.0107965	FALSE	289	0.233276
K01887	-3	-0.273524	-0.483831	-0.0632164	0.0107998	8.90107	0.179219	6.49797	0.0107998	FALSE	290	0.233276
K09910	5	1.42173	0.327384	2.51608	0.010887	3.37613	0.760371	6.48367	0.010887	FALSE	291	0.234096
K10020	3	0.639814	0.147173	1.13246	0.0109125	1.15133	0.56233	6.47951	0.0109125	FALSE	292	0.234096
K19804	5	1.29609	0.296932	2.29525	0.0110085	7.58211	0.270345	6.46395	0.0110085	FALSE	293	0.235349
K07798	5	1.33621	0.30406	2.36835	0.0111695	6.89059	0.331084	6.43815	0.0111695	FALSE	294	0.237463
K06896	5	1.07186	0.243734	1.89998	0.0111864	3.37651	0.76032	6.43547	0.0111864	FALSE	295	0.237463
K09904	5	1.33632	0.303429	2.36921	0.0112211	2.66182	0.849937	6.42996	0.0112211	FALSE	296	0.237463
K01501	3	0.5972	0.13424	1.06016	0.0114624	0.33755	0.844699	6.39219	0.0114624	FALSE	297	0.24153
K01582	5	1.24419	0.277496	2.21088	0.0116495	3.39491	0.757895	6.36345	0.0116495	FALSE	299	0.242565
K01684	3	1.26395	0.281895	2.24601	0.0116503	5.8446	0.440821	6.36332	0.0116503	FALSE	300	0.242565
K18889	3	0.992937	0.220706	1.76517	0.0117312	8.16805	0.226049	6.35104	0.0117312	FALSE	301	0.242565
K00322	3	1.15492	0.256273	2.05357	0.0117723	5.16153	0.52327	6.34485	0.0117723	FALSE	302	0.242565
K17463	3	0.72818	0.161411	1.29495	0.0117974	1.78356	0.775489	6.34107	0.0117974	FALSE	304	0.242565
K09791	3	1.35436	0.299173	2.40954	0.0118808	5.07816	0.533828	6.32857	0.0118808	FALSE	306	0.242565
K02348	5	1.04747	0.228411	1.86653	0.0121919	6.28267	0.392282	6.28275	0.0121919	FALSE	308	0.245011
K07347	7	1.15959	0.252099	2.06709	0.0122646	2.31478	0.888594	6.27221	0.0122646	FALSE	309	0.245011
K16302	5	0.493444	0.107225	0.879663	0.0122763	1.09647	0.894831	6.27053	0.0122763	FALSE	310	0.245011
K02463	5	0.680542	0.147492	1.21359	0.0123398	1.2839	0.864102	6.26138	0.0123398	FALSE	314	0.245011
K10914	5	1.15234	0.248613	2.05607	0.0124493	5.51032	0.48021	6.24573	0.0124493	FALSE	315	0.245011
K03628	3	0.459238	0.0990551	0.81942	0.0124551	7.9355	0.242867	6.24491	0.0124551	FALSE	316	0.245011
K09801	5	1.21029	0.260845	2.15973	0.0124743	8.93753	0.177122	6.24217	0.0124743	FALSE	317	0.245011
K09781	5	1.30002	0.28012	2.31992	0.0124799	9.3207	0.156329	6.24139	0.0124799	FALSE	318	0.245011
K13918	5	0.902917	0.193645	1.61219	0.0125932	3.78086	0.706303	6.22538	0.0125932	FALSE	319	0.245011
K07586	5	1.0129	0.217026	1.80877	0.0126161	3.59627	0.73112	6.22216	0.0126161	FALSE	320	0.245011
K01755	-5	-0.198305	-0.354121	-0.0424883	0.0126167	6.65749	0.353686	6.22208	0.0126167	FALSE	321	0.245011
K08587	5	0.587768	0.12585	1.04969	0.0126328	2.29089	0.682429	6.21982	0.0126328	FALSE	322	0.245011
K23007	3	1.00692	0.215588	1.79826	0.0126338	5.56821	0.473251	6.21967	0.0126338	FALSE	323	0.245011
K15396	7	1.14464	0.244505	2.04477	0.01269	5.42158	0.490985	6.21182	0.01269	FALSE	324	0.24534
K00867	5	0.979044	0.208298	1.74979	0.0127868	3.03355	0.804625	6.19837	0.0127868	FALSE	325	0.24645
K07689	5	1.11728	0.235645	1.99892	0.012998	4.52963	0.60539	6.16938	0.012998	FALSE	326	0.248115
K19271	-3	-0.467105	-0.835774	-0.0984365	0.0130177	7.05245	0.316024	6.1667	0.0130177	FALSE	327	0.248115
K03634	3	1.37248	0.289125	2.45583	0.0130267	7.78006	0.254664	6.16548	0.0130267	FALSE	328	0.248115
K06281	5	1.03133	0.216878	1.84579	0.0130692	5.83917	0.441446	6.15971	0.0130692	FALSE	329	0.248115
K07236	5	1.41429	0.29733	2.53124	0.0130758	7.28796	0.295036	6.15883	0.0130758	FALSE	330	0.248115
K13893	5	0.983269	0.206417	1.76012	0.0131108	3.77304	0.707358	6.1541	0.0131108	FALSE	331	0.248115
K03645	5	1.31045	0.273732	2.34718	0.013232	5.88938	0.435695	6.13783	0.013232	FALSE	332	0.249654
K02821	3	1.33645	0.277858	2.39504	0.0133455	9.85322	0.130971	6.12273	0.0133455	FALSE	333	0.251039
K05847	7	0.918725	0.190509	1.64694	0.0134093	2.1975	0.900668	6.1143	0.0134093	FALSE	334	0.251484
K02855	5	1.25741	0.259941	2.25488	0.0134837	8.46599	0.205912	6.10451	0.0134837	FALSE	335	0.252004
K00885	3	1.29135	0.266214	2.31649	0.0135514	5.17678	0.521348	6.09567	0.0135514	FALSE	336	0.252004
K13634	4	0.593294	0.122277	1.06431	0.0135577	2.83429	0.725515	6.09484	0.0135577	FALSE	337	0.252004
K06073	3	1.37716	0.280845	2.47348	0.0138145	8.56315	0.199677	6.06169	0.0138145	FALSE	339	0.255021
K10804	3	1.25132	0.254892	2.24775	0.0138421	6.33941	0.386262	6.05817	0.0138421	FALSE	340	0.255021
K07773	3	1.16629	0.23717	2.0954	0.0138832	7.13428	0.308607	6.05294	0.0138832	FALSE	341	0.255027
K08723	5	1.22203	0.246507	2.19756	0.0140795	5.9052	0.433893	6.02815	0.0140795	FALSE	342	0.257877
K03272	5	1.20423	0.241154	2.16731	0.0142564	5.44144	0.488563	6.00611	0.0142564	FALSE	343	0.258548
K10017	5	1.17589	0.234804	2.11697	0.014326	3.65679	0.723006	5.99753	0.014326	FALSE	344	0.258548
K13788	5	1.20231	0.239632	2.16499	0.0143715	4.61601	0.593917	5.99193	0.0143715	FALSE	345	0.258548
K02742	3	1.25766	0.250528	2.26478	0.0143845	3.87574	0.693488	5.99033	0.0143845	FALSE	346	0.258548
K03425	5	1.19268	0.237567	2.14779	0.0143863	3.90895	0.688997	5.99011	0.0143863	FALSE	347	0.258548
K09908	7	1.11849	0.222645	2.01434	0.0144021	3.79475	0.70443	5.98817	0.0144021	FALSE	348	0.258548
K01671	5	1.24752	0.2483	2.24675	0.014405	8.3366	0.214466	5.98782	0.014405	FALSE	349	0.258548
K19155	5	1.41015	0.278277	2.54202	0.0146129	10.0194	0.123839	5.96254	0.0146129	FALSE	352	0.260044
K02473	4	0.503819	0.0991014	0.908537	0.0146917	2.23579	0.81565	5.95307	0.0146917	FALSE	353	0.260704
K07336	5	1.44092	0.28216	2.59969	0.0148008	8.25078	0.220301	5.94003	0.0148008	FALSE	354	0.261189
K04086	6	0.907171	0.17763	1.63671	0.0148024	6.81428	0.234823	5.93984	0.0148024	FALSE	355	0.261189
K03695	-5	-0.235813	-0.425545	-0.0460797	0.0148518	4.63748	0.591075	5.93396	0.0148518	FALSE	356	0.261325
K00371	5	1.14259	0.222779	2.0624	0.0149054	6.9002	0.330175	5.92762	0.0149054	FALSE	357	0.261533
K11734	5	0.988076	0.190692	1.78546	0.0151538	4.85293	0.562809	5.8985	0.0151538	FALSE	358	0.262885
K09799	6	0.783995	0.151047	1.41694	0.0151952	6.05988	0.300436	5.89369	0.0151952	FALSE	359	0.262885
K15554	7	1.15715	0.222754	2.09154	0.0152155	1.86184	0.931956	5.89134	0.0152155	FALSE	360	0.262885
K21237	3	0.544652	0.104842	0.984462	0.0152167	0.140643	0.932094	5.89121	0.0152167	FALSE	361	0.262885
K03896	5	1.13445	0.217836	2.05107	0.0152767	14.055	0.0290278	5.88427	0.0152767	FALSE	362	0.262885
K00231	4	0.622294	0.119315	1.12527	0.0153126	3.35791	0.644989	5.88014	0.0153126	FALSE	363	0.262885
K02111	-5	-0.192513	-0.348162	-0.036865	0.0153431	6.73594	0.345959	5.87663	0.0153431	FALSE	364	0.262885
K16012	5	1.04215	0.199297	1.88501	0.0153757	5.03466	0.539376	5.8729	0.0153757	FALSE	365	0.262885
K03119	3	1.07899	0.20609	1.95188	0.0154053	4.45928	0.614777	5.86952	0.0154053	FALSE	366	0.262885
K02197	3	1.25128	0.238803	2.26375	0.015425	5.9352	0.430488	5.86726	0.015425	FALSE	367	0.262885
K00879	3	0.948091	0.180799	1.71538	0.0154441	5.78105	0.448159	5.86509	0.0154441	FALSE	368	0.262885
K19005	7	0.795558	0.151315	1.4398	0.0155074	1.07117	0.98277	5.85788	0.0155074	FALSE	369	0.263043
K00694	5	0.942511	0.179045	1.70598	0.0155373	4.04961	0.669963	5.85449	0.0155373	FALSE	370	0.263043
K21567	7	1.1028	0.207495	1.9981	0.0157696	8.01219	0.237212	5.82838	0.0157696	FALSE	371	0.26531
K09976	7	1.02405	0.192518	1.85559	0.0157898	3.4073	0.75626	5.82613	0.0157898	FALSE	372	0.26531
K15832	7	1.14116	0.214458	2.06785	0.0157983	3.73438	0.71257	5.82518	0.0157983	FALSE	373	0.26531
K21602	5	1.05419	0.196609	1.91178	0.015983	2.86311	0.825822	5.80475	0.015983	FALSE	374	0.267255
K02300	5	1.13507	0.211084	2.05905	0.0160526	4.80523	0.569026	5.7971	0.0160526	FALSE	375	0.267255
K04770	5	1.00846	0.187346	1.82957	0.0160775	3.88679	0.691994	5.79437	0.0160775	FALSE	376	0.267255
K19697	3	0.724339	0.134523	1.31415	0.0160848	2.58891	0.628788	5.79358	0.0160848	FALSE	377	0.267255
K02298	5	0.963929	0.177788	1.75007	0.0162516	2.591	0.858148	5.77545	0.0162516	FALSE	379	0.268601
K00948	-3	-0.302685	-0.550196	-0.0551727	0.0165363	8.89006	0.179856	5.74493	0.0165363	FALSE	380	0.272588
K07319	5	1.08711	0.196993	1.97724	0.0166783	5.29223	0.506915	5.72991	0.0166783	FALSE	381	0.272854
K06039	5	1.20982	0.217443	2.2022	0.0168752	5.22088	0.515812	5.70931	0.0168752	FALSE	382	0.272854
K00242	3	1.27622	0.229038	2.32339	0.0169106	6.19949	0.401219	5.70563	0.0169106	FALSE	383	0.272854
K01581	7	1.01509	0.18196	1.84823	0.016939	1.55724	0.955602	5.70268	0.016939	FALSE	384	0.272854
K02822	5	1.28164	0.229284	2.334	0.0169867	11.2438	0.0811261	5.69775	0.0169867	FALSE	385	0.272854
K06175	5	0.998533	0.178424	1.81864	0.0170153	3.24936	0.776961	5.69479	0.0170153	FALSE	386	0.272854
K00984	4	0.739947	0.131891	1.348	0.0170748	3.8628	0.569333	5.68867	0.0170748	FALSE	387	0.272854
K02888	-5	-0.215841	-0.393253	-0.03843	0.0171013	5.95603	0.428133	5.68594	0.0171013	FALSE	389	0.272854
K02044	3	0.993216	0.176746	1.80969	0.017114	3.06733	0.800349	5.68464	0.017114	FALSE	390	0.272854
K00033	5	0.861578	0.153222	1.56993	0.0171295	6.35478	0.384643	5.68306	0.0171295	FALSE	391	0.272854
K04087	3	1.07813	0.191394	1.96487	0.017172	7.85413	0.248986	5.67871	0.017172	FALSE	392	0.272854
K00651	-5	-0.262777	-0.479062	-0.046492	0.017253	7.59134	0.269597	5.67046	0.017253	FALSE	393	0.272854
K08314	3	1.3306	0.235263	2.42594	0.0172687	8.82168	0.183858	5.66886	0.0172687	FALSE	394	0.272854
K02815	4	0.585151	0.103079	1.06722	0.0173572	0.811799	0.846643	5.65989	0.0173572	FALSE	396	0.272854
K01004	3	0.530938	0.0933902	0.968486	0.0173927	0.222673	0.894638	5.6563	0.0173927	FALSE	397	0.272854
K11535	3	1.086	0.190553	1.98144	0.0174517	5.67465	0.460605	5.65037	0.0174517	FALSE	398	0.272854
K01889	-3	-0.221276	-0.403753	-0.038799	0.0174683	6.75259	0.344335	5.6487	0.0174683	FALSE	399	0.272854
K01521	5	1.25632	0.220263	2.29238	0.0174708	3.49137	0.745118	5.64845	0.0174708	FALSE	400	0.272854
K06148	5	0.824572	0.144567	1.50458	0.0174709	5.67513	0.460547	5.64844	0.0174709	FALSE	401	0.272854
K09890	7	1.07739	0.188578	1.96621	0.0175107	3.13937	0.791162	5.64445	0.0175107	FALSE	402	0.272854
K02439	3	1.38584	0.241732	2.52995	0.0175931	6.8031	0.339441	5.63622	0.0175931	FALSE	403	0.273457
K13641	5	1.26477	0.219881	2.30965	0.0176724	2.76641	0.837541	5.62833	0.0176724	FALSE	404	0.273546
K02535	3	1.23627	0.214804	2.25774	0.0176861	7.72673	0.258815	5.62697	0.0176861	FALSE	405	0.273546
K09889	5	1.22834	0.211706	2.24497	0.0178791	3.80046	0.703658	5.60796	0.0178791	FALSE	406	0.275849
K02945	-5	-0.301628	-0.551602	-0.0516542	0.0180317	4.70046	0.582764	5.59307	0.0180317	FALSE	407	0.2771
K03554	3	1.23282	0.210888	2.25476	0.0180581	6.2071	0.400395	5.59051	0.0180581	FALSE	408	0.2771
K09920	5	1.23864	0.211574	2.26571	0.0180929	5.01785	0.541525	5.58713	0.0180929	FALSE	409	0.2771
K09894	5	1.32723	0.225413	2.42905	0.0182287	8.57902	0.198674	5.57403	0.0182287	FALSE	411	0.277607
K19354	5	1.12603	0.190999	2.06106	0.0182589	7.22587	0.300463	5.57113	0.0182589	FALSE	412	0.277607
K11903	3	0.766654	0.129334	1.40397	0.0183882	7.07426	0.314034	5.55878	0.0183882	FALSE	413	0.278895
K08964	7	0.744354	0.124963	1.36374	0.0185033	2.52589	0.865559	5.54786	0.0185033	FALSE	414	0.27978
K02478	7	0.963638	0.161554	1.76572	0.0185359	4.02204	0.673694	5.54478	0.0185359	FALSE	415	0.27978
K05939	5	0.980436	0.163415	1.79746	0.0186737	5.18799	0.519939	5.53182	0.0186737	FALSE	416	0.280664
K07337	5	1.27545	0.212148	2.33875	0.0187224	7.46048	0.280351	5.52726	0.0187224	FALSE	417	0.280664
K02798	7	0.801271	0.133241	1.4693	0.0187288	4.21671	0.647376	5.52666	0.0187288	FALSE	418	0.280664
K02196	3	1.26617	0.209828	2.32252	0.0188096	5.01068	0.542444	5.51913	0.0188096	FALSE	419	0.281201
K08317	3	0.930027	0.153017	1.70704	0.0189791	3.65483	0.723269	5.50344	0.0189791	FALSE	420	0.28306
K09981	4	0.563598	0.0917135	1.03548	0.0192376	0.0192802	0.999292	5.47978	0.0192376	FALSE	421	0.28536
K02507	5	0.926697	0.150622	1.70277	0.0192654	3.40065	0.757137	5.47727	0.0192654	FALSE	422	0.28536
K03764	3	1.53631	0.249186	2.82343	0.0193142	10.2437	0.114757	5.47284	0.0193142	FALSE	423	0.28536
K02966	4	0.565997	0.0917266	1.04027	0.0193338	5.42415	0.366335	5.47107	0.0193338	FALSE	424	0.28536
K05539	3	1.29631	0.209838	2.38279	0.0193611	6.99388	0.321414	5.4686	0.0193611	FALSE	425	0.28536
K06916	3	1.05461	0.16998	1.93924	0.0194618	4.1865	0.651454	5.45954	0.0194618	FALSE	426	0.285704
K07304	7	0.942913	0.151886	1.73394	0.0194757	1.76206	0.94023	5.45829	0.0194757	FALSE	427	0.285704
K16695	7	0.704997	0.112952	1.29704	0.0196014	3.40169	0.757	5.44705	0.0196014	FALSE	428	0.285982
K11102	5	0.935304	0.149682	1.72093	0.0196278	3.73014	0.713141	5.4447	0.0196278	FALSE	429	0.285982
K03101	-5	-0.267118	-0.491524	-0.0427118	0.0196476	4.32604	0.632646	5.44293	0.0196476	FALSE	430	0.285982
K10763	3	1.09381	0.174677	2.01295	0.0196772	5.02522	0.540582	5.44031	0.0196772	FALSE	431	0.285982
K01271	3	1.12721	0.178793	2.07563	0.0198352	6.47197	0.372444	5.42634	0.0198352	FALSE	432	0.286537
K00759	-5	-0.248694	-0.457946	-0.039442	0.019838	6.27612	0.39298	5.4261	0.019838	FALSE	433	0.286537
K01823	5	1.017	0.16119	1.8728	0.0198527	4.07099	0.66707	5.4248	0.0198527	FALSE	434	0.286537
K01407	5	1.06465	0.168133	1.96116	0.0199367	9.46552	0.14904	5.41743	0.0199367	FALSE	435	0.287088
K07701	5	0.943332	0.1475	1.73916	0.0201671	6.106	0.411422	5.39737	0.0201671	FALSE	436	0.289161
K17247	5	1.17228	0.183252	2.16131	0.0201729	4.36804	0.627001	5.39687	0.0201729	FALSE	437	0.289161
K17723	5	0.807566	0.124899	1.49023	0.0204192	4.99411	0.544568	5.37569	0.0204192	FALSE	438	0.289747
K15724	3	1.29946	0.200508	2.39841	0.0204728	7.71494	0.25974	5.37112	0.0204728	FALSE	439	0.289747
K09023	7	0.89823	0.138372	1.65809	0.0205104	5.54726	0.475764	5.36792	0.0205104	FALSE	440	0.289747
K05782	5	1.03736	0.159531	1.91519	0.0205498	3.11533	0.794238	5.36458	0.0205498	FALSE	441	0.289747
K14062	7	0.914855	0.140564	1.68915	0.0205706	3.62301	0.727539	5.36281	0.0205706	FALSE	442	0.289747
K05798	3	1.10594	0.168816	2.04307	0.0207207	8.2176	0.222591	5.35013	0.0207207	FALSE	443	0.289747
K02664	3	0.675131	0.103039	1.24722	0.0207243	2.37665	0.666851	5.34983	0.0207243	FALSE	444	0.289747
K15634	5	1.15183	0.175773	2.12789	0.0207269	5.1533	0.524307	5.34961	0.0207269	FALSE	445	0.289747
K07665	3	0.991637	0.151261	1.83201	0.0207368	3.25719	0.775943	5.34878	0.0207368	FALSE	446	0.289747
K02533	5	1.34774	0.205547	2.48994	0.0207406	9.5651	0.144202	5.34846	0.0207406	FALSE	447	0.289747
K08348	3	1.01541	0.154825	1.87599	0.020746	5.16354	0.523015	5.348	0.020746	FALSE	448	0.289747
K08728	4	0.629493	0.0955897	1.1634	0.0208398	2.65422	0.753112	5.34014	0.0208398	FALSE	450	0.28979
K22501	5	0.794155	0.120392	1.46792	0.0208781	3.80312	0.433306	5.33694	0.0208781	FALSE	451	0.28979
K06202	3	1.25899	0.190587	2.32739	0.0209108	3.89266	0.691199	5.33422	0.0209108	FALSE	452	0.28979
K07659	7	1.06734	0.160148	1.97453	0.0211129	2.0153	0.918287	5.31745	0.0211129	FALSE	453	0.291531
K16784	4	1.0154	0.152244	1.87856	0.0211295	4.11452	0.533048	5.31608	0.0211295	FALSE	454	0.291531
K01387	4	0.641954	0.0959183	1.18799	0.0212082	2.28333	0.515722	5.3096	0.0212082	FALSE	455	0.291839
K06286	3	0.930865	0.138599	1.72313	0.0212879	3.79765	0.704038	5.30307	0.0212879	FALSE	456	0.291839
K03291	5	1.0081	0.150073	1.86612	0.0212916	4.00409	0.676123	5.30277	0.0212916	FALSE	457	0.291839
K03893	5	0.848035	0.125087	1.57098	0.0215001	5.14368	0.525521	5.28579	0.0215001	FALSE	458	0.293578
K00041	-3	-0.401072	-0.743016	-0.0591276	0.0215121	6.93301	0.327087	5.28482	0.0215121	FALSE	459	0.293578
K02466	5	1.72866	0.253885	3.20343	0.0215973	14.7786	0.0220505	5.27794	0.0215973	FALSE	460	0.294099
K07708	5	0.974868	0.141598	1.80814	0.0218468	4.46941	0.613423	5.25795	0.0218468	FALSE	461	0.296079
K02841	3	1.09283	0.158601	2.02705	0.0218651	5.02896	0.540105	5.25649	0.0218651	FALSE	462	0.296079
K07757	7	1.0843	0.15634	2.01226	0.0220113	3.23908	0.778297	5.24489	0.0220113	FALSE	464	0.29618
K20107	5	0.928677	0.133766	1.72359	0.0220339	4.46067	0.614591	5.24311	0.0220339	FALSE	465	0.29618
K20108	5	0.928677	0.133766	1.72359	0.0220339	4.46067	0.614591	5.24311	0.0220339	FALSE	466	0.29618
K22278	3	0.590773	0.0848648	1.09668	0.0220943	5.94558	0.429314	5.23834	0.0220943	FALSE	467	0.296357
K07648	5	0.884011	0.126049	1.64197	0.0222597	5.82534	0.443038	5.22537	0.0222597	FALSE	468	0.297938
K02194	-5	-0.823277	-1.53021	-0.116346	0.0224578	5.63757	0.464988	5.20996	0.0224578	FALSE	470	0.298527
K02853	5	1.03125	0.145588	1.9169	0.0224804	8.83013	0.183359	5.20821	0.0224804	FALSE	471	0.298527
K03895	5	1.01109	0.142653	1.87953	0.0224944	13.1095	0.0413302	5.20713	0.0224944	FALSE	472	0.298527
K03182	5	0.973158	0.136859	1.80946	0.0225656	4.50063	0.609256	5.20164	0.0225656	FALSE	473	0.298839
K02686	3	1.26147	0.17642	2.34651	0.0226885	5.96715	0.42688	5.1922	0.0226885	FALSE	474	0.299833
K04784	7	0.822362	0.114223	1.5305	0.0228396	8.63534	0.195149	5.18066	0.0228396	FALSE	475	0.301194
K01096	3	0.925186	0.128088	1.72228	0.022911	4.99314	0.544693	5.17524	0.022911	FALSE	476	0.301447
K14187	3	1.27355	0.175964	2.37114	0.022955	8.31634	0.215831	5.17191	0.022955	FALSE	477	0.301447
K08306	3	1.06481	0.145983	1.98363	0.0231249	6.47411	0.372224	5.1591	0.0231249	FALSE	478	0.303042
K00163	3	1.01499	0.138533	1.89144	0.0232223	5.15955	0.523519	5.1518	0.0232223	FALSE	479	0.303683
K18891	3	0.877757	0.117995	1.63752	0.0235523	8.01865	0.23674	5.12731	0.0235523	FALSE	480	0.307
K01101	7	0.689077	0.0920513	1.2861	0.0236877	3.69737	0.717552	5.11736	0.0236877	FALSE	482	0.307349
K05363	3	0.824616	0.109162	1.54007	0.0238829	4.5032	0.608913	5.10312	0.0238829	FALSE	483	0.307349
K06077	3	1.19869	0.157848	2.23952	0.0239955	8.78597	0.185978	5.09496	0.0239955	FALSE	484	0.307349
K17073	3	0.935682	0.123197	1.74817	0.0239986	5.62528	0.466446	5.09474	0.0239986	FALSE	485	0.307349
K07387	7	1.15207	0.151497	2.15265	0.0240255	4.54919	0.602786	5.09279	0.0240255	FALSE	486	0.307349
K04764	3	1.15416	0.15172	2.1566	0.0240327	6.09129	0.413042	5.09227	0.0240327	FALSE	487	0.307349
K03214	5	1.17783	0.154198	2.20146	0.0241202	9.2489	0.160057	5.08597	0.0241202	FALSE	488	0.307349
K05816	5	1.14715	0.149962	2.14434	0.0241514	10.4454	0.107106	5.08373	0.0241514	FALSE	489	0.307349
K00362	3	0.941471	0.122334	1.76061	0.0242797	5.97898	0.425548	5.07454	0.0242797	FALSE	490	0.307349
K13933	5	0.554696	0.0719096	1.03748	0.0243289	4.56016	0.601329	5.07103	0.0243289	FALSE	491	0.307349
K03830	3	0.866811	0.112273	1.62135	0.0243475	5.34544	0.50033	5.06971	0.0243475	FALSE	492	0.307349
K19272	5	0.651595	0.0843054	1.21889	0.0243706	2.06895	0.723078	5.06806	0.0243706	FALSE	493	0.307349
K01601	3	0.505144	0.0652774	0.945011	0.0243964	3.90537	0.689481	5.06623	0.0243964	FALSE	494	0.307349
K14136	3	0.476118	0.0614039	0.890832	0.0244386	0.043078	0.978691	5.06323	0.0244386	FALSE	495	0.307349
K18967	4	0.454695	0.0584708	0.850919	0.0245	1.08563	0.780543	5.05888	0.0245	FALSE	496	0.307349
K10003	5	0.827174	0.106254	1.54809	0.0245229	5.0563	0.536612	5.05727	0.0245229	FALSE	497	0.307349
K11748	7	1.28863	0.164746	2.41251	0.0246229	8.10797	0.2303	5.05021	0.0246229	FALSE	498	0.307349
K12963	5	1.22179	0.155835	2.28774	0.0246721	4.13498	0.658416	5.04676	0.0246721	FALSE	499	0.307349
K07351	5	1.07922	0.137514	2.02092	0.024693	6.49753	0.369819	5.04529	0.024693	FALSE	500	0.307349
K19973	5	0.734345	0.0934311	1.37526	0.0247243	0.965379	0.914999	5.04309	0.0247243	FALSE	501	0.307349
K01251	-5	-0.558362	-1.04575	-0.0709723	0.0247445	5.23138	0.514497	5.04168	0.0247445	FALSE	502	0.307349
K06899	3	1.00023	0.126693	1.87377	0.0248179	5.75989	0.450618	5.03655	0.0248179	FALSE	503	0.307349
K03469	-3	-0.257582	-0.482612	-0.0325524	0.0248653	6.36744	0.383312	5.03324	0.0248653	FALSE	504	0.307349
K11073	7	0.983445	0.124236	1.84265	0.0248734	1.34346	0.969207	5.03268	0.0248734	FALSE	505	0.307349
K11742	5	1.11997	0.141244	2.0987	0.0249088	6.18781	0.402484	5.03022	0.0249088	FALSE	506	0.307349
K02302	5	1.03147	0.129989	1.93294	0.0249238	5.14048	0.525927	5.02917	0.0249238	FALSE	507	0.307349
K02498	7	1.00863	0.126297	1.89096	0.0250576	4.03469	0.671982	5.0199	0.0250576	FALSE	509	0.307349
K19303	5	0.890139	0.111329	1.66895	0.0250821	4.33731	0.63113	5.01821	0.0250821	FALSE	511	0.307349
K19775	5	1.0742	0.133699	2.01469	0.0251827	1.77151	0.939469	5.01128	0.0251827	FALSE	512	0.307349
K13979	5	0.824012	0.102499	1.54553	0.0251951	5.68551	0.459325	5.01042	0.0251951	FALSE	513	0.307349
K01361	3	0.766748	0.0951202	1.43838	0.0252506	5.07686	0.533993	5.00662	0.0252506	FALSE	514	0.307349
K09476	3	1.17378	0.145486	2.20207	0.025269	9.23677	0.160694	5.00536	0.025269	FALSE	515	0.307349
K03599	5	1.1219	0.138686	2.10511	0.025324	3.72178	0.714266	5.00159	0.025324	FALSE	516	0.307422
K05591	5	0.894864	0.110073	1.67965	0.0254263	4.00024	0.676644	4.99462	0.0254263	FALSE	517	0.308066
K07318	3	0.699479	0.0848803	1.31408	0.0257044	4.50275	0.342221	4.97579	0.0257044	FALSE	518	0.310678
K16509	5	1.07608	0.130346	2.02182	0.025741	7.28149	0.295598	4.97333	0.025741	FALSE	519	0.310678
K06866	3	1.22009	0.14707	2.2931	0.0258404	9.37196	0.153714	4.96667	0.0258404	FALSE	520	0.311277
K07153	3	1.07005	0.127881	2.01221	0.0260148	5.13612	0.526478	4.95504	0.0260148	FALSE	522	0.312133
K12368	5	1.02221	0.121585	1.92284	0.0261108	2.5121	0.867111	4.94867	0.0261108	FALSE	524	0.312133
K07357	5	0.901736	0.106611	1.69686	0.0262322	1.2432	0.974697	4.94065	0.0262322	FALSE	525	0.312238
K09984	3	0.453751	0.053548	0.853955	0.0262691	2.24299	0.691167	4.93822	0.0262691	FALSE	527	0.312238
K09705	5	0.725331	0.0853055	1.36536	0.0263376	3.4507	0.750517	4.93372	0.0263376	FALSE	528	0.31246
K06122	4	0.681509	0.0790925	1.28392	0.0266031	3.1743	0.673134	4.91638	0.0266031	FALSE	529	0.314477
K22393	4	0.621838	0.0721497	1.17153	0.026608	3.72846	0.589134	4.91607	0.026608	FALSE	530	0.314477
K14058	5	1.12374	0.12923	2.11824	0.0267841	7.0697	0.31445	4.90467	0.0267841	FALSE	531	0.314992
K03367	7	0.997952	0.114744	1.88116	0.0267878	2.65861	0.850311	4.90444	0.0267878	FALSE	532	0.314992
K01210	3	0.491832	0.0565084	0.927156	0.0268025	0.117731	0.942834	4.90349	0.0268025	FALSE	533	0.314992
K11201	3	1.05842	0.12099	1.99585	0.0269026	5.50965	0.480292	4.89705	0.0269026	FALSE	534	0.315182
K09712	5	1.11397	0.127232	2.10071	0.0269193	6.31856	0.388466	4.89598	0.0269193	FALSE	535	0.315182
K17948	5	0.886585	0.100277	1.67289	0.027111	6.09165	0.413002	4.88373	0.027111	FALSE	536	0.316399
K02761	5	0.866177	0.0978708	1.63448	0.0271306	2.1176	0.908572	4.88248	0.0271306	FALSE	537	0.316399
K13069	5	1.09185	0.123091	2.0606	0.0271747	7.97727	0.239774	4.87968	0.0271747	FALSE	538	0.316399
K02391	5	0.85068	0.0946926	1.60667	0.0274216	6.29125	0.391367	4.86407	0.0274216	FALSE	539	0.318681
K00899	6	0.786738	0.0868956	1.48658	0.0275721	2.6744	0.750031	4.85463	0.0275721	FALSE	540	0.319836
K09897	5	1.40329	0.152564	2.65402	0.027875	9.155	0.165047	4.83578	0.027875	FALSE	541	0.322331
K09896	3	1.11668	0.121308	2.11205	0.0278901	4.90016	0.556681	4.83485	0.0278901	FALSE	542	0.322331
K01577	7	0.914598	0.0981947	1.731	0.0281132	1.19398	0.977181	4.82111	0.0281132	FALSE	543	0.324182
K11744	7	0.834185	0.0887487	1.57962	0.0282851	1.69253	0.945697	4.81061	0.0282851	FALSE	546	0.324226
K03748	5	1.00273	0.10624	1.89923	0.0283627	3.9423	0.684485	4.80588	0.0283627	FALSE	547	0.324226
K00615	-5	-0.194023	-0.367604	-0.0204414	0.0284681	3.5931	0.731545	4.79949	0.0284681	FALSE	550	0.324226
K19965	3	0.53438	0.0557455	1.01301	0.0286524	3.12259	0.537524	4.78838	0.0286524	FALSE	551	0.325732
K00372	6	0.592841	0.0614949	1.12419	0.0287572	1.39709	0.924632	4.78209	0.0287572	FALSE	552	0.325833
K06203	3	1.00285	0.103838	1.90186	0.0287903	6.037	0.419058	4.78011	0.0287903	FALSE	553	0.325833
K03674	5	1.12902	0.116725	2.14132	0.0288184	6.06203	0.416278	4.77843	0.0288184	FALSE	554	0.325833
K01915	-3	-0.287389	-0.545148	-0.02963	0.0288693	12.1513	0.0586775	4.77539	0.0288693	FALSE	555	0.325833
K01690	5	0.819932	0.0839202	1.55594	0.0290035	5.67094	0.461041	4.76741	0.0290035	FALSE	556	0.326759
K04018	5	0.95549	0.097513	1.81347	0.0290562	5.53923	0.476727	4.76428	0.0290562	FALSE	557	0.326765
K06980	5	1.10162	0.109676	2.09357	0.0295051	4.52503	0.606003	4.7379	0.0295051	FALSE	558	0.331219
K13651	6	0.792702	0.0785315	1.50687	0.0295938	4.25902	0.512757	4.73274	0.0295938	FALSE	559	0.331603
K09858	5	1.15937	0.114527	2.20422	0.0296452	7.76332	0.255961	4.72975	0.0296452	FALSE	560	0.331603
K02563	-5	-0.268905	-0.511495	-0.0263153	0.0298124	11.8186	0.066141	4.72008	0.0298124	FALSE	561	0.332879
K03757	3	0.717192	0.0694199	1.36496	0.0300063	5.44153	0.488551	4.70893	0.0300063	FALSE	563	0.333853
K03746	5	0.885473	0.0853071	1.68564	0.0300888	5.73253	0.453809	4.70421	0.0300888	FALSE	564	0.334178
K03385	-3	-0.625823	-1.19185	-0.0597986	0.0302327	8.88169	0.180342	4.69601	0.0302327	FALSE	565	0.335182
K02364	5	1.01518	0.0957876	1.93457	0.0304517	8.12655	0.228978	4.68361	0.0304517	FALSE	566	0.336694
K11690	3	0.420673	0.0396147	0.801732	0.0304858	1.75227	0.781202	4.68169	0.0304858	FALSE	567	0.336694
K13281	5	0.499948	0.0468125	0.953083	0.030584	2.197	0.699578	4.67616	0.030584	FALSE	568	0.336694
K03319	5	0.971796	0.0905416	1.85305	0.0306695	3.87671	0.693356	4.67136	0.0306695	FALSE	569	0.336694
K02504	5	1.25593	0.116759	2.39509	0.0307069	13.5262	0.0354007	4.66928	0.0307069	FALSE	570	0.336694
K03050	4	0.586691	0.0545255	1.11886	0.0307123	6.78401	0.237206	4.66897	0.0307123	FALSE	571	0.336694
K00158	5	0.93402	0.0866375	1.7814	0.0307453	3.64643	0.724396	4.66713	0.0307453	FALSE	572	0.336694
K01916	3	0.7292	0.0673033	1.3911	0.0308302	5.20696	0.517556	4.66239	0.0308302	FALSE	573	0.337034
K01598	3	0.901723	0.0825476	1.7209	0.0309692	4.14937	0.656471	4.65467	0.0309692	FALSE	574	0.337964
K00600	-3	-0.192261	-0.367243	-0.0172795	0.0312785	5.34761	0.500064	4.63761	0.0312785	FALSE	576	0.340154
K20543	7	0.712103	0.0637762	1.36043	0.031337	4.65491	0.588772	4.6344	0.031337	FALSE	577	0.340199
K03177	-5	-0.270865	-0.517592	-0.0241384	0.0314197	6.39865	0.380045	4.62988	0.0314197	FALSE	578	0.340507
K01042	3	1.0037	0.0884126	1.91898	0.0316116	3.07404	0.799498	4.61944	0.0316116	FALSE	579	0.341994
K07286	7	0.894794	0.0784236	1.71116	0.0316943	6.78686	0.341009	4.61496	0.0316943	FALSE	580	0.342298
K18478	3	1.08385	0.0945262	2.07318	0.0317749	7.22502	0.300538	4.6106	0.0317749	FALSE	581	0.342578
K01687	-7	-0.173364	-0.331663	-0.015065	0.0318339	1.77068	0.939535	4.60742	0.0318339	FALSE	582	0.342625
K19048	5	0.864523	0.0738868	1.65516	0.0321029	3.35516	0.763129	4.59299	0.0321029	FALSE	583	0.344927
K06918	3	0.85352	0.0726898	1.63435	0.0321595	2.84879	0.827572	4.58998	0.0321595	FALSE	584	0.344943
K05710	5	1.25278	0.105876	2.39968	0.0322822	10.5694	0.10263	4.58345	0.0322822	FALSE	585	0.345163
K17473	3	0.526105	0.0441895	1.00802	0.0323803	2.3367	0.674095	4.57825	0.0323803	FALSE	586	0.345163
K04336	5	1.1807	0.098328	2.26308	0.0325155	10.3878	0.109243	4.57111	0.0325155	FALSE	589	0.345163
K16091	5	0.750614	0.0621345	1.43909	0.0326103	6.84328	0.335584	4.56612	0.0326103	FALSE	591	0.345163
K13632	5	0.748485	0.061854	1.43512	0.0326367	1.26346	0.973634	4.56473	0.0326367	FALSE	592	0.345163
K02863	-3	-0.223335	-0.428306	-0.0183634	0.0327155	8.46408	0.206036	4.56061	0.0327155	FALSE	593	0.345163
K16138	3	1.07386	0.0876033	2.06011	0.0328381	3.97066	0.680647	4.5542	0.0328381	FALSE	594	0.345163
K03981	3	1.37089	0.11152	2.63027	0.0328819	9.41972	0.151313	4.55192	0.0328819	FALSE	595	0.345163
K22110	5	0.932275	0.0747683	1.78978	0.0331008	4.49462	0.610057	4.54056	0.0331008	FALSE	596	0.345163
K16783	3	0.59788	0.0479179	1.14784	0.033111	0.369758	0.831205	4.54003	0.033111	FALSE	597	0.345163
K22212	5	0.912619	0.0729517	1.75229	0.0331511	2.59605	0.857567	4.53796	0.0331511	FALSE	598	0.345163
K12957	5	0.829944	0.0662376	1.59365	0.0331753	5.97629	0.425851	4.53671	0.0331753	FALSE	599	0.345163
K05714	5	0.918461	0.0732161	1.76371	0.0331932	6.50784	0.368765	4.53579	0.0331932	FALSE	600	0.345163
K13014	3	1.09796	0.0875181	2.10841	0.0331945	5.30344	0.505525	4.53572	0.0331945	FALSE	601	0.345163
K02529	-5	-0.219495	-0.421568	-0.017421	0.0332597	10.257	0.114239	4.53236	0.0332597	FALSE	602	0.345163
K13923	4	0.745166	0.05909	1.43124	0.0332732	5.07854	0.406371	4.53166	0.0332732	FALSE	603	0.345163
K06447	5	1.00204	0.0794133	1.92466	0.033282	9.18329	0.163529	4.53121	0.033282	FALSE	604	0.345163
K03755	5	0.864971	0.067776	1.66217	0.0334536	6.3221	0.388092	4.52241	0.0334536	FALSE	606	0.345798
K00855	3	1.01847	0.0779834	1.95896	0.0337974	3.44077	0.751833	4.50492	0.0337974	FALSE	607	0.348636
K18796	4	0.519163	0.0391994	0.999126	0.0340029	0.746522	0.862211	4.49456	0.0340029	FALSE	609	0.349744
K02172	3	0.500959	0.037529	0.964389	0.0341172	0.0649031	0.968069	4.48882	0.0341172	FALSE	610	0.350036
K21963	3	1.22956	0.0919481	2.36718	0.034143	9.0028	0.17342	4.48753	0.034143	FALSE	611	0.350036
K02778	3	0.916037	0.0670277	1.76505	0.0344556	5.40155	0.493435	4.47195	0.0344556	FALSE	612	0.352299
K21029	5	1.06498	0.0778128	2.05214	0.0344762	4.65169	0.589197	4.47093	0.0344762	FALSE	613	0.352299
K11935	5	0.725338	0.0516294	1.39905	0.0348441	4.03892	0.671409	4.4528	0.0348441	FALSE	614	0.355478
K03185	5	0.86174	0.0607303	1.66275	0.0349823	4.49693	0.609749	4.44604	0.0349823	FALSE	615	0.356308
K16212	-5	-0.801632	-1.54713	-0.0561324	0.0350709	1.3028	0.971503	4.44172	0.0350709	FALSE	616	0.35663
K21698	3	0.831629	0.0578565	1.6054	0.0351597	4.14399	0.657198	4.4374	0.0351597	FALSE	617	0.356953
K01173	-3	-0.726785	-1.40384	-0.049734	0.035384	5.14249	0.525672	4.42655	0.035384	FALSE	618	0.358649
K04750	5	1.25122	0.0843408	2.4181	0.0355859	8.28517	0.217946	4.41684	0.0355859	FALSE	619	0.35901
K02393	5	0.916574	0.0617715	1.77138	0.0355884	3.15427	0.78925	4.41672	0.0355884	FALSE	620	0.35901
K18968	5	0.86825	0.0585012	1.678	0.0355915	7.23239	0.29989	4.41657	0.0355915	FALSE	621	0.35901
K12147	5	1.04331	0.0697026	2.01692	0.035704	5.15467	0.524134	4.41118	0.035704	FALSE	622	0.359566
K06080	5	1.0035	0.0665295	1.94047	0.0358053	5.6911	0.458666	4.40635	0.0358053	FALSE	623	0.359588
K15549	5	0.947558	0.0622471	1.83287	0.0359254	3.60509	0.72994	4.40064	0.0359254	FALSE	624	0.359588
K16077	4	0.516614	0.0335958	0.999632	0.0360567	2.89933	0.715502	4.39442	0.0360567	FALSE	625	0.359588
K10111	5	1.05279	0.0684618	2.03711	0.036057	5.62657	0.466292	4.3944	0.036057	FALSE	626	0.359588
K13574	7	0.81736	0.0531374	1.58158	0.0360606	1.26242	0.973689	4.39423	0.0360606	FALSE	627	0.359588
K03466	-5	-0.409899	-0.793223	-0.0265755	0.0360958	10.3256	0.111594	4.39257	0.0360958	FALSE	628	0.359588
K21090	5	0.881595	0.0568376	1.70635	0.036168	2.80806	0.832523	4.38917	0.036168	FALSE	629	0.359588
K05819	5	0.866342	0.0557195	1.67696	0.036199	8.80396	0.184907	4.38771	0.036199	FALSE	630	0.359588
K03457	5	0.627343	0.0401785	1.21451	0.0362528	3.87643	0.693394	4.38517	0.0362528	FALSE	631	0.359588
K12945	5	1.08015	0.0690297	2.09127	0.0362803	6.89762	0.330419	4.38388	0.0362803	FALSE	632	0.359588
K11617	7	0.926574	0.0582468	1.7949	0.0364889	3.77828	0.706652	4.37411	0.0364889	FALSE	634	0.360515
K12410	-5	-0.295007	-0.571656	-0.0183583	0.0366154	4.18986	0.651001	4.36821	0.0366154	FALSE	635	0.361186
K14065	5	1.10135	0.0682249	2.13447	0.0366722	2.50826	0.867542	4.36557	0.0366722	FALSE	636	0.361186
K07023	7	0.442219	0.0269345	0.857503	0.0368806	3.89598	0.690751	4.35592	0.0368806	FALSE	637	0.362606
K01236	-3	-0.709323	-1.37579	-0.0428566	0.0369788	1.03048	0.597358	4.35139	0.0369788	FALSE	638	0.362606
K11605	5	0.601359	0.0360447	1.16667	0.0370755	3.98185	0.408468	4.34694	0.0370755	FALSE	639	0.362606
K00859	-3	-0.218102	-0.42314	-0.0130629	0.0370846	5.25198	0.511925	4.34652	0.0370846	FALSE	640	0.362606
K02099	3	0.938063	0.0560851	1.82004	0.0371058	5.50266	0.481135	4.34555	0.0371058	FALSE	641	0.362606
K12265	5	0.934167	0.0552919	1.81304	0.0372267	2.63249	0.853355	4.34001	0.0372267	FALSE	642	0.362963
K02275	3	0.470527	0.0277763	0.913277	0.0372582	0.105068	0.948822	4.33857	0.0372582	FALSE	643	0.362963
K11905	4	0.627769	0.0367426	1.21879	0.0373598	3.44161	0.63224	4.33393	0.0373598	FALSE	644	0.363073
K00884	3	1.12026	0.0654262	2.1751	0.0373854	7.87565	0.247356	4.33277	0.0373854	FALSE	645	0.363073
K02243	4	0.743352	0.0423973	1.44431	0.0376622	2.2937	0.807192	4.32021	0.0376622	FALSE	646	0.364369
K07749	5	0.911722	0.0518601	1.77158	0.0376934	2.49121	0.86945	4.31881	0.0376934	FALSE	648	0.364369
K05833	3	0.361076	0.0203224	0.70183	0.0378149	6.5589	0.36357	4.31333	0.0378149	FALSE	649	0.364582
K01816	3	1.12025	0.0629574	2.17754	0.0378318	10.5168	0.104508	4.31257	0.0378318	FALSE	650	0.364582
K08990	3	1.05536	0.0588734	2.05185	0.0379161	4.89049	0.557934	4.30878	0.0379161	FALSE	651	0.364682
K01733	-3	-0.358835	-0.697726	-0.0199426	0.0379586	8.5912	0.197907	4.30688	0.0379586	FALSE	652	0.364682
K06078	3	1.13716	0.0619906	2.21233	0.0381752	6.3924	0.380697	4.2972	0.0381752	FALSE	653	0.366201
K00906	3	1.15823	0.0624419	2.25402	0.0382982	9.72305	0.13681	4.29173	0.0382982	FALSE	655	0.366259
K03557	3	1.22904	0.0649596	2.39311	0.0385145	8.49915	0.203766	4.28216	0.0385145	FALSE	657	0.366396
K03782	5	0.885075	0.0467142	1.72344	0.0385297	2.4268	0.876568	4.28148	0.0385297	FALSE	658	0.366396
K04752	5	0.992158	0.0516823	1.93263	0.038671	3.39069	0.758451	4.27526	0.038671	FALSE	659	0.366396
K01138	5	1.41837	0.0736232	2.76312	0.0387088	13.7039	0.0331244	4.2736	0.0387088	FALSE	660	0.366396
K03626	3	0.511592	0.0262514	0.996932	0.0388308	3.41218	0.491357	4.26826	0.0388308	FALSE	661	0.366396
K05365	7	0.802392	0.0411042	1.56368	0.0388485	3.54105	0.738501	4.26748	0.0388485	FALSE	662	0.366396
K00932	5	0.958104	0.048904	1.8673	0.0388865	4.57859	0.59888	4.26582	0.0388865	FALSE	663	0.366396
K11203	5	1.10371	0.0562997	2.15112	0.0388932	8.30733	0.216441	4.26552	0.0388932	FALSE	664	0.366396
K10005	3	0.517125	0.0263072	1.00794	0.0389215	3.21667	0.522242	4.26429	0.0389215	FALSE	665	0.366396
K06189	5	1.04431	0.0524269	2.03619	0.0390595	3.48581	0.745857	4.25828	0.0390595	FALSE	666	0.366396
K07010	5	0.943622	0.047311	1.83993	0.0390728	3.276	0.773494	4.2577	0.0390728	FALSE	668	0.366396
K13639	5	1.11536	0.0538479	2.17687	0.0394571	3.02237	0.806034	4.24108	0.0394571	FALSE	669	0.369218
K16234	3	0.446855	0.0214777	0.872232	0.0395015	1.69301	0.428912	4.23917	0.0395015	FALSE	670	0.369218
K03633	3	1.0691	0.0508652	2.08733	0.0396024	5.84504	0.440771	4.23484	0.0396024	FALSE	671	0.369218
K03809	3	0.956582	0.0448083	1.86836	0.0397551	7.00779	0.320127	4.22831	0.0397551	FALSE	672	0.369218
K15828	3	0.814837	0.0380177	1.59166	0.0397936	8.23553	0.22135	4.22666	0.0397936	FALSE	673	0.369218
K01637	5	1.02377	0.047387	2.00016	0.0398706	5.58429	0.471328	4.22338	0.0398706	FALSE	674	0.369218
K05275	7	0.968244	0.0445694	1.89192	0.0399238	6.42714	0.377079	4.22112	0.0399238	FALSE	675	0.369218
K00094	5	0.771699	0.0354806	1.50792	0.039935	6.05694	0.416842	4.22064	0.039935	FALSE	676	0.369218
K00831	-3	-0.251287	-0.491146	-0.011428	0.040039	7.27062	0.296544	4.21623	0.040039	FALSE	677	0.369218
K09961	4	0.580132	0.0263758	1.13389	0.0400417	0.533202	0.911539	4.21612	0.0400417	FALSE	678	0.369218
K01664	3	1.13778	0.0511335	2.22442	0.0401509	6.76013	0.343601	4.21149	0.0401509	FALSE	679	0.369218
K01782	5	1.09708	0.0492255	2.14493	0.040166	11.0834	0.0858334	4.21086	0.040166	FALSE	680	0.369218
K01261	3	0.667649	0.0298826	1.30542	0.0401893	4.467	0.613746	4.20988	0.0401893	FALSE	681	0.369218
K00769	3	0.942985	0.041678	1.84429	0.0403063	5.31808	0.50371	4.20494	0.0403063	FALSE	682	0.369218
K01805	-5	-0.380711	-0.744791	-0.0166302	0.0404142	5.85872	0.439201	4.20041	0.0404142	FALSE	684	0.369218
K07666	3	1.08553	0.0473721	2.12369	0.0404231	3.92029	0.687462	4.20004	0.0404231	FALSE	685	0.369218
K04755	3	1.18622	0.0517003	2.32075	0.0404348	8.05241	0.234289	4.19955	0.0404348	FALSE	686	0.369218
K02988	-3	-0.178759	-0.349786	-0.00773229	0.0405036	6.78473	0.341215	4.19666	0.0405036	FALSE	687	0.369308
K02799	5	0.915418	0.0385811	1.79226	0.0407364	1.93796	0.925315	4.18695	0.0407364	FALSE	688	0.370353
K02800	5	0.915418	0.0385811	1.79226	0.0407364	1.93796	0.925315	4.18695	0.0407364	FALSE	689	0.370353
K08969	4	0.79788	0.033302	1.56246	0.0408221	4.65829	0.458988	4.18338	0.0408221	FALSE	690	0.370576
K03573	5	1.14289	0.0471233	2.23865	0.0409286	8.03524	0.235533	4.17897	0.0409286	FALSE	691	0.370576
K10557	7	0.815411	0.0332527	1.59757	0.0410237	5.24623	0.512643	4.17503	0.0410237	FALSE	693	0.370812
K07311	5	0.837171	0.0335392	1.6408	0.0411751	4.60347	0.595579	4.16879	0.0411751	FALSE	694	0.370971
K09899	3	1.25941	0.050256	2.46857	0.0412085	8.06882	0.233105	4.16742	0.0412085	FALSE	695	0.370971
K05844	3	0.930031	0.0368028	1.82326	0.0412788	5.92636	0.43149	4.16453	0.0412788	FALSE	696	0.370971
K06214	3	0.973382	0.0384098	1.90835	0.0413024	5.60896	0.468387	4.16357	0.0413024	FALSE	697	0.370971
K08318	5	0.823872	0.0321039	1.61564	0.0414066	4.65135	0.589242	4.15929	0.0414066	FALSE	699	0.370971
K01428	7	0.769808	0.0296398	1.50998	0.0415049	4.70636	0.581988	4.15528	0.0415049	FALSE	700	0.370971
K02083	5	0.95415	0.0366917	1.87161	0.0415151	8.77995	0.186337	4.15486	0.0415151	FALSE	701	0.370971
K11932	3	1.03621	0.0394581	2.03296	0.0415947	4.38708	0.624446	4.15162	0.0415947	FALSE	702	0.371153
K11474	3	1.02741	0.0380894	2.01674	0.0418083	7.6263	0.266779	4.14295	0.0418083	FALSE	703	0.371713
K03477	3	0.955671	0.0353135	1.87603	0.0418341	3.45352	0.750143	4.1419	0.0418341	FALSE	704	0.371713
K00639	5	1.03996	0.0381309	2.04179	0.0418949	5.76006	0.450598	4.13945	0.0418949	FALSE	706	0.371713
K13620	5	0.797516	0.0290035	1.56603	0.0419584	2.9247	0.818236	4.13688	0.0419584	FALSE	707	0.37175
K20037	3	0.582043	0.0206815	1.1434	0.0421362	0.480524	0.786422	4.12972	0.0421362	FALSE	708	0.372125
K08222	-5	-0.996757	-1.95843	-0.035082	0.042208	8.69801	0.191287	4.12684	0.042208	FALSE	709	0.372125
K02856	3	1.18302	0.0414671	2.32458	0.0422388	9.36425	0.154105	4.12561	0.0422388	FALSE	710	0.372125
K07274	3	1.02401	0.0356535	2.01236	0.0422888	3.98788	0.678317	4.12361	0.0422888	FALSE	711	0.372125
K12299	5	0.761045	0.026391	1.4957	0.0423187	3.59605	0.73115	4.12241	0.0423187	FALSE	712	0.372125
K12064	4	0.812211	0.0275706	1.59685	0.0424753	0.0146535	0.99953	4.11616	0.0424753	FALSE	714	0.372125
K03675	3	0.841341	0.0282714	1.65441	0.0425486	4.84705	0.563575	4.11325	0.0425486	FALSE	716	0.372241
K12291	3	0.991374	0.0329113	1.94984	0.0426354	9.94238	0.1271	4.1098	0.0426354	FALSE	717	0.37248
K04754	5	0.886365	0.0284896	1.74424	0.0428619	7.30397	0.293648	4.10084	0.0428619	FALSE	718	0.373124
K02818	3	0.985338	0.0310538	1.93962	0.0429965	3.25219	0.776593	4.09554	0.0429965	FALSE	719	0.373124
K09895	3	1.10225	0.034503	2.17	0.0430424	7.52236	0.275225	4.09373	0.0430424	FALSE	720	0.373124
K00046	5	0.73003	0.0225329	1.43753	0.0431365	4.65534	0.588714	4.09005	0.0431365	FALSE	721	0.373124
K04045	5	0.768095	0.0236574	1.51253	0.0431506	2.93098	0.817459	4.08949	0.0431506	FALSE	722	0.373124
K07349	7	0.774921	0.023671	1.52617	0.0432053	4.54781	0.60297	4.08735	0.0432053	FALSE	723	0.373124
K01419	5	1.00276	0.0300689	1.97545	0.0433261	6.29559	0.390906	4.08263	0.0433261	FALSE	725	0.373124
K01597	4	0.756964	0.0226263	1.4913	0.0433467	2.50281	0.776072	4.08183	0.0433467	FALSE	726	0.373124
K06143	-3	-0.617613	-1.2171	-0.0181252	0.0434641	4.53459	0.604729	4.07726	0.0434641	FALSE	727	0.373124
K02437	-5	-0.410464	-0.808983	-0.0119457	0.0435169	7.8867	0.246522	4.07521	0.0435169	FALSE	728	0.373124
K21265	3	0.703802	0.0204515	1.38715	0.0435265	3.90473	0.419053	4.07484	0.0435265	FALSE	729	0.373124
K10108	5	0.82509	0.0237794	1.6264	0.043578	6.24001	0.396848	4.07284	0.043578	FALSE	730	0.373124
K10973	5	0.950916	0.0273758	1.87446	0.0435848	4.45592	0.615226	4.07257	0.0435848	FALSE	731	0.373124
K16693	5	1.05857	0.0303579	2.08679	0.0436088	6.81613	0.338187	4.07164	0.0436088	FALSE	732	0.373124
K03804	3	1.13145	0.032169	2.23074	0.0436622	6.78801	0.340898	4.06958	0.0436622	FALSE	733	0.373124
K00101	5	1.1616	0.0318836	2.29132	0.0438754	10.5874	0.101997	4.06135	0.0438754	FALSE	734	0.374422
K11737	3	0.962101	0.0257278	1.89847	0.0440288	3.03841	0.804011	4.05546	0.0440288	FALSE	736	0.374724
K02394	3	0.69577	0.0177783	1.37376	0.0442876	4.87232	0.560291	4.04556	0.0442876	FALSE	739	0.374954
K03346	3	0.933804	0.0238275	1.84378	0.0442953	7.50577	0.276592	4.04527	0.0442953	FALSE	740	0.374954
K07214	5	0.981701	0.0243599	1.93904	0.0444485	3.46679	0.748382	4.03944	0.0444485	FALSE	741	0.375743
K12660	5	1.25326	0.029417	2.47711	0.0447417	9.68729	0.138454	4.02835	0.0447417	FALSE	742	0.377595
K19789	5	0.816712	0.018879	1.61454	0.0448197	2.45984	0.872934	4.02541	0.0448197	FALSE	743	0.377595
K08312	5	1.15808	0.0265091	2.28964	0.0448691	7.82139	0.251483	4.02355	0.0448691	FALSE	744	0.377595
K13735	5	0.831473	0.0186379	1.64431	0.0449732	7.28748	0.295077	4.01964	0.0449732	FALSE	745	0.377595
K17203	3	0.472782	0.0103888	0.935176	0.0450701	2.2054	0.698042	4.01601	0.0450701	FALSE	747	0.377595
K18474	4	0.66926	0.0142341	1.32429	0.0452251	5.44335	0.364197	4.01023	0.0452251	FALSE	749	0.378224
K07490	3	1.15169	0.022529	2.28086	0.0456009	3.57166	0.734413	3.99628	0.0456009	FALSE	750	0.379133
K00380	5	1.01329	0.0195067	2.00707	0.0456694	7.85916	0.248604	3.99375	0.0456694	FALSE	752	0.379133
K07248	5	0.809367	0.0154881	1.60325	0.0456948	2.87227	0.8247	3.99281	0.0456948	FALSE	753	0.379133
K07345	5	0.732582	0.0139195	1.45125	0.0457247	1.9073	0.928023	3.99171	0.0457247	FALSE	754	0.379133
K08219	7	1.10329	0.0204257	2.18616	0.0458324	10.5266	0.104155	3.98775	0.0458324	FALSE	755	0.379133
K05527	5	1.02947	0.0188036	2.04014	0.0458872	3.45456	0.750005	3.98573	0.0458872	FALSE	756	0.379133
K04073	3	0.998369	0.0181341	1.9786	0.0459097	4.49514	0.609988	3.98491	0.0459097	FALSE	757	0.379133
K12973	3	0.956261	0.0167074	1.89581	0.0460629	4.38887	0.624206	3.97929	0.0460629	FALSE	758	0.379133
K05339	3	0.713787	0.0123442	1.41523	0.0461022	3.41288	0.181511	3.97785	0.0461022	FALSE	759	0.379133
K14274	-7	-0.772267	-1.5313	-0.0132355	0.0461367	2.62929	0.853726	3.9766	0.0461367	FALSE	760	0.379133
K06221	3	1.07416	0.0182442	2.13007	0.0461708	10.9623	0.0895482	3.97535	0.0461708	FALSE	761	0.379133
K13283	3	0.997701	0.0166521	1.97875	0.046236	4.46334	0.614234	3.97297	0.046236	FALSE	762	0.379133
K13928	3	0.592047	0.00981808	1.17428	0.0462598	1.14172	0.56504	3.97211	0.0462598	FALSE	763	0.379133
K03777	3	0.728227	0.0120036	1.44445	0.046282	7.44279	0.28183	3.9713	0.046282	FALSE	764	0.379133
K22130	7	0.975504	0.0156547	1.93535	0.0463787	0.315509	0.999418	3.96779	0.0463787	FALSE	765	0.379133
K01825	3	1.14322	0.017831	2.26862	0.0464789	9.09026	0.168565	3.96415	0.0464789	FALSE	767	0.379133
K03072	3	0.983079	0.0153118	1.95085	0.0464837	5.7842	0.447793	3.96398	0.0464837	FALSE	768	0.379133
K02168	5	1.16116	0.0173053	2.30501	0.0466332	9.50887	0.146917	3.95857	0.0466332	FALSE	769	0.379662
K07401	4	0.60861	0.00897051	1.20825	0.0466698	3.32464	0.650072	3.95725	0.0466698	FALSE	770	0.379662
K18324	7	0.774431	0.0103815	1.53848	0.0469673	3.22801	0.779732	3.94656	0.0469673	FALSE	771	0.381459
K09824	3	0.907161	0.011977	1.80234	0.0470126	5.09506	0.53168	3.94494	0.0470126	FALSE	772	0.381459
K02779	3	0.828338	0.0101711	1.64651	0.0472191	5.62013	0.467058	3.93756	0.0472191	FALSE	773	0.38243
K03788	5	0.913878	0.0103602	1.8174	0.0474303	3.53198	0.739711	3.93006	0.0474303	FALSE	774	0.38243
K03753	3	1.57321	0.0178011	3.12863	0.0474351	17.8361	0.00665508	3.92989	0.0474351	FALSE	775	0.38243
K13894	5	0.90964	0.0102011	1.80908	0.0474576	2.93918	0.816441	3.92909	0.0474576	FALSE	776	0.38243
K08998	-3	-0.241734	-0.480768	-0.00269986	0.0474679	6.30145	0.390282	3.92873	0.0474679	FALSE	777	0.38243
K03208	5	0.73865	0.00781901	1.46948	0.0475988	7.35637	0.289143	3.9241	0.0475988	FALSE	778	0.38243
K11208	7	0.708394	0.00690467	1.40988	0.0477872	1.6892	0.945952	3.91745	0.0477872	FALSE	779	0.38243
K02682	5	1.02488	0.00950912	2.04025	0.0478927	5.42914	0.490063	3.91375	0.0478927	FALSE	782	0.38243
K20814	3	0.516801	0.00477683	1.02883	0.0479006	5.99831	0.199274	3.91347	0.0479006	FALSE	783	0.38243
K11893	4	0.624044	0.00562807	1.24246	0.0479511	7.06353	0.215958	3.9117	0.0479511	FALSE	784	0.38243
K02494	3	0.981781	0.00860437	1.95496	0.0480085	4.03825	0.6715	3.90969	0.0480085	FALSE	785	0.38243
K01912	-3	-0.315756	-0.628801	-0.00271218	0.0480479	5.58594	0.471131	3.90831	0.0480479	FALSE	786	0.38243
K01866	-3	-0.185223	-0.368923	-0.00152333	0.0481302	4.6959	0.583365	3.90543	0.0481302	FALSE	787	0.38243
K18898	5	0.878505	0.00715811	1.74985	0.0481474	4.44434	0.616776	3.90483	0.0481474	FALSE	788	0.38243
K02614	-5	-0.380598	-0.758158	-0.00303863	0.0481845	8.74249	0.188587	3.90354	0.0481845	FALSE	789	0.38243
K11930	7	0.598769	0.00456931	1.19297	0.0482641	4.55683	0.601771	3.90077	0.0482641	FALSE	790	0.38243
K20073	6	0.580382	0.00396221	1.1568	0.0484459	1.35166	0.929527	3.89445	0.0484459	FALSE	791	0.38243
K00121	5	0.869877	0.00586635	1.73389	0.0484646	4.05853	0.668756	3.8938	0.0484646	FALSE	792	0.38243
K02819	5	0.95471	0.00628891	1.90313	0.0485001	3.28519	0.772294	3.89257	0.0485001	FALSE	793	0.38243
K03636	3	1.03937	0.0059728	2.07276	0.0486905	6.8462	0.335306	3.88599	0.0486905	FALSE	794	0.38243
K09019	5	0.729057	0.00386443	1.45425	0.0487916	4.12515	0.659745	3.88251	0.0487916	FALSE	795	0.38243
K01708	5	0.886077	0.00457495	1.76758	0.0488228	3.24436	0.777611	3.88144	0.0488228	FALSE	798	0.38243
K00174	-3	-0.553829	-1.10484	-0.00282198	0.0488382	8.67552	0.192666	3.88091	0.0488382	FALSE	799	0.38243
K05910	5	0.62051	0.003007	1.23801	0.0488948	3.5899	0.731974	3.87896	0.0488948	FALSE	800	0.38243
K11894	3	0.511065	0.00243739	1.01969	0.0489122	0.861263	0.650098	3.87836	0.0489122	FALSE	801	0.38243
K04078	-3	-0.177179	-0.353553	-0.000804828	0.0489637	2.62432	0.854303	3.8766	0.0489637	FALSE	802	0.38243
K11736	3	0.863411	0.00294596	1.72388	0.0492208	6.08208	0.414059	3.86781	0.0492208	FALSE	803	0.383066
K06948	4	1.06422	0.00361184	2.12483	0.0492249	10.8315	0.0548245	3.86767	0.0492249	FALSE	804	0.383066
K08277	5	0.779084	0.00245842	1.55571	0.0492792	4.10381	0.66263	3.86582	0.0492792	FALSE	805	0.383066
K02553	3	0.943673	0.00293384	1.88441	0.0492898	6.60152	0.359274	3.86546	0.0492898	FALSE	806	0.383066
K01652	-5	-0.223866	-0.447101	-0.000631347	0.0493556	5.66714	0.46149	3.86322	0.0493556	FALSE	807	0.383102
K22602	3	0.536764	0.00136929	1.07216	0.0494169	3.34252	0.502224	3.86113	0.0494169	FALSE	808	0.383104
K08167	6	0.602725	0.00105518	1.20439	0.0495996	2.15398	0.827454	3.85494	0.0495996	FALSE	809	0.383683
K07340	3	1.02689	0.00173223	2.05205	0.0496141	7.90899	0.244847	3.85445	0.0496141	FALSE	810	0.383683
K18922	3	1.16177	0.00137452	2.32217	0.0497292	4.44782	0.616309	3.85056	0.0497292	FALSE	811	0.384099
K00427	5	1.27306	9.3554e-05	2.54603	0.0499832	12.9688	0.0435342	3.84202	0.0499832	FALSE	812	0.385584

## Sheet: SMD
K0	Number_Samples	I^2	P-value Fit	Pvalue	Coefficient	Confidence Interval Lower Limit	Confidence Interval Upper Limit	PvalueAdjusted
K06395	205	0	0.637567	0.00117805	0.466438	0.184637	0.748239	0.99998
K09882	150	0	0.983577	0.00634999	0.457344	0.128897	0.78579	0.99998
K12516	120	0	0.967084	0.0211515	0.429198	0.0642894	0.794107	0.99998
K19965	175	0	0.953382	0.00538662	0.428944	0.12685	0.731039	0.99998
K18767	164	0	0.718617	0.00967943	0.412714	0.100042	0.725385	0.99998
K12999	157	0	0.921026	0.0114102	0.411044	0.0925971	0.72949	0.99998
K20323	152	0	0.931854	0.0159279	0.396675	0.0741493	0.7192	0.99998
K12064	120	0	0.987385	0.0431418	0.375287	0.0115742	0.739	0.99998
K14083	194	4.45965	0.22477	0.0157876	-0.366676	-0.664412	-0.0689402	0.99998
K19313	138	0	0.913948	0.0344958	0.366014	0.0267061	0.705321	0.99998
K18891	205	0	0.979054	0.0102876	0.365442	0.0863109	0.644574	0.99998
K04086	194	0	0.950118	0.0143256	0.357508	0.0713894	0.643626	0.99998
K18474	194	0	0.987636	0.0144006	0.356957	0.0710596	0.642855	0.99998
K03897	175	0	0.999048	0.0217223	0.351929	0.0514012	0.652456	0.99998
K11689	194	0.00149654	0.521814	0.0168789	-0.35039	-0.637814	-0.0629662	0.99998
K12555	194	0	0.626923	0.017467	0.348216	0.0610603	0.635373	0.99998
K07498	205	14.524	0.207989	0.0297398	0.34696	0.0340926	0.659827	0.99998
K19427	205	0	0.977868	0.0149466	0.346321	0.0674104	0.625232	0.99998
K06044	153	0	0.970851	0.0347033	-0.345604	-0.666358	-0.0248491	0.99998
K07316	205	0	0.789136	0.0163996	-0.342203	-0.621675	-0.0627305	0.99998
K20276	205	0.00564172	0.492428	0.0168449	0.341862	0.0615206	0.622204	0.99998
K03615	205	10.278	0.281107	0.0275746	-0.34006	-0.642565	-0.0375548	0.99998
K10906	157	0.00116027	0.241498	0.0378247	-0.338401	-0.657771	-0.0190299	0.99998
K05806	176	0	0.986017	0.027483	0.337266	0.0374235	0.637108	0.99998
K02624	205	0	0.980142	0.0179264	0.336411	0.057866	0.614956	0.99998
K20038	205	0.00153362	0.411459	0.019092	-0.335712	-0.616455	-0.0549701	0.99998
K02815	153	0	0.8794	0.041224	0.334252	0.0133136	0.65519	0.99998
K19697	164	0.000351168	0.389211	0.0381602	0.330736	0.0180539	0.643418	0.99998
K04338	164	0	0.996598	0.036758	-0.330668	-0.640994	-0.0203421	0.99998
K01687	205	0	0.97668	0.0201355	-0.330282	-0.60885	-0.0517136	0.99998
K03367	205	0.00080736	0.59592	0.0211511	0.329759	0.0493954	0.610122	0.99998
K02128	150	0	0.965994	0.0468339	-0.329214	-0.653818	-0.00460993	0.99998
K06121	164	0	0.689818	0.0383853	0.329114	0.0176027	0.640624	0.99998
K02278	205	0	0.844176	0.0214168	0.327398	0.0484704	0.606326	0.99998
K22958	152	0	0.806347	0.0463417	0.326924	0.00530086	0.648547	0.99998
K18475	205	0	0.823287	0.0226196	0.324725	0.045556	0.603894	0.99998
K03655	205	0	0.922855	0.0228624	-0.323746	-0.602571	-0.0449205	0.99998
K06168	205	0	0.652478	0.0233177	-0.32356	-0.603152	-0.0439688	0.99998
K11618	194	0	0.709456	0.0270417	0.323051	0.0366682	0.609434	0.99998
K10202	205	0	0.847185	0.0235495	0.32262	0.0433746	0.601866	0.99998
K00052	205	0.00125848	0.439389	0.0241242	-0.322489	-0.602766	-0.0422113	0.99998
K01727	205	0	0.956187	0.0235256	0.322043	0.0433449	0.600741	0.99998
K22278	205	0	0.749952	0.0254302	0.318474	0.0391666	0.597781	0.99998
K08280	157	0	0.987144	0.049791	0.317061	0.000289449	0.633833	0.99998
K06948	194	0	0.777646	0.0311254	0.314703	0.0285438	0.600862	0.99998
K01597	194	0	0.961948	0.0307977	0.314672	0.0290987	0.600245	0.99998
K13327	186	0	0.783787	0.0357687	-0.313569	-0.606291	-0.0208469	0.99998
K00174	205	0.00344307	0.294888	0.0287767	-0.313273	-0.594085	-0.0324614	0.99998
K00033	205	0	0.593035	0.0285228	0.312624	0.0328404	0.592408	0.99998
K13634	187	0	0.674452	0.0371832	0.310931	0.0184705	0.603391	0.99998
K17734	205	0	0.749553	0.0302574	0.308655	0.0294509	0.58786	0.99998
K11906	205	0	0.707845	0.0304809	0.308432	0.0290531	0.587811	0.99998
K00008	205	0	0.662933	0.0309863	-0.307605	-0.58708	-0.0281311	0.99998
K03731	176	0.00082719	0.453708	0.0461878	0.306203	0.00517725	0.607229	0.99998
K13019	205	0.000411864	0.39136	0.0326039	-0.306066	-0.586786	-0.0253459	0.99998
K02463	176	0	0.562489	0.0462911	0.305844	0.0050288	0.606658	0.99998
K20112	205	0	0.829998	0.0322587	0.305022	0.0258165	0.584227	0.99998
K02002	205	0.000349317	0.334221	0.0336592	-0.303973	-0.584453	-0.023493	0.99998
K07506	182	0	0.530853	0.0455235	0.302096	0.0060155	0.598176	0.99998
K22457	205	0.000220513	0.438415	0.0346576	0.301896	0.0217772	0.582016	0.99998
K09799	186	0	0.527553	0.0436676	0.301819	0.00857363	0.595065	0.99998
K03697	205	5.64492e-05	0.372684	0.0351715	0.301722	0.0209727	0.582472	0.99998
K20534	205	0	0.926266	0.0345026	0.300327	0.0219028	0.578751	0.99998
K07118	205	0.00251536	0.289428	0.0360831	0.300224	0.0194839	0.580964	0.99998
K11184	205	0	0.817385	0.0349392	0.300057	0.0212122	0.578902	0.99998
K08307	205	0	0.574686	0.0359541	-0.299052	-0.578502	-0.0196021	0.99998
K00609	205	0	0.497839	0.0374389	-0.297062	-0.576853	-0.0172706	0.99998
K01438	205	0	0.463726	0.0378605	-0.296452	-0.576285	-0.0166186	0.99998
K12992	205	0	0.877807	0.0382326	0.294537	0.0159734	0.573101	0.99998
K02897	205	5.57758	0.208054	0.0484754	-0.294465	-0.586958	-0.00197177	0.99998
K02443	205	0	0.861431	0.039002	0.293457	0.014814	0.5721	0.99998
K09800	205	0	0.732895	0.0397502	-0.292701	-0.571684	-0.0137177	0.99998
K01872	205	0	0.603349	0.0405264	-0.291967	-0.571338	-0.0125974	0.99998
K18675	194	0.000186991	0.519691	0.0460629	-0.291806	-0.578513	-0.00509832	0.99998
K11206	205	0	0.552322	0.0418816	-0.290297	-0.569932	-0.0106621	0.99998
K05967	205	0	0.809876	0.0413913	0.290172	0.0113282	0.569016	0.99998
K01885	205	0	0.68928	0.0419481	-0.289721	-0.568891	-0.0105504	0.99998
K12137	205	0	0.763856	0.0419452	-0.289255	-0.567973	-0.0105374	0.99998
K07219	205	0	0.884415	0.0418661	0.289097	0.0106391	0.567554	0.99998
K03481	205	0	0.723306	0.0430672	0.288062	0.00898387	0.567141	0.99998
K08352	194	0	0.981012	0.0489739	-0.286397	-0.571506	-0.00128802	0.99998
K02666	205	0.000954578	0.352806	0.046135	-0.285175	-0.565461	-0.00488972	0.99998
K01195	205	0	0.562687	0.0459154	-0.284576	-0.563991	-0.00516163	0.99998
K00135	205	0.00101612	0.608775	0.0467361	-0.283465	-0.562836	-0.00409372	0.99998
K02054	205	0.000853876	0.565715	0.0481886	-0.28175	-0.561256	-0.00224424	0.99998
K02500	205	0	0.476476	0.0491022	-0.280904	-0.560703	-0.00110481	0.99998
K16203	205	0	0.768578	0.0484482	0.280884	0.00191466	0.559853	0.99998

## Sheet: ANCOMBC
K0	signcon	randomSummary	randomCi.lb	randomCi.ub	randomP	het_QE	het_QEp	het_QM	het_QMp	error	rank	AdjP
K12555	5	1.16448	0.856484	1.47247	1.25954e-13	4.54164	0.337638	54.9135	1.25954e-13	FALSE	1	6.26623e-10
K11893	3	0.837764	0.525994	1.14953	1.38932e-07	1.32852	0.514654	27.7377	1.38932e-07	FALSE	16	5.75988e-05
K03475	7	0.74478	0.461469	1.02809	2.57117e-07	8.47367	0.205413	26.5476	2.57117e-07	FALSE	21	9.83968e-05
K19286	-7	-0.817539	-1.15097	-0.484112	1.54212e-06	7.28399	0.295381	23.0947	1.54212e-06	FALSE	26	0.000451296
K09963	7	0.702576	0.43095	0.974202	3.98749e-07	4.52349	0.606207	25.7004	3.98749e-07	FALSE	28	0.000132252
K11733	7	0.741949	0.429453	1.05445	3.26376e-06	14.8881	0.0211452	21.6549	3.26376e-06	FALSE	45	0.00081186
K00990	5	0.664386	0.386482	0.942291	2.79019e-06	8.44478	0.207294	21.9557	2.79019e-06	FALSE	50	0.000771177
K11906	5	0.815922	0.443543	1.1883	1.751e-05	22.1416	0.00114136	18.4426	1.751e-05	FALSE	53	0.0020741
K15584	7	0.624637	0.341046	0.908228	1.58153e-05	9.54011	0.145403	18.6366	1.58153e-05	FALSE	64	0.00202896
K00867	5	0.725376	0.378851	1.0719	4.08238e-05	13.6209	0.0341698	16.8327	4.08238e-05	FALSE	65	0.0037394
K01261	5	0.563399	0.310628	0.816169	1.25077e-05	2.85638	0.582141	19.0842	1.25077e-05	FALSE	68	0.00194455
K07586	5	0.67537	0.339984	1.01076	7.92037e-05	10.9037	0.091398	15.5772	7.92037e-05	FALSE	77	0.00572431
K21265	3	0.682141	0.341215	1.02307	8.79683e-05	0.597785	0.741639	15.3788	8.79683e-05	FALSE	79	0.00591408
K02798	7	0.745645	0.364903	1.12639	0.000123843	23.0449	0.000781574	14.7332	0.000123843	FALSE	80	0.00751365
K16169	5	0.670507	0.336442	1.00457	8.35899e-05	4.53167	0.338809	15.4753	8.35899e-05	FALSE	81	0.00577583
K07304	7	0.644917	0.325431	0.964403	7.60872e-05	11.8575	0.0652255	15.6531	7.60872e-05	FALSE	82	0.00564976
K03578	7	0.63925	0.317158	0.961341	0.000100281	13.2613	0.0390696	15.1314	0.000100281	FALSE	84	0.0063961
K02799	5	0.514502	0.267991	0.761013	4.3005e-05	9.03602	0.171562	16.7339	4.3005e-05	FALSE	88	0.0037394
K02800	5	0.514502	0.267991	0.761013	4.3005e-05	9.03602	0.171562	16.7339	4.3005e-05	FALSE	89	0.0037394
K07390	7	0.906355	0.414457	1.39825	0.000304593	27.1632	0.00013496	13.0419	0.000304593	FALSE	90	0.0142957
K13933	3	0.58592	0.292343	0.879496	9.16498e-05	0.83867	0.657484	15.3014	9.16498e-05	FALSE	92	0.00599944
K04021	7	0.596108	0.289047	0.903169	0.000141837	18.9154	0.00430889	14.4776	0.000141837	FALSE	100	0.00820513
K10563	7	0.461171	0.238199	0.684142	5.0395e-05	8.53574	0.20142	16.4332	5.0395e-05	FALSE	101	0.00397961
K02822	5	0.991538	0.432241	1.55084	0.000511463	55.5908	3.52162e-10	12.0734	0.000511463	FALSE	102	0.0213826
K19697	3	0.579155	0.27876	0.87955	0.000157603	0.94634	0.623024	14.2791	0.000157603	FALSE	104	0.00890992
K19780	-3	-0.725187	-1.12109	-0.329289	0.000330462	2.82713	0.243275	12.8893	0.000330462	FALSE	107	0.015365
K02236	6	0.622927	0.288614	0.957239	0.000260189	11.0379	0.0506332	13.3372	0.000260189	FALSE	110	0.0126906
K00963	7	0.451293	0.222842	0.679743	0.000108032	8.70886	0.190625	14.9909	0.000108032	FALSE	111	0.00671823
K01428	7	0.661229	0.297024	1.02543	0.000373128	13.6222	0.0341532	12.6622	0.000373128	FALSE	112	0.0168755
K18214	4	0.504618	0.237318	0.771918	0.000215523	3.64783	0.302089	13.6907	0.000215523	FALSE	114	0.0114067
K07455	4	0.442249	0.210769	0.673728	0.000180699	5.61126	0.3459	14.0218	0.000180699	FALSE	116	0.00998864
K14274	-5	-0.650307	-1.01563	-0.284988	0.000484924	13.7707	0.0323052	12.1728	0.000484924	FALSE	117	0.0206758
K01239	5	0.590831	0.260014	0.921647	0.00046447	12.4873	0.0519406	12.2532	0.00046447	FALSE	119	0.0200934
K02761	7	0.657314	0.282066	1.03256	0.000596443	17.8078	0.00673093	11.787	0.000596443	FALSE	120	0.0241244
K03814	-7	-0.338072	-0.509944	-0.1662	0.000115612	5.41549	0.491729	14.8629	0.000115612	FALSE	121	0.00710087
K13301	7	0.762548	0.319257	1.20584	0.000747535	25.0337	0.000336589	11.3672	0.000747535	FALSE	122	0.0288293
K11744	5	0.375119	0.172855	0.577384	0.000278039	9.29056	0.157885	13.2128	0.000278039	FALSE	126	0.0133004
K17326	3	0.575199	0.243554	0.906844	0.000675518	0.0260377	0.987066	11.5554	0.000675518	FALSE	127	0.0268856
K06948	4	0.746647	0.30588	1.18741	0.000899767	19.5488	0.00151825	11.0232	0.000899767	FALSE	128	0.0329143
K02781	5	0.599995	0.245476	0.954515	0.000909632	18.9803	0.00419707	11.003	0.000909632	FALSE	130	0.0330304
K00681	7	0.369474	0.159858	0.57909	0.000550953	10.2491	0.114545	11.9348	0.000550953	FALSE	132	0.0226528
K13923	5	0.530034	0.21788	0.842189	0.000874742	7.32262	0.11979	11.0755	0.000874742	FALSE	133	0.0322359
K07713	-7	-0.489957	-0.776951	-0.202962	0.000819739	7.88373	0.246746	11.196	0.000819739	FALSE	134	0.0308955
K03367	7	0.749237	0.298693	1.19978	0.00111671	15.1708	0.0189687	10.6233	0.00111671	FALSE	135	0.0385809
K16209	4	0.718264	0.285385	1.15114	0.00114548	9.10173	0.105075	10.5763	0.00114548	FALSE	137	0.0390327
K12268	5	0.477311	0.194939	0.759684	0.00092286	7.10173	0.311542	10.9763	0.00092286	FALSE	138	0.0330304
K19005	5	0.557835	0.224651	0.891018	0.00103264	7.2846	0.121591	10.7681	0.00103264	FALSE	139	0.0363052
K00162	6	0.461782	0.188698	0.734867	0.000918807	6.88714	0.22917	10.9844	0.000918807	FALSE	141	0.0330304
K04026	5	0.283313	0.124125	0.442502	0.000486245	11.0543	0.0867136	12.1677	0.000486245	FALSE	142	0.0206758
K21562	4	0.398575	0.164098	0.633051	0.000863338	1.20124	0.752707	11.0999	0.000863338	FALSE	143	0.032053
K09698	5	0.4892	0.196923	0.781477	0.00103625	7.94714	0.242002	10.7617	0.00103625	FALSE	144	0.0363052
K01119	7	0.280498	0.121174	0.439821	0.000559292	2.52366	0.86581	11.9068	0.000559292	FALSE	145	0.0228072
K01101	3	0.456885	0.181755	0.732015	0.00113495	4.24513	0.373847	10.5934	0.00113495	FALSE	146	0.0389404
K03095	7	0.656682	0.254634	1.05873	0.00136812	11.4253	0.0760894	10.2483	0.00136812	FALSE	148	0.0453014
K09898	7	0.745754	0.287839	1.20367	0.00141307	18.7469	0.00461321	10.1887	0.00141307	FALSE	150	0.0459477
K06726	5	0.589872	0.228565	0.951179	0.00137498	12.4348	0.0529429	10.2391	0.00137498	FALSE	151	0.0453014
K06193	7	0.506631	0.195879	0.817382	0.00139632	11.728	0.0683199	10.2107	0.00139632	FALSE	152	0.0457019
K20112	7	0.678829	0.260615	1.09704	0.00146595	14.4967	0.0245543	10.1209	0.00146595	FALSE	153	0.0470523
K07305	3	0.705684	0.270472	1.14089	0.0014828	22.1513	0.00113677	10.0999	0.0014828	FALSE	154	0.047288
K02244	7	0.562142	0.215825	0.908459	0.00146559	10.0566	0.122289	10.1214	0.00146559	FALSE	155	0.0470523
K00052	-5	-0.194746	-0.310773	-0.0787187	0.00100294	3.73341	0.712701	10.8221	0.00100294	FALSE	156	0.0356401
K02777	7	0.478664	0.181842	0.775486	0.00157394	8.38988	0.210908	9.98999	0.00157394	FALSE	157	0.0498748
K01573	-5	-0.444828	-0.721206	-0.16845	0.00160747	8.56857	0.199334	9.95117	0.00160747	FALSE	159	0.0502966
K15051	5	0.34681	0.130608	0.563012	0.00166664	8.46752	0.205812	9.88464	0.00166664	FALSE	160	0.0518222
K05833	5	0.223358	0.0836758	0.363039	0.00172398	5.44164	0.488538	9.82242	0.00172398	FALSE	161	0.0532719
K13632	5	0.286091	0.106488	0.465695	0.00179605	4.07971	0.66589	9.74711	0.00179605	FALSE	162	0.0551565
K02821	5	0.762633	0.28234	1.24293	0.00185742	24.8143	0.000369564	9.68536	0.00185742	FALSE	163	0.0566648
K01635	5	0.538736	0.199268	0.878204	0.00186795	9.88528	0.129567	9.67498	0.00186795	FALSE	164	0.0566648
K03640	5	0.883647	0.325864	1.44143	0.00190277	40.6515	3.39135e-07	9.64104	0.00190277	FALSE	166	0.0570259
K01939	-3	-0.177705	-0.290448	-0.0649622	0.00200633	7.47714	0.278964	9.54373	0.00200633	FALSE	167	0.0597695
K06286	5	0.477256	0.173473	0.781038	0.00207565	10.1426	0.118774	9.48141	0.00207565	FALSE	168	0.0614664
K07357	3	0.330509	0.118799	0.542219	0.002215	7.53851	0.273898	9.36225	0.002215	FALSE	172	0.0640675
K00383	5	0.49188	0.176106	0.807654	0.00226546	10.5256	0.104193	9.32097	0.00226546	FALSE	173	0.0648782
K03646	6	0.768071	0.273529	1.26261	0.00233447	15.9591	0.00696169	9.266	0.00233447	FALSE	176	0.0657437
K05814	5	0.716522	0.255082	1.17796	0.00233902	19.1226	0.00396153	9.26243	0.00233902	FALSE	177	0.0657437
K19227	5	0.505838	0.179862	0.831814	0.0023548	15.9742	0.0138932	9.25012	0.0023548	FALSE	178	0.0658153
K17073	5	0.52673	0.186994	0.866466	0.00237565	13.6551	0.0337352	9.23398	0.00237565	FALSE	179	0.0660271
K12684	3	0.629897	0.219861	1.03993	0.00260479	18.2243	0.00111557	9.06549	0.00260479	FALSE	181	0.0711756
K00564	5	0.508191	0.177367	0.839016	0.00260585	10.7442	0.0966121	9.06474	0.00260585	FALSE	182	0.0711756
K13256	5	0.738969	0.257684	1.22025	0.00261812	17.6107	0.00728239	9.05616	0.00261812	FALSE	183	0.0711756
K02243	5	0.381306	0.132814	0.629799	0.00263383	1.48532	0.829239	9.04522	0.00263383	FALSE	184	0.0712136
K13327	-5	-0.627599	-1.03735	-0.21785	0.002682	9.13398	0.0578364	9.01209	0.002682	FALSE	185	0.0721239
K19973	4	0.427528	0.147173	0.707883	0.00280025	5.02516	0.169964	8.93325	0.00280025	FALSE	186	0.0748992
K05847	7	0.547822	0.188231	0.907412	0.00282723	16.6453	0.0106789	8.91574	0.00282723	FALSE	187	0.0750487
K07023	5	0.234523	0.0804879	0.388559	0.00284414	5.02293	0.540876	8.90485	0.00284414	FALSE	188	0.0750487
K00158	5	0.610226	0.209289	1.01116	0.00285377	12.5476	0.0508095	8.89868	0.00285377	FALSE	189	0.0750487
K07318	4	0.754681	0.258612	1.25075	0.00286618	9.78945	0.0204433	8.89076	0.00286618	FALSE	190	0.0750487
K11617	7	0.62012	0.211867	1.02837	0.00290978	11.5129	0.0737599	8.86319	0.00290978	FALSE	191	0.0754915
K00372	4	0.440527	0.15014	0.730914	0.00294582	3.44615	0.327814	8.84073	0.00294582	FALSE	194	0.0755435
K05712	7	0.516428	0.175224	0.857631	0.00301213	15.5522	0.0163702	8.8001	0.00301213	FALSE	195	0.076848
K10439	5	0.219776	0.0742732	0.36528	0.00307198	10.1851	0.11707	8.76422	0.00307198	FALSE	196	0.0779749
K19411	5	0.279559	0.094374	0.464743	0.00308837	8.44446	0.207315	8.75451	0.00308837	FALSE	197	0.077993
K06145	7	0.491847	0.165775	0.81792	0.00311244	16.6017	0.0108642	8.74035	0.00311244	FALSE	198	0.078204
K02341	-3	-0.209696	-0.348858	-0.0705335	0.00314336	6.53285	0.366214	8.72233	0.00314336	FALSE	199	0.0785839
K01915	-5	-0.179514	-0.299329	-0.0596991	0.00331897	4.7225	0.579865	8.62326	0.00331897	FALSE	201	0.0819829
K13620	3	0.306089	0.101729	0.510448	0.00332875	11.0223	0.0876905	8.6179	0.00332875	FALSE	202	0.0819829
K07348	5	0.768659	0.254031	1.28329	0.00341764	33.1068	1.00013e-05	8.56991	0.00341764	FALSE	204	0.0832457
K05838	5	0.629607	0.207911	1.0513	0.00343023	24.4678	0.000428252	8.56322	0.00343023	FALSE	205	0.0832457
K06896	5	0.707126	0.231693	1.18256	0.00355561	16.5106	0.0112606	8.49788	0.00355561	FALSE	208	0.0848801
K03695	-5	-0.177889	-0.297529	-0.0582494	0.00356582	4.76989	0.573647	8.49266	0.00356582	FALSE	209	0.0848801
K11618	5	0.447641	0.145649	0.749632	0.00366966	6.97368	0.137285	8.44045	0.00366966	FALSE	210	0.0864116
K09910	5	0.646081	0.21012	1.08204	0.00367711	13.4095	0.0369751	8.43676	0.00367711	FALSE	211	0.0864116
K00108	5	0.681575	0.221594	1.14156	0.00368226	23.2658	0.00071218	8.43421	0.00368226	FALSE	212	0.0864116
K03896	3	1.08674	0.352683	1.8208	0.00371209	10.3082	0.00577581	8.41954	0.00371209	FALSE	213	0.0867026
K01924	-5	-0.154971	-0.259714	-0.0502272	0.00373381	5.93982	0.429965	8.40894	0.00373381	FALSE	214	0.0868023
K02790	5	0.573442	0.185459	0.961425	0.00376938	27.7899	0.000102918	8.3917	0.00376938	FALSE	215	0.086818
K02791	5	0.573442	0.185459	0.961425	0.00376938	27.7899	0.000102918	8.3917	0.00376938	FALSE	216	0.086818
K18330	-5	-0.438537	-0.735451	-0.141623	0.00379361	9.47645	0.148503	8.38005	0.00379361	FALSE	217	0.0869733
K01597	5	0.383955	0.123471	0.644439	0.00386473	2.56362	0.633281	8.3463	0.00386473	FALSE	219	0.0877947
K00099	-5	-0.178328	-0.299605	-0.0570503	0.00395217	3.80051	0.703652	8.30566	0.00395217	FALSE	220	0.0887539
K20107	5	0.611914	0.195667	1.02816	0.00396048	16.0518	0.0134787	8.30185	0.00396048	FALSE	221	0.0887539
K20108	5	0.611914	0.195667	1.02816	0.00396048	16.0518	0.0134787	8.30185	0.00396048	FALSE	222	0.0887539
K05713	7	0.499273	0.158078	0.840468	0.00413039	18.304	0.00551566	8.22559	0.00413039	FALSE	225	0.090984
K01173	-5	-0.49256	-0.829192	-0.155928	0.00413314	12.2258	0.0571172	8.22437	0.00413314	FALSE	226	0.090984
K12962	5	0.452023	0.14266	0.761386	0.00418616	7.94796	0.241941	8.20125	0.00418616	FALSE	227	0.0912251
K22212	5	0.569546	0.179723	0.95937	0.00418887	11.7452	0.067901	8.20007	0.00418887	FALSE	228	0.0912251
K03189	3	0.712314	0.224642	1.19999	0.0041991	16.1437	0.0130029	8.19565	0.0041991	FALSE	229	0.0912251
K00865	5	0.321037	0.100582	0.541493	0.00431469	17.3802	0.00798312	8.14639	0.00431469	FALSE	230	0.0933287
K22130	5	0.410484	0.127716	0.693251	0.00443817	7.465	0.279974	8.09524	0.00443817	FALSE	234	0.0943585
K06168	-3	-0.172185	-0.291461	-0.0529092	0.00466386	4.90408	0.556174	8.00538	0.00466386	FALSE	235	0.0987349
K01682	5	0.52587	0.160347	0.891392	0.004806	18.092	0.00600643	7.95103	0.004806	FALSE	236	0.101313
K15554	5	0.580016	0.176274	0.983758	0.00486732	15.6725	0.0156242	7.92809	0.00486732	FALSE	237	0.102173
K01916	5	0.62847	0.19045	1.06649	0.00492111	20.8687	0.00193694	7.90821	0.00492111	FALSE	238	0.102616
K00721	-5	-0.514126	-0.872524	-0.155728	0.00492971	15.0894	0.019573	7.90504	0.00492971	FALSE	239	0.102616
K03535	5	0.589079	0.177324	1.00083	0.00504685	21.9331	0.00124515	7.86257	0.00504685	FALSE	241	0.104183
K11208	6	0.441152	0.13252	0.749784	0.00508606	9.07412	0.106144	7.84858	0.00508606	FALSE	242	0.104559
K09904	5	0.620923	0.185879	1.05597	0.00515177	15.6404	0.0158199	7.82538	0.00515177	FALSE	243	0.105473
K02044	5	0.474034	0.141617	0.806452	0.00519075	14.5317	0.0242287	7.81175	0.00519075	FALSE	244	0.105579
K01361	5	0.407414	0.121051	0.693778	0.00529567	9.38651	0.15298	7.7756	0.00529567	FALSE	246	0.107002
K17680	-6	-0.636376	-1.08514	-0.187615	0.00544642	10.2075	0.0695648	7.72491	0.00544642	FALSE	248	0.108921
K11940	5	0.630205	0.185548	1.07486	0.00547247	19.9289	0.00285127	7.71629	0.00547247	FALSE	249	0.108921
K09976	7	0.723647	0.212294	1.235	0.00554293	20.8707	0.00193535	7.6932	0.00554293	FALSE	251	0.109865
K02575	-5	-0.388519	-0.664818	-0.112219	0.00585119	7.8055	0.252702	7.59557	0.00585119	FALSE	253	0.114753
K00042	7	0.680365	0.196253	1.16448	0.00587806	25.4375	0.000283278	7.58731	0.00587806	FALSE	254	0.114753
K01885	-5	-0.166236	-0.285159	-0.0473136	0.00614878	4.30601	0.63534	7.50618	0.00614878	FALSE	256	0.119493
K00117	5	0.59013	0.166966	1.01329	0.00627041	34.9483	4.41013e-06	7.4709	0.00627041	FALSE	258	0.120912
K14392	5	0.268128	0.0754543	0.460801	0.00638123	6.11896	0.409997	7.43937	0.00638123	FALSE	259	0.122574
K15396	5	0.702728	0.197016	1.20844	0.00645888	39.2462	6.40455e-07	7.4176	0.00645888	FALSE	260	0.123588
K15587	5	0.498542	0.139335	0.857749	0.00652378	8.76013	0.187524	7.39962	0.00652378	FALSE	261	0.124352
K01507	7	0.652686	0.180942	1.12443	0.00669342	30.3775	3.33167e-05	7.35345	0.00669342	FALSE	262	0.127098
K05851	5	0.53107	0.146855	0.915286	0.00674652	21.6194	0.00141891	7.33924	0.00674652	FALSE	263	0.12762
K09777	5	0.230361	0.0634982	0.397223	0.00681374	7.89675	0.245766	7.32142	0.00681374	FALSE	264	0.128378
K07668	7	0.353094	0.0972165	0.608971	0.00683822	3.96282	0.681708	7.31498	0.00683822	FALSE	265	0.128378
K03576	3	0.651796	0.176025	1.12757	0.00725067	24.3921	0.000442258	7.2098	0.00725067	FALSE	266	0.135609
K04567	-3	-0.17404	-0.3016	-0.046481	0.0074919	5.3633	0.49813	7.15108	0.0074919	FALSE	267	0.139596
K07733	7	0.625941	0.166907	1.08497	0.00752627	29.33	5.26831e-05	7.14287	0.00752627	FALSE	268	0.139713
K09516	-3	-0.565784	-0.981031	-0.150537	0.00757393	12.7418	0.0473243	7.13155	0.00757393	FALSE	269	0.140075
K03071	5	0.719775	0.191034	1.24852	0.00762817	23.5848	0.000622519	7.11876	0.00762817	FALSE	270	0.140248
K10202	4	0.501036	0.132909	0.869163	0.00763965	7.21626	0.0653151	7.11606	0.00763965	FALSE	271	0.140248
K13636	-6	-0.429945	-0.746045	-0.113846	0.00767913	8.91617	0.112455	7.10682	0.00767913	FALSE	272	0.140273
K01489	3	0.180452	0.0477283	0.313176	0.00770391	10.3647	0.110109	7.10104	0.00770391	FALSE	273	0.140273
K19591	5	0.639084	0.168677	1.10949	0.00775025	17.5583	0.00743622	7.0903	0.00775025	FALSE	274	0.140273
K10001	5	0.456603	0.12033	0.792876	0.00778383	14.1479	0.028027	7.08255	0.00778383	FALSE	276	0.140273
K01205	-5	-0.518038	-0.899866	-0.13621	0.00783391	14.837	0.0215632	7.07106	0.00783391	FALSE	277	0.140273
K07146	3	0.570861	0.150069	0.991654	0.00783837	19.6691	0.00317097	7.07004	0.00783837	FALSE	278	0.140273
K01581	7	0.387762	0.101598	0.673925	0.00791159	10.8431	0.0933485	7.05338	0.00791159	FALSE	279	0.141076
K03708	5	0.394312	0.101679	0.686945	0.00826669	7.20772	0.302064	6.97477	0.00826669	FALSE	282	0.145614
K09456	5	0.465479	0.119942	0.811015	0.00828317	25.3521	0.000293813	6.9712	0.00828317	FALSE	283	0.145614
K02074	5	0.843247	0.215693	1.4708	0.00844817	28.2929	8.27488e-05	6.93592	0.00844817	FALSE	285	0.147472
K19164	3	0.622412	0.15775	1.08707	0.00865574	7.8937	0.0955506	6.89251	0.00865574	FALSE	287	0.149688
K17213	4	0.29294	0.0742141	0.511667	0.00866535	7.20952	0.205518	6.89053	0.00866535	FALSE	288	0.149688
K09889	7	0.541039	0.136785	0.945293	0.00871224	13.724	0.0328756	6.88089	0.00871224	FALSE	289	0.149977
K03425	7	0.563282	0.141129	0.985436	0.00891773	17.9783	0.00628671	6.83923	0.00891773	FALSE	290	0.152985
K01414	7	0.551724	0.137729	0.965719	0.00900122	24.4914	0.000423986	6.82259	0.00900122	FALSE	291	0.153887
K17723	5	0.457691	0.113885	0.801498	0.00907551	16.1919	0.0127602	6.80791	0.00907551	FALSE	292	0.154626
K01715	3	0.27483	0.0680853	0.481576	0.0091762	7.92536	0.243623	6.78821	0.0091762	FALSE	293	0.155655
K18778	3	0.619027	0.152659	1.08539	0.00928091	27.257	0.0001296	6.76796	0.00928091	FALSE	295	0.156376
K08167	4	0.496762	0.122286	0.871239	0.00932249	4.45547	0.216296	6.75998	0.00932249	FALSE	296	0.156376
K07659	5	0.377261	0.0912649	0.663258	0.00972628	8.36668	0.212451	6.68435	0.00972628	FALSE	300	0.161
K00210	-3	-0.530695	-0.933088	-0.128302	0.00974093	17.7529	0.00688042	6.68167	0.00974093	FALSE	301	0.161
K02500	-3	-0.156798	-0.275894	-0.0377022	0.00986777	5.61439	0.46774	6.65861	0.00986777	FALSE	303	0.161792
K08964	5	0.448914	0.107856	0.789973	0.00988638	6.43551	0.1689	6.65526	0.00988638	FALSE	304	0.161792
K00948	-5	-0.178132	-0.313869	-0.0423951	0.0101077	8.95783	0.175964	6.61582	0.0101077	FALSE	305	0.16466
K02167	5	0.749617	0.178254	1.32098	0.0101278	24.5706	0.000409951	6.61227	0.0101278	FALSE	306	0.16466
K21065	-5	-0.341953	-0.604436	-0.0794702	0.0106686	6.06259	0.416215	6.51969	0.0106686	FALSE	307	0.172526
K11605	3	0.630359	0.146419	1.1143	0.010681	4.3877	0.111487	6.51763	0.010681	FALSE	308	0.172526
K15256	3	0.721295	0.166027	1.27656	0.0108966	29.6404	4.60031e-05	6.48211	0.0108966	FALSE	309	0.175438
K01595	5	0.485073	0.111468	0.858677	0.010936	14.3876	0.0255933	6.47569	0.010936	FALSE	310	0.175505
K01598	3	0.447453	0.10245	0.792455	0.0110225	10.161	0.118035	6.46169	0.0110225	FALSE	311	0.176324
K01872	-5	-0.138329	-0.245178	-0.0314788	0.0111684	3.96331	0.681642	6.43833	0.0111684	FALSE	312	0.178086
K03756	5	0.687519	0.15592	1.21912	0.0112502	36.7671	1.9549e-06	6.42536	0.0112502	FALSE	313	0.178817
K07320	7	0.563199	0.123805	1.00259	0.0119978	21.9378	0.00124269	6.31119	0.0119978	FALSE	314	0.190093
K00008	-5	-0.565698	-1.0087	-0.122695	0.0123216	15.9592	0.0139744	6.26399	0.0123216	FALSE	316	0.193745
K15257	5	0.767425	0.165831	1.36902	0.0124112	48.1653	1.09508e-08	6.25116	0.0124112	FALSE	318	0.193745
K01887	-5	-0.138655	-0.247412	-0.0298987	0.012462	4.00261	0.676323	6.24393	0.012462	FALSE	320	0.193745
K13918	3	0.395887	0.0849668	0.706807	0.0125754	20.0995	0.00265869	6.22789	0.0125754	FALSE	321	0.194899
K00687	3	0.29182	0.0621554	0.521485	0.01276	4.77622	0.311039	6.20209	0.01276	FALSE	322	0.197145
K06941	-5	-0.141048	-0.252133	-0.029963	0.0128238	5.8027	0.445651	6.19326	0.0128238	FALSE	323	0.197493
K03697	5	0.652075	0.137528	1.16662	0.012998	21.5372	0.00146825	6.16939	0.012998	FALSE	325	0.198969
K18350	4	0.75475	0.157235	1.35227	0.0132966	16.7445	0.000797623	6.12921	0.0132966	FALSE	327	0.201981
K01582	5	0.456206	0.0948563	0.817556	0.0133436	13.8018	0.0319303	6.12298	0.0133436	FALSE	328	0.201981
K03568	5	0.467577	0.0971663	0.837988	0.0133571	15.5335	0.0164894	6.12118	0.0133571	FALSE	329	0.201981
K10823	5	0.239279	0.0491637	0.429395	0.0136323	16.3979	0.0117703	6.08514	0.0136323	FALSE	331	0.204897
K02481	-5	-0.56187	-1.00895	-0.114791	0.0137702	19.4321	0.00349285	6.06736	0.0137702	FALSE	332	0.206346
K11075	7	0.500186	0.101535	0.898837	0.0139264	27.7385	0.000105238	6.04745	0.0139264	FALSE	334	0.207436
K00174	-3	-0.43248	-0.777347	-0.087613	0.0139756	15.9822	0.01385	6.04122	0.0139756	FALSE	335	0.207548
K09893	5	0.694119	0.139947	1.24829	0.0140916	23.8407	0.000558687	6.02664	0.0140916	FALSE	336	0.208647
K02510	5	0.603394	0.120698	1.08609	0.0142836	27.8715	9.93439e-05	6.00275	0.0142836	FALSE	337	0.210863
K01687	-7	-0.137243	-0.247173	-0.0273127	0.014408	1.47571	0.961092	5.98745	0.014408	FALSE	338	0.212071
K03169	-5	-0.267658	-0.482422	-0.052893	0.014579	13.8561	0.0312853	5.96664	0.014579	FALSE	339	0.213955
K09903	-3	-0.128958	-0.2325	-0.0254159	0.014644	6.08807	0.413397	5.9588	0.014644	FALSE	340	0.214276
K09799	5	0.383849	0.0750119	0.692687	0.0148503	7.6791	0.104066	5.93414	0.0148503	FALSE	341	0.215802
K00868	-5	-0.143092	-0.258254	-0.0279297	0.0148792	5.97111	0.426435	5.93071	0.0148792	FALSE	342	0.215802
K06148	5	0.636066	0.123935	1.1482	0.0149218	26.549	0.000175861	5.92568	0.0149218	FALSE	344	0.215802
K18139	-3	-0.549518	-0.994396	-0.104641	0.015479	15.0493	0.019877	5.86111	0.015479	FALSE	345	0.223211
K05589	3	0.945321	0.179396	1.71125	0.015562	53.5031	9.29082e-10	5.8517	0.015562	FALSE	346	0.22376
K00054	5	0.345034	0.0650451	0.625023	0.0157227	1.56963	0.814241	5.83362	0.0157227	FALSE	347	0.225419
K00556	3	0.673158	0.124835	1.22148	0.0161202	41.4244	2.38837e-07	5.78971	0.0161202	FALSE	348	0.230454
K22227	5	0.406282	0.0750241	0.73754	0.0162229	9.23755	0.160652	5.77855	0.0162229	FALSE	349	0.231258
K03731	3	0.422218	0.0772886	0.767148	0.0164339	3.45479	0.177747	5.75585	0.0164339	FALSE	350	0.233596
K02563	-5	-0.130207	-0.236785	-0.0236283	0.0166437	6.05391	0.417179	5.73356	0.0166437	FALSE	351	0.23543
K02242	3	0.391488	0.0710014	0.711974	0.0166576	10.2322	0.115207	5.7321	0.0166576	FALSE	352	0.23543
K00246	5	0.5888	0.106063	1.07154	0.0168214	27.2323	0.000130992	5.71492	0.0168214	FALSE	353	0.236627
K06198	3	0.538968	0.0969123	0.981024	0.0168645	13.1224	0.0411329	5.71042	0.0168645	FALSE	354	0.236627
K01772	5	0.512001	0.0919187	0.932082	0.0169023	23.9079	0.000543035	5.70649	0.0169023	FALSE	355	0.236627
K09158	3	0.676448	0.121289	1.23161	0.0169325	24.1952	0.000480785	5.70336	0.0169325	FALSE	356	0.236627
K21695	5	0.678234	0.120964	1.2355	0.0170603	19.4571	0.00345737	5.69016	0.0170603	FALSE	357	0.237745
K16957	5	0.55686	0.0986387	1.01508	0.0172248	14.961	0.0205623	5.67332	0.0172248	FALSE	359	0.2387
K03625	-3	-0.12221	-0.222992	-0.0214272	0.0174697	4.69964	0.582872	5.64856	0.0174697	FALSE	361	0.240753
K19776	3	0.555067	0.0968701	1.01326	0.0175807	17.6076	0.00729135	5.63745	0.0175807	FALSE	362	0.241614
K00631	5	0.518198	0.0900243	0.946372	0.0176897	22.3451	0.00104827	5.62662	0.0176897	FALSE	363	0.242442
K07010	5	0.482901	0.0835181	0.882284	0.0177964	11.886	0.064561	5.61608	0.0177964	FALSE	364	0.243234
K02111	-5	-0.131869	-0.241092	-0.0226451	0.0179659	2.33588	0.886364	5.59947	0.0179659	FALSE	365	0.244878
K10555	5	0.434975	0.0736778	0.796272	0.0182921	13.913	0.0306236	5.56795	0.0182921	FALSE	367	0.24784
K00651	-3	-0.138769	-0.254072	-0.0234651	0.0183327	6.48634	0.370967	5.56408	0.0183327	FALSE	368	0.24784
K07221	-3	-0.484655	-0.887655	-0.0816554	0.0184188	19.632	0.00321929	5.55587	0.0184188	FALSE	369	0.248329
K03745	5	0.778573	0.130863	1.42628	0.0184753	33.878	7.10241e-06	5.55051	0.0184753	FALSE	370	0.248417
K21567	5	0.810431	0.135359	1.4855	0.0186247	26.5649	0.000174668	5.53642	0.0186247	FALSE	371	0.248578
K03655	-5	-0.135515	-0.248421	-0.0226098	0.01865	3.31575	0.7683	5.53404	0.01865	FALSE	372	0.248578
K03551	-3	-0.129279	-0.237004	-0.0215533	0.0186674	2.57983	0.859429	5.53241	0.0186674	FALSE	373	0.248578
K04080	5	0.632145	0.105303	1.15899	0.0186871	25.232	0.000309271	5.53056	0.0186871	FALSE	374	0.248578
K18892	3	0.39676	0.0657227	0.727798	0.0188195	7.76023	0.100767	5.51821	0.0188195	FALSE	376	0.249008
K09895	5	0.587509	0.0968624	1.07816	0.0189306	23.2516	0.000716451	5.50792	0.0189306	FALSE	377	0.249813
K03629	-5	-0.13227	-0.242801	-0.0217388	0.0190045	6.72663	0.34687	5.5011	0.0190045	FALSE	378	0.250126
K03272	3	0.573403	0.0933937	1.05341	0.0192163	24.8839	0.00035877	5.48172	0.0192163	FALSE	379	0.252246
K12368	5	0.547109	0.0880236	1.00619	0.0195037	26.4145	0.000186334	5.45578	0.0195037	FALSE	381	0.254674
K00951	-3	-0.157293	-0.289438	-0.0251479	0.0196504	5.459	0.486425	5.44268	0.0196504	FALSE	382	0.255433
K12371	3	0.697125	0.111389	1.28286	0.0196645	34.5009	5.38314e-06	5.44144	0.0196645	FALSE	383	0.255433
K02240	5	0.513964	0.0811904	0.946738	0.01993	14.507	0.0244579	5.41801	0.01993	FALSE	384	0.258208
K01932	3	0.815523	0.127441	1.5036	0.0201806	5.45318	0.0654421	5.39621	0.0201806	FALSE	385	0.260775
K12056	4	0.227516	0.0351635	0.419868	0.0204352	0.435452	0.932825	5.37433	0.0204352	FALSE	386	0.263381
K06175	5	0.46535	0.0688401	0.86186	0.0214344	17.3446	0.00809686	5.29112	0.0214344	FALSE	387	0.275546
K08222	-5	-0.548829	-1.01715	-0.080509	0.0216244	19.6089	0.00324979	5.27576	0.0216244	FALSE	388	0.276354
K12410	-3	-0.16886	-0.31296	-0.0247594	0.0216344	6.7669	0.342943	5.27495	0.0216344	FALSE	389	0.276354
K02086	5	0.340703	0.049814	0.631592	0.0216986	9.58724	0.143145	5.26979	0.0216986	FALSE	390	0.276354
K18478	5	0.602209	0.0879669	1.11645	0.0217195	22.8774	0.000838606	5.26812	0.0217195	FALSE	391	0.276354
K07136	5	0.629598	0.0905669	1.16863	0.0220635	40.415	3.77488e-07	5.24077	0.0220635	FALSE	392	0.27904
K00609	-3	-0.137186	-0.25467	-0.0197029	0.0220988	6.8033	0.339421	5.23799	0.0220988	FALSE	394	0.27904
K22394	3	0.239886	0.0343314	0.44544	0.0221775	3.99904	0.406135	5.23181	0.0221775	FALSE	395	0.279324
K12972	3	0.509822	0.0724914	0.947153	0.0223219	29.6055	4.671e-05	5.22052	0.0223219	FALSE	396	0.280433
K06212	5	0.565428	0.0785847	1.05227	0.022826	25.2576	0.000305918	5.1817	0.022826	FALSE	397	0.285976
K02835	-5	-0.122046	-0.22726	-0.0168326	0.0229944	4.18135	0.652149	5.16893	0.0229944	FALSE	399	0.286709
K07715	5	0.603535	0.0827482	1.12432	0.0231237	32.7021	1.19645e-05	5.15919	0.0231237	FALSE	400	0.287048
K07459	3	0.631006	0.0861874	1.17583	0.0232064	35.2528	3.84975e-06	5.15299	0.0232064	FALSE	401	0.287048
K22604	-5	-0.727643	-1.35609	-0.0991924	0.023249	38.3473	9.60713e-07	5.1498	0.023249	FALSE	402	0.287048
K19775	5	0.403519	0.0546647	0.752374	0.023385	14.0575	0.029	5.13968	0.023385	FALSE	404	0.287971
K09474	-5	-0.484084	-0.9029	-0.065268	0.0234879	17.283	0.00829757	5.13205	0.0234879	FALSE	405	0.288525
K03566	5	0.502423	0.0672973	0.937549	0.0236298	18.8873	0.00435819	5.1216	0.0236298	FALSE	406	0.289552
K02614	-5	-0.230813	-0.431024	-0.0306018	0.0238498	12.6536	0.048879	5.10552	0.0238498	FALSE	407	0.29153
K07165	5	0.491961	0.0647268	0.919196	0.0240142	30.371	3.34111e-05	5.09361	0.0240142	FALSE	408	0.29228
K22585	-3	-0.533986	-0.997764	-0.0702085	0.0240287	5.38562	0.0676905	5.09256	0.0240287	FALSE	409	0.29228
K03817	3	0.380088	0.0493914	0.710785	0.0242783	12.7496	0.0471893	5.07464	0.0242783	FALSE	410	0.293685
K09721	-3	-0.530072	-0.991405	-0.0687385	0.0243224	4.74558	0.0932202	5.07149	0.0243224	FALSE	411	0.293685
K03571	5	0.232641	0.0300312	0.43525	0.0244189	14.932	0.0207922	5.06463	0.0244189	FALSE	412	0.293685
K08998	-5	-0.148252	-0.277483	-0.0190208	0.0245482	4.20169	0.649404	5.05548	0.0245482	FALSE	414	0.293685
K01921	-5	-0.121386	-0.227278	-0.0154943	0.0246561	1.90592	0.928144	5.04788	0.0246561	FALSE	416	0.293685
K09136	3	0.393046	0.0500824	0.736009	0.0246928	12.4075	0.0534709	5.0453	0.0246928	FALSE	417	0.293685
K02233	5	0.182029	0.0231867	0.340871	0.0246998	8.98941	0.174174	5.04481	0.0246998	FALSE	418	0.293685
K01429	5	0.747796	0.0950963	1.4005	0.0247345	24.4925	0.000423778	5.04238	0.0247345	FALSE	419	0.293685
K11071	5	0.211019	0.0265375	0.3955	0.0249676	13.3471	0.0378433	5.02613	0.0249676	FALSE	421	0.294488
K02248	3	0.385336	0.0484313	0.72224	0.0249797	12.5375	0.0509979	5.02529	0.0249797	FALSE	422	0.294488
K18785	-5	-0.360264	-0.67557	-0.0449588	0.0251279	11.3458	0.0782595	5.01505	0.0251279	FALSE	423	0.295535
K11750	5	0.50502	0.0623938	0.947647	0.0253357	25.1942	0.000314313	5.0008	0.0253357	FALSE	425	0.295562
K19405	5	0.28828	0.0354024	0.541158	0.0254597	11.5625	0.0724719	4.99234	0.0254597	FALSE	426	0.295562
K06885	4	0.577623	0.0709215	1.08432	0.0254637	16.4846	0.00558857	4.99207	0.0254637	FALSE	427	0.295562
K01755	-5	-0.118831	-0.223129	-0.014533	0.0255444	2.95347	0.814664	4.98659	0.0255444	FALSE	428	0.295562
K00131	5	0.487656	0.0595038	0.915808	0.0255914	11.771	0.0672779	4.98341	0.0255914	FALSE	429	0.295562
K03769	3	0.445345	0.0543133	0.836376	0.0256019	15.5204	0.016573	4.98271	0.0256019	FALSE	430	0.295562
K03332	-3	-0.270626	-0.508253	-0.0329991	0.0256055	8.78699	0.185917	4.98246	0.0256055	FALSE	431	0.295562
K19302	3	0.129281	0.015703	0.242859	0.0256849	5.89305	0.435277	4.97711	0.0256849	FALSE	432	0.295792
K09908	5	0.513018	0.0621184	0.963918	0.0257488	19.9753	0.00279754	4.97281	0.0257488	FALSE	433	0.295844
K02812	3	0.51689	0.0622036	0.971577	0.025874	14.3826	0.0256424	4.96442	0.025874	FALSE	435	0.295915
K06186	3	0.627065	0.0745837	1.17955	0.0261112	23.6941	0.000594425	4.94864	0.0261112	FALSE	436	0.297943
K19965	3	0.35437	0.0419817	0.666758	0.0261913	2.59407	0.273341	4.94334	0.0261913	FALSE	437	0.298174
K12506	-5	-0.431463	-0.812264	-0.0506613	0.0263703	12.1799	0.0580738	4.93157	0.0263703	FALSE	438	0.299526
K06917	5	0.648758	0.0756588	1.22186	0.0265063	39.6243	5.39871e-07	4.92268	0.0265063	FALSE	440	0.299702
K05362	5	0.553348	0.0632641	1.04343	0.0268995	14.2501	0.0269637	4.89725	0.0268995	FALSE	442	0.302718
K18838	5	0.291008	0.0331762	0.54884	0.0269556	4.4397	0.349758	4.89365	0.0269556	FALSE	443	0.302718
K00632	5	0.454536	0.0503637	0.858709	0.0275107	29.3072	5.32103e-05	4.85847	0.0275107	FALSE	444	0.307923
K07272	6	0.599739	0.0663419	1.13314	0.0275429	19.714	0.00141393	4.85645	0.0275429	FALSE	445	0.307923
K03548	3	0.584195	0.0635472	1.10484	0.0278647	41.2815	2.54851e-07	4.83642	0.0278647	FALSE	446	0.310654
K01226	3	0.490942	0.0532711	0.928614	0.027912	21.0656	0.00178551	4.83349	0.027912	FALSE	447	0.310654
K19779	-4	-0.467989	-0.885598	-0.0503797	0.0280625	7.31654	0.0624645	4.82422	0.0280625	FALSE	448	0.311632
K01868	-3	-0.124945	-0.2366	-0.0132908	0.028288	2.75088	0.839401	4.81043	0.028288	FALSE	449	0.313436
K03607	5	0.597457	0.0629979	1.13192	0.0284526	36.1679	2.55702e-06	4.80043	0.0284526	FALSE	451	0.313861
K13019	-5	-0.867552	-1.64428	-0.0908287	0.0285853	23.0836	0.000121847	4.79242	0.0285853	FALSE	452	0.314628
K06202	3	0.54871	0.0571408	1.04028	0.0286847	17.3072	0.00821816	4.78644	0.0286847	FALSE	453	0.315025
K02769	5	0.252169	0.0261303	0.478208	0.0287763	16.5913	0.0109087	4.78094	0.0287763	FALSE	454	0.315156
K06182	7	0.408449	0.0421541	0.774744	0.0288506	29.4124	5.08225e-05	4.7765	0.0288506	FALSE	455	0.315156
K09979	3	0.542168	0.0558452	1.02849	0.0288867	19.8509	0.00294381	4.77435	0.0288867	FALSE	456	0.315156
K00885	3	0.617467	0.0631093	1.17183	0.0290291	28.9944	6.09867e-05	4.76588	0.0290291	FALSE	457	0.316017
K22457	3	0.376054	0.0378685	0.71424	0.0292996	14.6622	0.023053	4.74992	0.0292996	FALSE	458	0.318265
K08728	3	0.443026	0.0428644	0.843188	0.0300136	10.4399	0.0336347	4.70851	0.0300136	FALSE	459	0.325311
K15585	5	0.427318	0.0403983	0.814238	0.030418	16.6945	0.010474	4.68551	0.030418	FALSE	461	0.328264
K01612	5	0.422809	0.0388846	0.806733	0.0308911	44.2619	6.55879e-08	4.65901	0.0308911	FALSE	463	0.331315
K06190	5	0.57704	0.0530394	1.10104	0.0309005	29.3718	5.17293e-05	4.65848	0.0309005	FALSE	464	0.331315
K03101	-3	-0.0996373	-0.190184	-0.0090904	0.0310265	3.89906	0.690335	4.6515	0.0310265	FALSE	465	0.331388
K17195	5	0.402884	0.0367263	0.769042	0.0310406	11.8975	0.0642938	4.65072	0.0310406	FALSE	466	0.331388
K01419	5	0.620848	0.0537318	1.18796	0.0318999	26.4211	0.000185811	4.60387	0.0318999	FALSE	468	0.339042
K03466	-5	-0.233941	-0.447926	-0.0199549	0.0321342	13.5019	0.035723	4.59132	0.0321342	FALSE	470	0.340144
K07806	3	0.4812	0.0407303	0.92167	0.0322577	20.001	0.00276827	4.58475	0.0322577	FALSE	471	0.340727
K19350	5	0.329923	0.0277532	0.632094	0.0323564	15.8227	0.0147376	4.57951	0.0323564	FALSE	472	0.341045
K06317	3	0.246948	0.0206298	0.473266	0.0324662	4.82037	0.56705	4.57371	0.0324662	FALSE	473	0.341479
K01823	5	0.494958	0.0405698	0.949345	0.0327644	19.1938	0.00384857	4.55805	0.0327644	FALSE	474	0.343888
K00831	-5	-0.12584	-0.241412	-0.0102685	0.0328341	5.07022	0.53484	4.55441	0.0328341	FALSE	475	0.343894
K07122	7	0.539519	0.0436362	1.0354	0.0329711	22.5218	0.000973534	4.54728	0.0329711	FALSE	476	0.344133
K05823	3	0.561858	0.0453716	1.07834	0.0329953	16.7	0.0104515	4.54602	0.0329953	FALSE	477	0.344133
K10914	5	0.508075	0.0407318	0.975419	0.0331067	23.1777	0.000739086	4.54025	0.0331067	FALSE	478	0.344281
K03753	5	0.794611	0.0632441	1.52598	0.0332171	75.1605	3.55705e-14	4.53456	0.0332171	FALSE	480	0.344281
K16212	-3	-0.329077	-0.632312	-0.0258426	0.0334202	11.7115	0.0687221	4.52412	0.0334202	FALSE	481	0.345667
K06211	5	0.514259	0.0396833	0.988835	0.0336824	19.2488	0.00376352	4.51075	0.0336824	FALSE	482	0.347656
K00068	5	0.440909	0.0337156	0.848102	0.0338169	25.7267	0.000250313	4.50394	0.0338169	FALSE	483	0.348321
K16363	-3	-0.336406	-0.647469	-0.0253438	0.0340354	11.602	0.0714606	4.49293	0.0340354	FALSE	485	0.349126
K15383	3	0.338748	0.0252187	0.652276	0.0342078	8.54645	0.0734916	4.48429	0.0342078	FALSE	486	0.350172
K12240	-5	-0.356411	-0.686986	-0.0258351	0.0345889	9.06528	0.16994	4.46536	0.0345889	FALSE	487	0.353237
K09998	5	0.521906	0.0376699	1.00614	0.0346492	25.3269	0.000296987	4.46238	0.0346492	FALSE	488	0.353237
K02572	5	0.548049	0.0392774	1.05682	0.0347487	30.295	3.45439e-05	4.45748	0.0347487	FALSE	489	0.353528
K09019	5	0.464597	0.0329384	0.896256	0.0348995	26.3794	0.000189169	4.45008	0.0348995	FALSE	490	0.354337
K02768	3	0.300042	0.0210931	0.578991	0.0350163	24.2671	0.000466344	4.44438	0.0350163	FALSE	491	0.354799
K02299	3	0.707805	0.0486128	1.367	0.0353346	39.645	5.34859e-07	4.42893	0.0353346	FALSE	492	0.357296
K07164	-5	-0.211712	-0.409112	-0.0143113	0.0355482	5.02056	0.541179	4.41865	0.0355482	FALSE	493	0.358409
K07286	5	0.476682	0.0321247	0.921239	0.0355887	22.9273	0.000821201	4.4167	0.0355887	FALSE	494	0.358409
K22011	-3	-0.552561	-1.06961	-0.0355158	0.0362071	5.24637	0.0725713	4.38732	0.0362071	FALSE	497	0.361774
K10015	3	0.498692	0.0320368	0.965348	0.0362138	23.3654	0.000682903	4.38701	0.0362138	FALSE	498	0.361774
K15461	5	0.476304	0.0300959	0.922513	0.0364242	28.5253	7.48003e-05	4.37713	0.0364242	FALSE	499	0.361982
K00176	-3	-0.39191	-0.759102	-0.0247191	0.0364468	17.2164	0.00852001	4.37608	0.0364468	FALSE	500	0.361982
K13525	-4	-0.459163	-0.889379	-0.028947	0.0364528	9.36657	0.0247941	4.37579	0.0364528	FALSE	501	0.361982
K01271	3	0.582956	0.0355234	1.13039	0.0368748	32.3086	1.42383e-05	4.35619	0.0368748	FALSE	502	0.365442
K02348	3	0.558323	0.0334859	1.08316	0.037068	25.2514	0.000306721	4.34729	0.037068	FALSE	503	0.366627
K09761	-5	-0.134796	-0.261562	-0.00802941	0.0371503	3.02305	0.805948	4.34351	0.0371503	FALSE	504	0.366712
K05817	4	0.315167	0.0185436	0.61179	0.0372975	10.953	0.0523206	4.33677	0.0372975	FALSE	505	0.367193
K00817	-3	-0.136302	-0.264618	-0.00798649	0.0373467	8.49651	0.203936	4.33453	0.0373467	FALSE	506	0.367193
K01470	-5	-0.463713	-0.900509	-0.0269171	0.0374573	19.5282	0.00335866	4.3295	0.0374573	FALSE	507	0.367554
K01708	3	0.354291	0.0203468	0.688235	0.0375823	12.9116	0.0444609	4.32383	0.0375823	FALSE	508	0.368055
K18891	3	0.521957	0.0296595	1.01425	0.0377051	12.704	0.0128163	4.31828	0.0377051	FALSE	509	0.368532
K12264	5	0.560301	0.0315443	1.08906	0.0378117	28.9654	6.1762e-05	4.31347	0.0378117	FALSE	510	0.368769
K23004	-3	-0.368155	-0.715703	-0.0206072	0.0378776	13.2406	0.0393697	4.31051	0.0378776	FALSE	511	0.368769
K00974	5	0.326577	0.0181469	0.635007	0.0379605	21.0954	0.00176363	4.30679	0.0379605	FALSE	512	0.36884
K21638	4	0.677187	0.0356881	1.31869	0.038546	28.8598	2.47037e-05	4.28077	0.038546	FALSE	514	0.372484
K07345	4	0.403247	0.0212263	0.785268	0.0385587	9.56459	0.0885552	4.28021	0.0385587	FALSE	515	0.372484
K01012	3	0.121153	0.00622066	0.236085	0.0388241	4.00428	0.676097	4.26855	0.0388241	FALSE	516	0.374083
K10748	3	0.563332	0.0283553	1.09831	0.0390322	54.21	6.69159e-10	4.25947	0.0390322	FALSE	518	0.374134
K01953	5	0.14419	0.00723242	0.281148	0.0390685	5.5631	0.473863	4.25789	0.0390685	FALSE	519	0.374134
K13641	5	0.449528	0.0224672	0.876589	0.0391054	15.0135	0.0201517	4.25628	0.0391054	FALSE	520	0.374134
K07237	5	0.761815	0.0377503	1.48588	0.0391935	64.9446	4.42771e-12	4.25246	0.0391935	FALSE	521	0.374256
K03346	3	0.67343	0.0306877	1.31617	0.04002	24.5081	0.000420986	4.21704	0.04002	FALSE	522	0.380776
K08357	-3	-0.518825	-1.01445	-0.0232	0.0401979	10.9914	0.0266609	4.20951	0.0401979	FALSE	524	0.381456
K01590	-3	-0.510933	-0.999254	-0.022611	0.0402945	17.3196	0.00817773	4.20544	0.0402945	FALSE	525	0.381456
K03471	5	0.454918	0.0199983	0.889837	0.040356	15.2895	0.0181206	4.20285	0.040356	FALSE	526	0.381456
K00385	3	0.836401	0.0365581	1.63624	0.0404086	12.4847	0.00194523	4.20064	0.0404086	FALSE	527	0.381456
K09891	3	0.564724	0.0244796	1.10497	0.0404842	25.9859	0.000223991	4.19748	0.0404842	FALSE	528	0.381456
K08161	5	0.608728	0.0244886	1.19297	0.04114	28.2875	8.2943e-05	4.17024	0.04114	FALSE	531	0.384606
K11263	4	0.420676	0.0168868	0.824466	0.0411583	13.1194	0.0222856	4.16948	0.0411583	FALSE	532	0.384606
K03706	5	0.358588	0.0143151	0.702861	0.0412051	16.3749	0.0118771	4.16756	0.0412051	FALSE	533	0.384606
K11102	5	0.396137	0.0147418	0.777533	0.0417784	28.4138	7.85157e-05	4.14416	0.0417784	FALSE	535	0.3885
K01879	5	0.275078	0.00932572	0.54083	0.0424845	7.89994	0.245526	4.1158	0.0424845	FALSE	537	0.393595
K19134	4	0.336452	0.0106849	0.662219	0.0429445	11.1907	0.0477273	4.09759	0.0429445	FALSE	540	0.394183
K07696	-3	-0.41556	-0.817939	-0.0131801	0.0429534	9.80438	0.043855	4.09724	0.0429534	FALSE	541	0.394183
K01525	5	0.605025	0.019186	1.19086	0.0429545	34.2711	5.96301e-06	4.09719	0.0429545	FALSE	542	0.394183
K03596	-3	-0.110611	-0.21775	-0.00347217	0.0430234	3.4829	0.746243	4.09448	0.0430234	FALSE	543	0.394183
K08317	3	0.38258	0.0114872	0.753673	0.0433176	14.6337	0.0233055	4.08297	0.0433176	FALSE	544	0.396149
K03615	-3	-0.274904	-0.541956	-0.00785157	0.0436341	15.963	0.0139541	4.07066	0.0436341	FALSE	545	0.397623
K09955	-3	-0.286157	-0.564206	-0.00810774	0.0436835	8.43421	0.207986	4.06875	0.0436835	FALSE	546	0.397623
K03976	-3	-0.136865	-0.269875	-0.00385566	0.0437186	8.10878	0.230242	4.0674	0.0437186	FALSE	547	0.397623
K23003	-3	-0.404324	-0.797974	-0.0106736	0.0441034	17.2227	0.00849867	4.0526	0.0441034	FALSE	548	0.400391
K22650	5	0.450347	0.0115048	0.889189	0.0442888	23.2528	0.000716092	4.04552	0.0442888	FALSE	550	0.400613
K11073	5	0.334315	0.00826772	0.660362	0.0444668	15.3727	0.0175479	4.03875	0.0444668	FALSE	551	0.401492
K02744	5	0.6578	0.0146177	1.30098	0.0450156	34.0299	6.63841e-06	4.01805	0.0450156	FALSE	552	0.405507
K00568	5	0.575188	0.0126276	1.13775	0.0450745	27.4014	0.00012176	4.01585	0.0450745	FALSE	553	0.405507
K03385	-3	-0.294203	-0.582059	-0.00634686	0.0451581	15.9745	0.0138917	4.01272	0.0451581	FALSE	554	0.405526
K07261	5	0.627939	0.0131088	1.24277	0.0453114	41.0442	2.83816e-07	4.00701	0.0453114	FALSE	555	0.405772
K02679	5	0.56707	0.0117422	1.1224	0.0453486	26.5244	0.000177733	4.00563	0.0453486	FALSE	556	0.405772
K07397	3	0.607265	0.0120909	1.20244	0.045524	41.9061	1.91899e-07	3.99912	0.045524	FALSE	557	0.40661
K00427	6	0.731146	0.0135252	1.44877	0.0458356	52.3727	4.52403e-10	3.98763	0.0458356	FALSE	558	0.407955
K02004	-3	-0.128306	-0.254264	-0.00234773	0.04588	5.68095	0.459862	3.986	0.04588	FALSE	559	0.407955
K12963	3	0.419282	0.00738142	0.831183	0.0460334	12.383	0.0539504	3.98037	0.0460334	FALSE	561	0.408228
K00090	3	0.476824	0.00740306	0.946244	0.0464948	20.8312	0.00196724	3.96358	0.0464948	FALSE	562	0.411433
K09858	5	0.594442	0.00870625	1.18018	0.0466906	42.3401	1.57523e-07	3.9565	0.0466906	FALSE	564	0.411854
K07447	-3	-0.129156	-0.256579	-0.00173284	0.0469648	8.8127	0.184389	3.94665	0.0469648	FALSE	565	0.413539
K03616	3	0.232165	0.00302844	0.461302	0.0470479	20.2125	0.00253816	3.94367	0.0470479	FALSE	566	0.41354
K02440	3	0.179772	0.00191647	0.357628	0.0475819	15.3631	0.0176131	3.92469	0.0475819	FALSE	567	0.417496
K09899	5	0.60447	0.00516465	1.20378	0.0480581	30.3795	3.32873e-05	3.90795	0.0480581	FALSE	568	0.420377
K05982	5	0.771488	0.00651914	1.53646	0.0480793	70.9307	2.63427e-13	3.90721	0.0480793	FALSE	569	0.420377
K00261	3	0.287643	0.00213787	0.573147	0.048309	7.89953	0.245557	3.8992	0.048309	FALSE	570	0.421644
K02371	-3	-0.249351	-0.497039	-0.00166311	0.0484814	6.23847	0.397014	3.89322	0.0484814	FALSE	571	0.422408
K15870	-3	-0.574106	-1.1452	-0.00301154	0.0488041	27.2279	1.78773e-05	3.88208	0.0488041	FALSE	572	0.424476
K01889	-3	-0.109154	-0.217786	-0.000522408	0.0489084	4.90462	0.556103	3.87849	0.0489084	FALSE	573	0.424641
K00198	-3	-0.439863	-0.87779	-0.0019353	0.0489961	21.4143	0.00154518	3.87549	0.0489961	FALSE	574	0.424661
K03764	5	0.717011	0.00259524	1.43143	0.0491735	39.7909	5.00711e-07	3.86942	0.0491735	FALSE	575	0.425458
K07133	-7	-0.131512	-0.26266	-0.000365348	0.0493652	4.2266	0.646042	3.86289	0.0493652	FALSE	576	0.426024
K03119	3	0.479922	0.00123854	0.958606	0.0494102	27.2799	0.000128325	3.86136	0.0494102	FALSE	577	0.426024
K02052	3	0.161906	9.82447e-05	0.323713	0.0498611	8.02786	0.236069	3.84613	0.0498611	FALSE	578	0.429167

## Sheet: Maaslin2_Logit
K0	signcon	randomSummary	randomCi.lb	randomCi.ub	randomP	het_QE	het_QEp	het_QM	het_QMp	error	rank	AdjP
K11605	3	2.97779	1.99012	3.96545	3.4366e-09	1.45042	0.484222	34.9193	3.4366e-09	FALSE	1	1.66585e-05
K18120	4	3.06386	1.996	4.13173	1.87198e-08	0.46742	0.925988	31.623	1.87198e-08	FALSE	2	2.93971e-05
K07479	7	2.81654	1.8645	3.76858	6.69555e-09	3.46463	0.748669	33.6213	6.69555e-09	FALSE	3	1.66585e-05
K04021	7	2.98507	1.93715	4.03299	2.36311e-08	5.47872	0.484032	31.1707	2.36311e-08	FALSE	4	2.93971e-05
K03896	3	3.55096	2.20223	4.89968	2.46625e-07	1.11648	0.572214	26.6281	2.46625e-07	FALSE	5	0.00016393
K12240	-7	-2.7643	-3.76226	-1.76634	5.66722e-08	5.55104	0.47531	29.474	5.66722e-08	FALSE	6	5.64001e-05
K03640	7	3.2151	1.94686	4.48334	6.74093e-07	9.20526	0.162359	24.6878	6.74093e-07	FALSE	7	0.000335429
K10555	7	2.81247	1.74165	3.88328	2.63554e-07	6.29394	0.391081	26.4999	2.63554e-07	FALSE	8	0.00016393
K21265	3	3.3367	1.92564	4.74777	3.57531e-06	3.73479	0.154525	21.48	3.57531e-06	FALSE	9	0.000847179
K15257	7	4.27183	2.36494	6.17872	1.12974e-05	18.3846	0.00533954	19.2785	1.12974e-05	FALSE	10	0.00193847
K19227	7	2.45428	1.47376	3.4348	9.30094e-07	4.50001	0.609338	24.0677	9.30094e-07	FALSE	12	0.000395138
K11263	6	2.44466	1.46704	3.42228	9.52906e-07	0.688179	0.983611	24.021	9.52906e-07	FALSE	13	0.000395138
K10544	7	2.46303	1.44874	3.47732	1.94137e-06	4.20571	0.64886	22.6522	1.94137e-06	FALSE	15	0.000549825
K06175	7	2.85996	1.61332	4.1066	6.91017e-06	6.93479	0.32692	20.2179	6.91017e-06	FALSE	16	0.0013754
K13256	5	2.22227	1.32233	3.12221	1.2994e-06	3.23334	0.779041	23.4241	1.2994e-06	FALSE	17	0.000497372
K08222	-7	-2.55728	-3.66735	-1.44721	6.32637e-06	8.0467	0.234702	20.3868	6.32637e-06	FALSE	24	0.00131167
K06122	3	2.18364	1.28402	3.08327	1.96113e-06	3.56058	0.468728	22.6328	1.96113e-06	FALSE	25	0.000549825
K08964	3	2.79933	1.53916	4.05949	1.3376e-05	7.13195	0.129077	18.9561	1.3376e-05	FALSE	27	0.00221864
K09802	7	2.23606	1.29591	3.1762	3.13742e-06	1.9116	0.927646	21.7306	3.13742e-06	FALSE	28	0.000821675
K02812	7	2.38144	1.35208	3.4108	5.7769e-06	5.13273	0.526906	20.5607	5.7769e-06	FALSE	30	0.00124982
K07455	6	2.03478	1.19599	2.87358	1.98892e-06	5.19511	0.392536	22.6057	1.98892e-06	FALSE	32	0.000549825
K08317	7	2.16282	1.24876	3.07688	3.52483e-06	4.99432	0.544542	21.5073	3.52483e-06	FALSE	33	0.000847179
K07007	-5	-1.92672	-2.72062	-1.13281	1.96864e-06	4.4026	0.354253	22.6254	1.96864e-06	FALSE	35	0.000549825
K12555	5	4.25528	2.10612	6.40443	0.000104163	16.2814	0.00266392	15.0597	0.000104163	FALSE	37	0.00691087
K12687	3	2.44768	1.33614	3.55922	1.58915e-05	0.272268	0.872726	18.6275	1.58915e-05	FALSE	38	0.00247112
K11893	3	2.80887	1.48535	4.13238	3.18815e-05	1.52525	0.466439	17.3022	3.18815e-05	FALSE	39	0.00293782
K14348	5	2.37646	1.30268	3.45023	1.4394e-05	6.93573	0.326832	18.8162	1.4394e-05	FALSE	40	0.00231047
K03071	7	2.69227	1.43163	3.95292	2.84224e-05	11.0359	0.0872722	17.5205	2.84224e-05	FALSE	41	0.00284384
K05788	5	2.80488	1.47661	4.13314	3.49073e-05	10.252	0.114433	17.13	3.49073e-05	FALSE	42	0.00308057
K14475	-4	-2.5601	-3.74905	-1.37116	2.43984e-05	2.45898	0.48275	17.8109	2.43984e-05	FALSE	43	0.00284384
K07459	7	2.74316	1.43402	4.05229	4.01007e-05	9.42719	0.15094	16.8666	4.01007e-05	FALSE	44	0.00332569
K11940	7	2.02535	1.12546	2.92525	1.02797e-05	5.49857	0.48163	19.4587	1.02797e-05	FALSE	45	0.00182685
K10189	-7	-2.60486	-3.85488	-1.35484	4.42145e-05	11.1331	0.0843496	16.6813	4.42145e-05	FALSE	46	0.00360675
K04086	4	2.21065	1.18559	3.2357	2.36966e-05	4.99801	0.171943	17.8664	2.36966e-05	FALSE	47	0.00284384
K02167	7	2.07326	1.12741	3.0191	1.73782e-05	5.60984	0.468281	18.457	1.73782e-05	FALSE	48	0.00261806
K13019	-5	-3.37597	-5.1059	-1.64603	0.000130842	7.26151	0.122697	14.6296	0.000130842	FALSE	49	0.00832228
K16784	6	2.08151	1.12132	3.0417	2.14891e-05	6.21536	0.285824	18.0525	2.14891e-05	FALSE	50	0.00284384
K02790	5	2.76666	1.39555	4.13778	7.65793e-05	9.51963	0.146394	15.6409	7.65793e-05	FALSE	51	0.00560381
K02791	5	2.76666	1.39555	4.13778	7.65793e-05	9.51963	0.146394	15.6409	7.65793e-05	FALSE	52	0.00560381
K18892	5	2.27574	1.19667	3.35482	3.57264e-05	4.80982	0.307374	17.0859	3.57264e-05	FALSE	53	0.00308057
K13893	5	2.21708	1.16552	3.26863	3.5907e-05	2.24457	0.895888	17.0763	3.5907e-05	FALSE	54	0.00308057
K07400	5	1.9132	1.02932	2.79708	2.21104e-05	6.96813	0.323804	17.9983	2.21104e-05	FALSE	55	0.00284384
K09998	5	2.02182	1.07182	2.97181	3.02901e-05	10.6607	0.0994478	17.3995	3.02901e-05	FALSE	56	0.00284384
K13571	5	1.21018	0.74647	1.6739	3.13671e-07	7.75462	0.256637	26.1637	3.13671e-07	FALSE	57	0.000173425
K22405	-6	-1.96433	-2.89829	-1.03038	3.75159e-05	6.31778	0.276514	16.9931	3.75159e-05	FALSE	58	0.00316405
K03548	7	2.26703	1.14607	3.388	7.37615e-05	6.86718	0.333305	15.7118	7.37615e-05	FALSE	59	0.00560381
K03738	-7	-2.8613	-4.35014	-1.37246	0.000165402	15.8978	0.0143134	14.1882	0.000165402	FALSE	60	0.00957024
K00324	5	1.04067	0.649451	1.43188	1.85132e-07	5.49284	0.482323	27.1824	1.85132e-07	FALSE	61	0.000153536
K02851	7	1.45521	0.810232	2.1002	9.77514e-06	12.9258	0.0442293	19.5549	9.77514e-06	FALSE	62	0.00180152
K13327	-5	-2.31579	-3.48486	-1.14672	0.000103409	3.87804	0.422763	15.0734	0.000103409	FALSE	63	0.00691087
K01261	5	2.0276	1.0276	3.02759	7.06616e-05	1.33037	0.856202	15.793	7.06616e-05	FALSE	64	0.00560381
K03314	7	2.04396	1.03324	3.05468	7.38275e-05	6.62185	0.357237	15.7101	7.38275e-05	FALSE	65	0.00560381
K09997	7	2.02033	1.01948	3.02118	7.60873e-05	5.99551	0.423693	15.6531	7.60873e-05	FALSE	68	0.00560381
K16693	5	2.0011	1.00963	2.99258	7.6277e-05	6.67121	0.352326	15.6484	7.6277e-05	FALSE	70	0.00560381
K06138	3	2.28814	1.11872	3.45755	0.000125576	2.66624	0.263653	14.7071	0.000125576	FALSE	71	0.00811514
K07640	7	3.16829	1.45607	4.88052	0.000287054	16.446	0.0115502	13.153	0.000287054	FALSE	72	0.014436
K22604	-5	-2.92504	-4.49507	-1.35502	0.000260694	15.2646	0.0182958	13.3336	0.000260694	FALSE	73	0.0136549
K09908	5	1.89443	0.953938	2.83493	7.88268e-05	3.99721	0.677054	15.5862	7.88268e-05	FALSE	75	0.00568467
K12700	3	2.00432	0.987285	3.02136	0.000112189	8.61887	0.196174	14.9196	0.000112189	FALSE	76	0.00734545
K04080	7	2.72897	1.25803	4.19991	0.000276652	14.6966	0.0227521	13.2222	0.000276652	FALSE	78	0.0143398
K13918	7	2.09676	1.01354	3.17998	0.000148327	5.92694	0.431424	14.3933	0.000148327	FALSE	80	0.00887695
K16957	7	2.25237	1.07154	3.43321	0.0001851	9.14534	0.165568	13.9766	0.0001851	FALSE	81	0.010234
K07773	7	1.99962	0.971669	3.02757	0.000137503	4.44602	0.616551	14.536	0.000137503	FALSE	82	0.00844712
K06999	7	1.40097	0.737647	2.0643	3.48025e-05	3.26535	0.774881	17.1357	3.48025e-05	FALSE	83	0.00308057
K00372	4	2.3954	1.11093	3.67986	0.000257037	3.06584	0.381586	13.3601	0.000257037	FALSE	84	0.0136277
K02624	4	2.0307	0.969167	3.09223	0.000177262	2.88824	0.40918	14.058	0.000177262	FALSE	85	0.00991076
K01844	5	1.84188	0.895404	2.78836	0.000136642	3.89597	0.420268	14.5479	0.000136642	FALSE	86	0.00844712
K01525	7	2.26524	1.05044	3.48004	0.000257437	9.67334	0.1391	13.3572	0.000257437	FALSE	87	0.0136277
K06202	5	1.73704	0.846373	2.6277	0.000132126	5.83683	0.441714	14.6112	0.000132126	FALSE	88	0.00832228
K01666	7	2.28325	1.04986	3.51663	0.000285311	11.5602	0.072532	13.1644	0.000285311	FALSE	90	0.014436
K09001	5	2.13156	0.992548	3.27057	0.000244551	8.18199	0.225072	13.4535	0.000244551	FALSE	91	0.013227
K03670	5	2.7359	1.22093	4.25086	0.000400854	14.4283	0.0252007	12.5282	0.000400854	FALSE	92	0.0176108
K19780	-3	-1.80028	-2.74074	-0.859818	0.000175528	2.55255	0.279075	14.0765	0.000175528	FALSE	93	0.00991076
K03646	6	3.79726	1.6205	5.97401	0.000628342	24.2624	0.000193302	11.6901	0.000628342	FALSE	94	0.0233331
K02236	6	2.8454	1.25014	4.44066	0.000472457	11.8629	0.0367156	12.2214	0.000472457	FALSE	95	0.0199233
K07467	5	1.75648	0.841112	2.67184	0.000169279	9.21295	0.161951	14.1446	0.000169279	FALSE	96	0.00968196
K08306	5	2.17358	0.994313	3.35285	0.000303223	9.07868	0.169201	13.0504	0.000303223	FALSE	97	0.0148576
K07751	7	2.01918	0.927925	3.11044	0.000287211	5.67979	0.459998	13.152	0.000287211	FALSE	98	0.014436
K19116	-4	-2.29291	-3.55798	-1.02785	0.000381713	6.42918	0.266668	12.6197	0.000381713	FALSE	99	0.0176108
K18479	5	2.7951	1.21492	4.37528	0.000526518	16.5549	0.0110659	12.0193	0.000526518	FALSE	100	0.0212639
K16147	3	1.32384	0.665647	1.98204	8.07669e-05	5.67627	0.460413	15.5403	8.07669e-05	FALSE	101	0.00570398
K05851	5	2.93486	1.26022	4.60951	0.000592805	13.9244	0.0304921	11.7984	0.000592805	FALSE	102	0.0227092
K03593	5	1.82743	0.835652	2.8192	0.000304558	8.20174	0.223693	13.0422	0.000304558	FALSE	103	0.0148576
K21021	5	1.92514	0.871433	2.97886	0.000342439	6.20327	0.400809	12.8227	0.000342439	FALSE	104	0.0163844
K07262	7	2.35136	1.02556	3.67716	0.000508796	9.29882	0.157457	12.0831	0.000508796	FALSE	105	0.0209237
K07010	5	1.8354	0.82407	2.84674	0.000375099	7.82755	0.251012	12.6523	0.000375099	FALSE	106	0.0176084
K03475	7	1.71644	0.779799	2.65307	0.000328482	13.794	0.0320243	12.9006	0.000328482	FALSE	107	0.0158692
K06075	7	2.09601	0.918333	3.27369	0.000486088	8.04344	0.234938	12.1683	0.000486088	FALSE	108	0.0201565
K00631	5	2.60005	1.10628	4.09382	0.000646075	12.3255	0.0550888	11.6383	0.000646075	FALSE	109	0.0236387
K02100	7	2.70276	1.14436	4.26116	0.00067582	12.8696	0.045154	11.5546	0.00067582	FALSE	110	0.0245466
K19591	5	2.33992	1.00529	3.67454	0.000589758	10.9467	0.0900373	11.808	0.000589758	FALSE	111	0.0227092
K03718	5	2.39053	1.02093	3.76013	0.000623985	12.0945	0.0598942	11.703	0.000623985	FALSE	112	0.0233331
K06190	7	2.23481	0.961016	3.5086	0.000584588	8.98098	0.174651	11.8244	0.000584588	FALSE	113	0.0227092
K00867	7	2.01919	0.879041	3.15933	0.000518376	20.1485	0.00260571	12.0484	0.000518376	FALSE	114	0.0211429
K21498	5	0.864185	0.459146	1.26923	2.89284e-05	9.33621	0.155534	17.487	2.89284e-05	FALSE	115	0.00284384
K19226	5	1.78236	0.788349	2.77637	0.000440734	3.33637	0.765598	12.3511	0.000440734	FALSE	116	0.0190704
K09862	5	2.10715	0.903994	3.31031	0.000597849	9.94862	0.126832	11.7827	0.000597849	FALSE	117	0.0227092
K13932	4	1.99121	0.860098	3.12232	0.000559918	2.51015	0.473459	11.9047	0.000559918	FALSE	118	0.0221123
K02441	5	1.73854	0.766272	2.71081	0.000457178	4.31896	0.633598	12.2827	0.000457178	FALSE	119	0.019553
K03288	3	2.10613	0.896506	3.31576	0.000643522	2.73153	0.255185	11.6457	0.000643522	FALSE	120	0.0236387
K00690	7	0.602531	0.357082	0.84798	1.49916e-06	9.55149	0.144855	23.1491	1.49916e-06	FALSE	121	0.000532846
K01684	5	2.35195	0.98681	3.71709	0.00073348	10.359	0.110327	11.4024	0.00073348	FALSE	122	0.0264478
K08357	-5	-1.79852	-2.81579	-0.781243	0.000529889	3.92824	0.415804	12.0074	0.000529889	FALSE	123	0.0212639
K00008	-5	-2.33203	-3.68771	-0.976338	0.000747628	12.0964	0.0598516	11.3669	0.000747628	FALSE	124	0.026764
K01582	5	1.86081	0.798771	2.92285	0.000594578	7.74589	0.257318	11.7929	0.000594578	FALSE	125	0.0227092
K16839	3	2.27524	0.94889	3.6016	0.000773386	2.97013	0.226487	11.304	0.000773386	FALSE	126	0.0272934
K09901	5	1.70285	0.73675	2.66896	0.000551046	4.02904	0.672747	11.9345	0.000551046	FALSE	127	0.021936
K08167	4	2.13694	0.893864	3.38002	0.000753538	3.36311	0.338955	11.3523	0.000753538	FALSE	128	0.0267829
K19804	5	2.33359	0.954017	3.71316	0.000915312	9.7318	0.136411	10.9915	0.000915312	FALSE	131	0.0305677
K19688	5	2.0059	0.833313	3.17849	0.000799878	7.65446	0.264527	11.2415	0.000799878	FALSE	132	0.0280295
K07689	7	2.08675	0.85982	3.31368	0.000857655	7.87427	0.24746	11.1121	0.000857655	FALSE	138	0.0290319
K00371	5	2.94803	1.17623	4.71982	0.00110976	16.177	0.012835	10.6348	0.00110976	FALSE	141	0.0331608
K06223	7	1.01404	0.463849	1.56424	0.000303449	11.4403	0.075686	13.049	0.000303449	FALSE	145	0.0148576
K02302	7	1.36735	0.58494	2.14975	0.000614197	3.87942	0.69299	11.7324	0.000614197	FALSE	147	0.0231534
K02046	5	0.612188	0.324913	0.899463	2.9575e-05	3.0465	0.802989	17.4449	2.9575e-05	FALSE	148	0.00284384
K15256	5	2.6001	1.03077	4.16942	0.00116499	15.0586	0.0198054	10.5451	0.00116499	FALSE	149	0.0341943
K00813	5	2.0398	0.821783	3.25781	0.00102951	7.92932	0.243327	10.7737	0.00102951	FALSE	150	0.0331608
K11921	7	1.58906	0.659149	2.51896	0.000810309	3.54111	0.738492	11.2175	0.000810309	FALSE	151	0.0281303
K07235	5	1.58423	0.655731	2.51273	0.000825366	4.83159	0.565588	11.1833	0.000825366	FALSE	152	0.0281303
K05363	4	2.2624	0.898151	3.62665	0.00115282	8.53489	0.129117	10.5645	0.00115282	FALSE	156	0.0341454
K03272	5	2.68707	1.04772	4.32642	0.00131543	18.3802	0.00534913	10.3208	0.00131543	FALSE	157	0.0378727
K06948	4	2.69409	1.04946	4.33871	0.00132433	13.6032	0.0183365	10.3083	0.00132433	FALSE	158	0.0378727
K17733	-7	-1.55699	-2.47976	-0.634223	0.000942819	5.11708	0.528887	10.9366	0.000942819	FALSE	159	0.0312764
K03830	5	2.751	1.06731	4.43468	0.00136282	19.8881	0.00289926	10.2554	0.00136282	FALSE	161	0.0380978
K01777	-6	-1.60506	-2.56161	-0.648505	0.00100637	2.74319	0.739505	10.8158	0.00100637	FALSE	162	0.0331608
K02438	5	2.68053	1.03535	4.32571	0.00140602	14.0679	0.028887	10.1979	0.00140602	FALSE	164	0.0384416
K02182	-5	-1.29653	-2.05631	-0.536754	0.000824011	6.04294	0.418397	11.1864	0.000824011	FALSE	166	0.0281303
K06176	5	1.71732	0.684937	2.7497	0.00111291	7.37875	0.287236	10.6296	0.00111291	FALSE	167	0.0331608
K09927	5	2.21855	0.861722	3.57538	0.00135187	11.6091	0.0712785	10.2703	0.00135187	FALSE	169	0.0380978
K09791	5	1.59033	0.63462	2.54604	0.00110847	7.52142	0.275302	10.637	0.00110847	FALSE	170	0.0331608
K19229	5	2.58109	0.98498	4.17719	0.00152709	13.9767	0.0298976	10.0456	0.00152709	FALSE	171	0.0411323
K05589	7	2.96806	1.12072	4.81541	0.00163828	21.1142	0.00174988	9.91622	0.00163828	FALSE	172	0.0428488
K03733	7	0.410018	0.198607	0.621429	0.00014398	5.23316	0.514275	14.4493	0.00014398	FALSE	173	0.00873712
K11906	5	2.50293	0.94452	4.06134	0.00164472	22.2339	0.00109817	9.90901	0.00164472	FALSE	174	0.0428488
K15383	5	1.9066	0.722265	3.09093	0.00160362	4.87842	0.300002	9.95559	0.00160362	FALSE	175	0.0422202
K06182	-3	-0.32707	-0.491671	-0.162469	9.83841e-05	15.4439	0.0170713	15.1675	9.83841e-05	FALSE	176	0.00670629
K07559	5	2.53163	0.951484	4.11177	0.00168857	13.635	0.0339903	9.86059	0.00168857	FALSE	177	0.0434501
K00117	7	3.27985	1.22613	5.33357	0.00174738	23.7093	0.000590606	9.79762	0.00174738	FALSE	178	0.0436934
K12371	5	2.67339	1.00146	4.34532	0.00172471	21.4471	0.00152428	9.82163	0.00172471	FALSE	179	0.0436934
K00573	5	2.51192	0.941866	4.08198	0.00171425	14.9574	0.0205907	9.83282	0.00171425	FALSE	180	0.0436934
K17735	5	1.81641	0.683861	2.94896	0.00166974	1.64831	0.800084	9.88122	0.00166974	FALSE	181	0.0432741
K04568	5	1.65306	0.620977	2.68515	0.001694	5.77295	0.449099	9.85469	0.001694	FALSE	183	0.0434501
K03695	5	0.170853	0.0960976	0.245608	7.48199e-06	8.56656	0.199462	20.0659	7.48199e-06	FALSE	184	0.00143194
K13628	3	1.55575	0.58218	2.52932	0.00173623	6.20546	0.400573	9.80939	0.00173623	FALSE	185	0.0436934
K04026	-5	-0.352186	-0.549867	-0.154505	0.000479685	7.26237	0.297263	12.193	0.000479685	FALSE	186	0.0200581
K09161	5	2.28212	0.845155	3.71908	0.00185368	13.0052	0.0429533	9.68906	0.00185368	FALSE	187	0.0454255
K12265	3	1.56225	0.580524	2.54397	0.00181497	9.43819	0.150393	9.72785	0.00181497	FALSE	188	0.0451563
K00138	5	2.23579	0.82719	3.64439	0.00186493	8.30852	0.21636	9.67795	0.00186493	FALSE	189	0.0454255
K10974	5	0.585427	0.227204	0.94365	0.00135966	10.8882	0.0918927	10.2597	0.00135966	FALSE	190	0.0380978
K07784	5	1.69136	0.626496	2.75622	0.00185147	7.42663	0.283187	9.69125	0.00185147	FALSE	191	0.0454255
K02341	5	0.199448	0.0963412	0.302556	0.000149852	7.10712	0.311055	14.3741	0.000149852	FALSE	192	0.00887695
K10015	5	1.78868	0.660728	2.91664	0.00188318	7.95781	0.24121	9.66005	0.00188318	FALSE	193	0.0454889
K07348	5	2.86184	1.05209	4.6716	0.00193926	21.8449	0.00129176	9.60616	0.00193926	FALSE	194	0.0461711
K01590	-3	-1.32723	-2.16369	-0.490768	0.00187143	5.28342	0.50801	9.67155	0.00187143	FALSE	195	0.0454255
K07214	3	2.13879	0.786476	3.49111	0.00193628	14.1364	0.0281488	9.60898	0.00193628	FALSE	196	0.0461711
K03895	3	2.80113	1.02811	4.57416	0.00195837	2.82447	0.243599	9.58815	0.00195837	FALSE	197	0.0464041
K01687	7	0.133032	0.0705254	0.195539	3.02788e-05	2.79592	0.83399	17.4002	3.02788e-05	FALSE	198	0.00284384
K01915	5	0.16491	0.0793121	0.250508	0.000159367	8.18761	0.224679	14.2582	0.000159367	FALSE	199	0.00932955
K00031	5	0.17823	0.0796096	0.27685	0.000396933	8.33482	0.214585	12.5466	0.000396933	FALSE	200	0.0176108
K03655	7	0.120699	0.0606343	0.180764	8.19859e-05	6.3388	0.386326	15.5119	8.19859e-05	FALSE	201	0.00570398
K16925	5	1.7765	0.648891	2.9041	0.00201615	13.4571	0.0363243	9.53478	0.00201615	FALSE	202	0.0475467
K12145	7	3.71487	1.35383	6.07591	0.00204362	40.9817	2.91983e-07	9.50994	0.00204362	FALSE	203	0.0477421
K09913	5	1.52286	0.555372	2.49035	0.00203518	5.39884	0.493767	9.51754	0.00203518	FALSE	204	0.0477421
K02111	5	0.121338	0.0546946	0.187981	0.000358995	5.05821	0.53637	12.7344	0.000358995	FALSE	205	0.0170129
K01885	7	0.158519	0.064936	0.252102	0.000900309	6.31628	0.388709	11.0221	0.000900309	FALSE	206	0.0302699
K00052	5	0.173471	0.0692911	0.277651	0.00110024	13.8332	0.0315564	10.6508	0.00110024	FALSE	207	0.0331608
K06917	3	2.2717	0.824713	3.71868	0.00209059	11.8784	0.0647364	9.46825	0.00209059	FALSE	208	0.0482112
K07323	5	2.46196	0.893419	4.03051	0.00209566	14.0329	0.029271	9.4638	0.00209566	FALSE	209	0.0482112
K11208	4	1.50073	0.544439	2.45703	0.0020993	2.90625	0.714436	9.46062	0.0020993	FALSE	210	0.0482112
K08485	5	2.1538	0.780547	3.52705	0.00211215	12.9019	0.0446204	9.44943	0.00211215	FALSE	211	0.0482112
K04654	7	0.205419	0.0781289	0.332709	0.00156173	6.82196	0.337626	10.0043	0.00156173	FALSE	212	0.041336
K03596	5	0.09973	0.0412998	0.15816	0.000821895	5.80441	0.445453	11.1911	0.000821895	FALSE	213	0.0281303
K03389	-5	-0.67761	-1.10957	-0.245654	0.00210789	7.74265	0.25757	9.45313	0.00210789	FALSE	214	0.0482112
K01856	3	2.15823	0.779318	3.53715	0.00215734	3.26175	0.195758	9.4106	0.00215734	FALSE	215	0.0490179
K01805	5	0.235442	0.0867746	0.38411	0.0019095	7.28189	0.295563	9.63456	0.0019095	FALSE	217	0.0459017
K07133	5	0.121346	0.0472803	0.195411	0.00132216	5.74082	0.452841	10.3113	0.00132216	FALSE	218	0.0378727
K04043	7	0.0979401	0.0394008	0.156479	0.00104121	5.01284	0.542167	10.7528	0.00104121	FALSE	219	0.0331608
K01872	3	0.119447	0.0442064	0.194688	0.00186137	15.046	0.0199018	9.68146	0.00186137	FALSE	220	0.0454255
K16169	5	1.71308	0.612565	2.8136	0.00228147	2.65098	0.617818	9.30807	0.00228147	FALSE	222	0.0510434
K06211	3	2.06503	0.73782	3.39223	0.00229186	11.7611	0.0675158	9.29974	0.00229186	FALSE	223	0.0510434
K19697	3	3.09289	1.10456	5.08121	0.00229777	7.39748	0.0247547	9.29502	0.00229777	FALSE	224	0.0510434
K03634	5	2.2916	0.815907	3.76729	0.00233746	13.3797	0.0373867	9.26366	0.00233746	FALSE	225	0.0516942
K06436	3	2.2115	0.785257	3.63775	0.00237307	1.48222	0.476586	9.23597	0.00237307	FALSE	226	0.0520528
K01939	3	0.154054	0.0546949	0.253413	0.0023746	13.3431	0.0378992	9.23479	0.0023746	FALSE	227	0.0520528
K01679	7	2.22578	0.789487	3.66206	0.00238707	42.6918	1.34226e-07	9.2252	0.00238707	FALSE	228	0.0520968
K01226	5	2.41362	0.855086	3.97216	0.00240304	16.2778	0.0123381	9.21299	0.00240304	FALSE	229	0.0522163
K02552	7	1.55787	0.550252	2.56549	0.00244327	5.60213	0.4692	9.1826	0.00244327	FALSE	230	0.0528597
K09904	7	2.04202	0.719802	3.36425	0.0024704	10.6864	0.0985642	9.16239	0.0024704	FALSE	231	0.0532151
K04014	5	2.43752	0.857251	4.01779	0.00250125	14.6291	0.0233462	9.13968	0.00250125	FALSE	232	0.0536475
K01419	5	2.22157	0.773706	3.66944	0.00263559	17.0129	0.00923579	9.04399	0.00263559	FALSE	233	0.0562863
K11201	7	1.62366	0.562529	2.68479	0.0027088	4.73792	0.577839	8.99392	0.0027088	FALSE	234	0.0576024
K12264	5	2.13363	0.733717	3.53354	0.00281532	11.6379	0.0705522	8.92345	0.00281532	FALSE	237	0.0591097
K03573	7	2.62236	0.900833	4.3439	0.00283058	15.7707	0.0150391	8.91358	0.00283058	FALSE	238	0.0591806
K07000	5	1.42842	0.488052	2.36879	0.00290904	5.56576	0.473545	8.86366	0.00290904	FALSE	239	0.0605665
K11075	7	2.21135	0.753595	3.66911	0.00294734	11.7341	0.0681709	8.83979	0.00294734	FALSE	240	0.0611081
K13641	7	1.91883	0.652679	3.18497	0.00297515	9.78186	0.134144	8.82265	0.00297515	FALSE	241	0.0613806
K21695	5	1.53025	0.520156	2.54034	0.00298515	6.57736	0.361705	8.81652	0.00298515	FALSE	242	0.0613806
K13652	-7	-1.63374	-2.71353	-0.553947	0.00302237	8.61398	0.19648	8.79392	0.00302237	FALSE	243	0.0618409
K09915	7	2.35814	0.799035	3.91725	0.00303239	15.3202	0.0179074	8.78788	0.00303239	FALSE	244	0.0618409
K01868	5	0.103226	0.0347077	0.171744	0.00314927	2.56915	0.86065	8.71891	0.00314927	FALSE	246	0.0637022
K04077	5	0.0953486	0.0318922	0.158805	0.00322945	3.60623	0.729787	8.67308	0.00322945	FALSE	247	0.0650597
K21638	4	1.71615	0.572249	2.86005	0.00327728	6.91036	0.227393	8.64629	0.00327728	FALSE	248	0.0657571
K00042	5	2.64474	0.879404	4.41007	0.00332127	20.8092	0.00198513	8.622	0.00332127	FALSE	249	0.0663721
K13771	3	1.92621	0.639612	3.2128	0.00334266	9.544	0.145216	8.61031	0.00334266	FALSE	250	0.0663771
K02799	3	1.17376	0.387439	1.96008	0.00343698	5.66935	0.461229	8.55964	0.00343698	FALSE	254	0.0670683
K02800	3	1.17376	0.387439	1.96008	0.00343698	5.66935	0.461229	8.55964	0.00343698	FALSE	255	0.0670683
K09910	5	2.10369	0.689639	3.51774	0.00354723	14.2361	0.0271074	8.50217	0.00354723	FALSE	256	0.0688048
K02466	5	3.52647	1.1556	5.89734	0.00355362	37.2713	1.55894e-06	8.49889	0.00355362	FALSE	257	0.0688048
K02478	3	1.6964	0.552627	2.84017	0.00364977	6.07961	0.414332	8.45033	0.00364977	FALSE	258	0.0703925
K07315	-5	-1.71414	-2.87139	-0.556886	0.00369456	12.7262	0.0475964	8.42815	0.00369456	FALSE	259	0.0709812
K03473	-5	-0.601597	-1.00891	-0.194287	0.00379318	4.17251	0.653344	8.38026	0.00379318	FALSE	260	0.0725463
K18850	3	2.58785	0.83443	4.34127	0.00381964	14.6531	0.0231336	8.36763	0.00381964	FALSE	261	0.0725463
K03764	5	2.25038	0.724494	3.77626	0.00384555	17.641	0.00719496	8.35534	0.00384555	FALSE	263	0.0725463
K11736	5	1.9131	0.612486	3.21371	0.00393966	10.1501	0.118474	8.31142	0.00393966	FALSE	265	0.0738577
K14261	3	1.72045	0.550532	2.89036	0.00394818	7.06758	0.314643	8.3075	0.00394818	FALSE	266	0.0738577
K09705	5	1.5901	0.506059	2.67414	0.00404121	0.753844	0.944527	8.26521	0.00404121	FALSE	268	0.0750338
K02437	5	0.286574	0.0905771	0.48257	0.00416045	9.98996	0.125076	8.21243	0.00416045	FALSE	269	0.0769605
K07768	5	1.07507	0.33785	1.8123	0.004261	3.62575	0.727171	8.1691	0.004261	FALSE	270	0.0785287
K02439	7	1.78799	0.561339	3.01464	0.00427826	9.55265	0.144799	8.16177	0.00427826	FALSE	271	0.0785558
K02996	5	0.0901221	0.0282024	0.152042	0.00433546	6.80269	0.339481	8.13769	0.00433546	FALSE	272	0.0793134
K00675	-5	-1.21071	-2.04303	-0.378388	0.00435824	6.93951	0.326477	8.12818	0.00435824	FALSE	273	0.0794381
K11746	5	1.68652	0.523482	2.84955	0.00448113	7.69886	0.261006	8.07778	0.00448113	FALSE	274	0.08138
K05817	6	1.78125	0.551272	3.01124	0.00453389	7.95912	0.158503	8.05657	0.00453389	FALSE	275	0.0820387
K06195	5	2.0663	0.638109	3.49449	0.004573	12.8055	0.0462316	8.04101	0.004573	FALSE	276	0.0824466
K07502	5	0.796987	0.245509	1.34847	0.00461845	10.7838	0.0952925	8.0231	0.00461845	FALSE	277	0.0827193
K15461	5	1.95496	0.601938	3.30799	0.00462696	10.9263	0.0906825	8.01976	0.00462696	FALSE	278	0.0827193
K07122	5	1.96736	0.605388	3.32933	0.004638	9.71054	0.137383	8.01545	0.004638	FALSE	279	0.0827193
K05845	7	1.39751	0.427954	2.36706	0.00472691	26.5785	0.000173647	7.98107	0.00472691	FALSE	280	0.0839177
K09979	3	1.32682	0.406042	2.24759	0.00473892	3.92228	0.687194	7.97647	0.00473892	FALSE	281	0.0839177
K01361	5	1.56329	0.477438	2.64915	0.00477642	8.28278	0.21811	7.96221	0.00477642	FALSE	282	0.0842098
K03748	5	1.46535	0.447214	2.48348	0.00478926	8.61013	0.19672	7.95734	0.00478926	FALSE	283	0.0842098
K02679	5	2.06004	0.623522	3.49655	0.00494352	12.5926	0.0499821	7.89998	0.00494352	FALSE	284	0.0866161
K05939	5	2.59404	0.784276	4.4038	0.00496445	20.3007	0.00244789	7.89234	0.00496445	FALSE	285	0.0866776
K11938	5	1.81041	0.541754	3.07906	0.00515911	9.83075	0.131963	7.8228	0.00515911	FALSE	286	0.0897613
K01580	5	0.43012	0.128549	0.731691	0.00518308	11.3745	0.0774686	7.81443	0.00518308	FALSE	287	0.0898642
K01460	3	3.041	0.902201	5.17981	0.00532434	23.7824	0.000572648	7.76585	0.00532434	FALSE	288	0.0919927
K08163	3	1.72824	0.512185	2.9443	0.00534502	8.78276	0.186169	7.75884	0.00534502	FALSE	289	0.0920305
K07708	3	1.93563	0.569831	3.30143	0.00547469	11.411	0.0764736	7.71556	0.00547469	FALSE	290	0.0939381
K07806	5	2.58189	0.755732	4.40805	0.00558726	21.9025	0.00126111	7.67882	0.00558726	FALSE	291	0.095206
K02554	5	2.0292	0.593207	3.4652	0.00561212	14.4302	0.0251829	7.67081	0.00561212	FALSE	292	0.095206
K02230	-5	-0.744937	-1.27218	-0.217691	0.00561942	6.94521	0.325944	7.66846	0.00561942	FALSE	293	0.095206
K03747	7	1.58059	0.461706	2.69948	0.00562736	8.33325	0.214691	7.66592	0.00562736	FALSE	294	0.095206
K19336	3	2.26748	0.661787	3.87317	0.00564425	16.4235	0.0116529	7.66051	0.00564425	FALSE	295	0.095206
K11734	5	3.13683	0.912383	5.36128	0.00571211	31.1808	2.34118e-05	7.63895	0.00571211	FALSE	296	0.0960252
K17723	7	1.58684	0.459805	2.71388	0.00578751	25.695	0.000253726	7.6153	0.00578751	FALSE	297	0.0969652
K00962	5	0.079875	0.0230822	0.136668	0.00584151	6.67532	0.35192	7.59856	0.00584151	FALSE	298	0.0973148
K00164	3	1.87415	0.541427	3.20687	0.00584749	10.0548	0.122362	7.59671	0.00584749	FALSE	299	0.0973148
K00600	5	0.0948757	0.0272573	0.162494	0.00595891	4.46731	0.613704	7.56269	0.00595891	FALSE	300	0.0988384
K03578	5	1.43298	0.410162	2.4558	0.00603393	4.89223	0.557708	7.54014	0.00603393	FALSE	301	0.0997503
K03674	7	1.264	0.358622	2.16938	0.00621328	7.69312	0.261459	7.48738	0.00621328	FALSE	302	0.102082
K03756	7	2.23346	0.63359	3.83332	0.00621603	13.6391	0.0339381	7.48658	0.00621603	FALSE	303	0.102082
K09456	3	1.73943	0.492459	2.9864	0.00625701	8.24303	0.220834	7.47475	0.00625701	FALSE	304	0.102129
K03981	7	3.24327	0.917767	5.56878	0.00626712	30.6399	2.96944e-05	7.47185	0.00626712	FALSE	305	0.102129
K06383	5	0.538385	0.152251	0.924519	0.00628046	8.37764	0.211721	7.46802	0.00628046	FALSE	306	0.102129
K15870	-5	-2.08369	-3.58054	-0.586839	0.0063649	10.3687	0.0346544	7.44398	0.0063649	FALSE	307	0.103165
K02500	3	0.147504	0.0414474	0.253561	0.00641214	15.5954	0.0160983	7.43067	0.00641214	FALSE	308	0.103593
K05539	3	2.07143	0.579159	3.5637	0.00651561	13.3818	0.0373577	7.40187	0.00651561	FALSE	309	0.104875
K07757	3	1.36949	0.382571	2.35641	0.00653358	5.23347	0.514236	7.39692	0.00653358	FALSE	310	0.104875
K00090	5	1.92066	0.534824	3.30649	0.00660046	12.3284	0.0550309	7.3786	0.00660046	FALSE	311	0.105607
K00906	3	2.08268	0.578731	3.58662	0.00664413	15.8971	0.0143171	7.36674	0.00664413	FALSE	312	0.105965
K11750	5	2.21053	0.612199	3.80887	0.00671464	14.3043	0.026416	7.34776	0.00671464	FALSE	313	0.106748
K05713	5	2.57191	0.709168	4.43465	0.00680692	19.5255	0.00336228	7.32322	0.00680692	FALSE	314	0.10787
K19416	5	2.39143	0.65715	4.1257	0.00687931	19.0212	0.0041279	7.30421	0.00687931	FALSE	315	0.108671
K07448	5	0.737435	0.199986	1.27488	0.00716082	14.6401	0.0232488	7.23218	0.00716082	FALSE	316	0.11276
K00226	-5	-0.511568	-0.884666	-0.13847	0.00720161	10.6945	0.0982893	7.22198	0.00720161	FALSE	317	0.113045
K03804	3	1.84321	0.496361	3.19006	0.00731224	10.3022	0.112488	7.19462	0.00731224	FALSE	318	0.114421
K06445	5	1.45447	0.390609	2.51832	0.00737121	3.59957	0.730678	7.18021	0.00737121	FALSE	319	0.114982
K00054	5	2.3924	0.635363	4.14944	0.00761438	8.71679	0.0685817	7.122	0.00761438	FALSE	320	0.118306
K09749	3	1.34399	0.356511	2.33147	0.00764012	14.3276	0.0261834	7.11595	0.00764012	FALSE	321	0.118306
K12144	6	1.36595	0.36208	2.36982	0.00765562	5.22356	0.38921	7.11231	0.00765562	FALSE	322	0.118306
K09167	-4	-1.72167	-2.98912	-0.454223	0.00775928	9.27722	0.0985045	7.08821	0.00775928	FALSE	323	0.119536
K02117	-3	-0.260229	-0.45197	-0.0684882	0.00781298	13.2463	0.0392873	7.07585	0.00781298	FALSE	324	0.119992
K14274	-3	-2.29837	-3.9927	-0.604044	0.00784406	39.2476	6.40066e-07	7.06874	0.00784406	FALSE	325	0.120099
K07715	3	2.64623	0.693419	4.59904	0.00790916	24.8913	0.000357652	7.05393	0.00790916	FALSE	326	0.120724
K01697	5	0.933057	0.243591	1.62252	0.00799157	5.44058	0.488668	7.03536	0.00799157	FALSE	327	0.121609
K06168	3	0.152452	0.0395881	0.265316	0.00811035	12.7861	0.0465607	7.00894	0.00811035	FALSE	329	0.122344
K18842	4	1.41895	0.368313	2.46959	0.00811973	5.70155	0.336351	7.00687	0.00811973	FALSE	330	0.122344
K05814	3	2.69387	0.698658	4.68908	0.00813823	19.8691	0.00292189	7.0028	0.00813823	FALSE	331	0.122344
K08161	5	1.49007	0.385057	2.59508	0.00821888	7.15465	0.306782	6.98515	0.00821888	FALSE	332	0.123184
K03840	5	2.12553	0.54493	3.70613	0.00839675	17.9374	0.00639054	6.94684	0.00839675	FALSE	334	0.124479
K21967	5	1.38088	0.353837	2.40792	0.00840853	6.74786	0.344796	6.94433	0.00840853	FALSE	335	0.124479
K07345	4	1.31178	0.335851	2.28772	0.00842729	6.59606	0.252456	6.94034	0.00842729	FALSE	336	0.124479
K22900	5	0.537403	0.137469	0.937337	0.00844697	17.2183	0.00851367	6.93617	0.00844697	FALSE	337	0.124479
K02798	3	1.98976	0.508795	3.47072	0.00845538	36.7656	1.95621e-06	6.93439	0.00845538	FALSE	338	0.124479
K09696	-7	-2.68533	-4.6856	-0.685064	0.00850777	23.4567	0.000657095	6.92335	0.00850777	FALSE	339	0.124881
K07347	5	1.40792	0.358661	2.45718	0.00854036	7.5703	0.271303	6.91651	0.00854036	FALSE	340	0.124991
K00868	5	0.120122	0.0305305	0.209714	0.00859215	4.01445	0.674721	6.9057	0.00859215	FALSE	341	0.12538
K00990	5	2.03727	0.515154	3.55938	0.00870807	13.9324	0.0304002	6.88174	0.00870807	FALSE	342	0.1267
K00851	5	0.783338	0.197407	1.36927	0.00878533	3.32819	0.76667	6.86595	0.00878533	FALSE	343	0.127431
K12268	5	1.27793	0.321698	2.23416	0.00880994	8.28015	0.218289	6.86096	0.00880994	FALSE	344	0.127431
K15396	5	3.09844	0.779121	5.41775	0.00883513	26.3678	0.000190118	6.85585	0.00883513	FALSE	345	0.127431
K13529	-3	-2.16532	-3.78808	-0.542555	0.00891594	8.65609	0.0702947	6.83959	0.00891594	FALSE	346	0.128225
K03924	5	0.184718	0.0461761	0.323259	0.00896929	7.58139	0.270403	6.82893	0.00896929	FALSE	347	0.12862
K01951	3	0.0859998	0.0214555	0.150544	0.00901495	4.82357	0.566633	6.81986	0.00901495	FALSE	348	0.128736
K13014	5	1.84566	0.460177	3.23114	0.00902908	11.2336	0.081419	6.81706	0.00902908	FALSE	349	0.128736
K00158	7	1.33747	0.331813	2.34313	0.00914334	7.88132	0.246927	6.79461	0.00914334	FALSE	350	0.129489
K02652	5	0.858277	0.212579	1.50397	0.00918121	17.7616	0.00685646	6.78723	0.00918121	FALSE	351	0.129489
K10557	6	2.44283	0.604923	4.28074	0.00918582	14.8225	0.0111485	6.78634	0.00918582	FALSE	352	0.129489
K02054	5	1.10203	0.272897	1.93117	0.00918599	20.9916	0.00184101	6.7863	0.00918599	FALSE	353	0.129489
K18778	3	2.92834	0.721495	5.13519	0.0093022	31.7061	1.8576e-05	6.76387	0.0093022	FALSE	354	0.130756
K13923	3	1.99155	0.486586	3.49651	0.009496	19.0891	0.000754904	6.72708	0.009496	FALSE	355	0.132838
K05790	5	1.80155	0.440018	3.16308	0.00950367	9.30735	0.157017	6.72564	0.00950367	FALSE	356	0.132838
K07261	3	2.02539	0.493009	3.55777	0.00958259	15.7293	0.0152833	6.71089	0.00958259	FALSE	358	0.133193
K01825	3	1.98543	0.482679	3.48819	0.00961165	12.9387	0.0440202	6.70549	0.00961165	FALSE	359	0.133224
K02240	5	1.64925	0.399968	2.89852	0.00966849	10.1014	0.120446	6.69498	0.00966849	FALSE	360	0.13364
K09902	5	3.1482	0.759614	5.53678	0.00978691	36.2248	2.49271e-06	6.67328	0.00978691	FALSE	361	0.13477
K01887	5	0.106444	0.0256641	0.187224	0.00980439	4.03452	0.672005	6.6701	0.00980439	FALSE	362	0.13477
K02510	7	2.72892	0.655648	4.8022	0.00988635	25.6716	0.000256291	6.65526	0.00988635	FALSE	363	0.135522
K03666	5	1.45771	0.349482	2.56593	0.00993615	18.2693	0.00559324	6.64631	0.00993615	FALSE	364	0.13583
K07638	5	2.06381	0.491672	3.63595	0.0100843	14.6118	0.0235007	6.61994	0.0100843	FALSE	365	0.137478
K00627	5	1.15897	0.274649	2.04329	0.0102085	13.2132	0.0397725	6.59814	0.0102085	FALSE	366	0.138792
K09882	4	1.75074	0.412154	3.08932	0.0103639	0.38764	0.942784	6.57125	0.0103639	FALSE	367	0.14052
K02099	3	1.60159	0.376303	2.82688	0.0104102	7.31901	0.29235	6.56332	0.0104102	FALSE	368	0.140764
K01708	7	1.69553	0.397663	2.9934	0.0104524	10.3685	0.109968	6.55612	0.0104524	FALSE	369	0.140952
K08177	5	0.466591	0.108606	0.824576	0.0106316	4.14043	0.657679	6.52588	0.0106316	FALSE	371	0.141874
K05833	-5	-0.215866	-0.381486	-0.0502456	0.0106317	13.686	0.0333467	6.52586	0.0106317	FALSE	372	0.141874
K09893	3	1.81057	0.421379	3.19976	0.0106348	11.2492	0.080973	6.52534	0.0106348	FALSE	373	0.141874
K07390	7	2.57122	0.596865	4.54556	0.0106959	21.8771	0.00127454	6.51516	0.0106959	FALSE	374	0.14228
K00245	5	1.31668	0.305303	2.32806	0.0107225	5.12947	0.527318	6.51075	0.0107225	FALSE	375	0.14228
K07316	5	0.942073	0.217195	1.66695	0.0108582	9.14076	0.165815	6.48837	0.0108582	FALSE	376	0.143698
K06284	5	0.731338	0.167887	1.29479	0.0109604	12.7385	0.0473813	6.47172	0.0109604	FALSE	377	0.144443
K06899	5	1.90814	0.43781	3.37846	0.0109726	12.8055	0.0462304	6.46975	0.0109726	FALSE	378	0.144443
K06447	4	2.90444	0.664862	5.14402	0.0110278	18.1956	0.00271099	6.46083	0.0110278	FALSE	379	0.144787
K11474	5	1.8062	0.411515	3.20089	0.0111403	11.1941	0.0825596	6.4428	0.0111403	FALSE	380	0.145562
K16209	4	2.39311	0.545117	4.24111	0.0111453	17.46	0.00370512	6.442	0.0111453	FALSE	381	0.145562
K03566	5	1.54354	0.347746	2.73934	0.0114083	8.75443	0.187867	6.40057	0.0114083	FALSE	382	0.148607
K08678	-5	-0.931792	-1.65646	-0.207122	0.0117304	9.46722	0.148956	6.35117	0.0117304	FALSE	384	0.151767
K14062	3	1.73478	0.38542	3.08414	0.0117424	8.26917	0.219039	6.34935	0.0117424	FALSE	385	0.151767
K11216	5	1.82522	0.404577	3.24587	0.011798	12.2556	0.056503	6.34098	0.011798	FALSE	386	0.15209
K03557	3	2.06888	0.457978	3.67977	0.0118298	15.2102	0.0186832	6.3362	0.0118298	FALSE	387	0.152106
K02666	-3	-1.45973	-2.59759	-0.321864	0.0119244	5.34128	0.254038	6.32208	0.0119244	FALSE	388	0.15242
K13301	5	2.39425	0.52747	4.26103	0.011945	22.1744	0.00112581	6.31901	0.011945	FALSE	389	0.15242
K00254	5	1.58533	0.349245	2.82142	0.0119461	10.608	0.101275	6.31885	0.0119461	FALSE	390	0.15242
K00108	7	2.86736	0.628517	5.10621	0.0120666	43.3015	1.01666e-07	6.30105	0.0120666	FALSE	391	0.153072
K12554	5	1.30696	0.285594	2.32833	0.0121414	9.11243	0.167353	6.29011	0.0121414	FALSE	393	0.153072
K00982	3	0.932882	0.203672	1.66209	0.0121626	7.36475	0.288428	6.28701	0.0121626	FALSE	394	0.153072
K02858	5	2.38704	0.520817	4.25327	0.0121781	19.8341	0.0029641	6.28475	0.0121781	FALSE	395	0.153072
K09761	5	0.108378	0.0236428	0.193113	0.0121818	8.39055	0.210864	6.28422	0.0121818	FALSE	396	0.153072
K09158	5	1.79957	0.391561	3.20758	0.0122444	12.8913	0.0447943	6.27513	0.0122444	FALSE	397	0.153471
K01873	3	0.111228	0.024079	0.198377	0.012367	6.03305	0.419498	6.25748	0.012367	FALSE	398	0.154619
K09823	6	1.86395	0.401918	3.32598	0.0124627	10.2162	0.0693362	6.24383	0.0124627	FALSE	399	0.155192
K11903	4	1.94968	0.420184	3.47917	0.0124752	11.7521	0.038347	6.24204	0.0124752	FALSE	400	0.155192
K01810	3	0.0807224	0.0171068	0.144338	0.0128819	9.28636	0.158102	6.18525	0.0128819	FALSE	401	0.159851
K05709	4	2.26138	0.478444	4.04431	0.012922	15.5076	0.00840002	6.17976	0.012922	FALSE	402	0.159949
K00835	3	1.78064	0.375484	3.18579	0.0130024	10.4352	0.10748	6.16878	0.0130024	FALSE	403	0.160546
K11104	5	1.37452	0.288584	2.46045	0.0131081	16.1624	0.0129082	6.15446	0.0131081	FALSE	404	0.161451
K08364	-5	-0.871448	-1.56026	-0.182636	0.0131514	5.29408	0.506686	6.14863	0.0131514	FALSE	405	0.161584
K12527	5	0.92618	0.190128	1.66223	0.0136541	18.7633	0.0045827	6.08232	0.0136541	FALSE	417	0.161697
K03321	5	1.08985	0.223292	1.95641	0.0137012	24.062	0.000508714	6.07624	0.0137012	FALSE	418	0.161697
K02855	3	1.22496	0.250569	2.19934	0.0137404	3.91417	0.688291	6.07119	0.0137404	FALSE	421	0.161697
K03757	5	2.93958	0.600034	5.27913	0.0137917	38.7241	8.10628e-07	6.06462	0.0137917	FALSE	423	0.161697
K02535	7	1.99763	0.406378	3.58889	0.0138742	19.9284	0.00285187	6.05407	0.0138742	FALSE	426	0.162062
K03616	-5	-0.258769	-0.465206	-0.052331	0.0140178	14.824	0.0216709	6.03589	0.0140178	FALSE	427	0.162596
K20342	5	1.18616	0.239837	2.13248	0.014022	7.71058	0.260083	6.03537	0.014022	FALSE	428	0.162596
K02243	5	1.60827	0.324177	2.89237	0.0140975	5.41795	0.247036	6.02589	0.0140975	FALSE	431	0.162596
K02867	7	0.066809	0.0134494	0.120169	0.0141287	4.18704	0.651382	6.02199	0.0141287	FALSE	432	0.162596
K04074	5	0.709235	0.142659	1.27581	0.0141487	10.0714	0.121679	6.01949	0.0141487	FALSE	433	0.162596
K22212	7	1.21604	0.244125	2.18795	0.0141959	6.47931	0.371689	6.01362	0.0141959	FALSE	434	0.162762
K02257	3	2.33493	0.464129	4.20572	0.0144365	20.9325	0.00188659	5.98397	0.0144365	FALSE	435	0.16514
K04085	5	1.81849	0.360145	3.27684	0.014526	12.5728	0.0503447	5.97307	0.014526	FALSE	436	0.165783
K03636	5	1.8693	0.369549	3.36905	0.0145693	14.0575	0.0290009	5.96782	0.0145693	FALSE	437	0.165896
K12957	5	2.15676	0.42447	3.88904	0.0146782	18.6373	0.00482207	5.95469	0.0146782	FALSE	438	0.166755
K05966	5	1.23226	0.242048	2.22247	0.0147256	6.66567	0.352875	5.94901	0.0147256	FALSE	439	0.166912
K02572	3	2.2211	0.429989	4.0122	0.0150784	17.8301	0.0066711	5.90729	0.0150784	FALSE	441	0.170136
K10545	3	2.22053	0.427991	4.01306	0.0151853	16.7957	0.0100641	5.89484	0.0151853	FALSE	442	0.170661
K07248	5	2.01002	0.387285	3.63275	0.0151935	13.3412	0.0379264	5.89389	0.0151935	FALSE	443	0.170661
K02427	5	1.88016	0.361226	3.39909	0.0152631	20.0128	0.0027549	5.88584	0.0152631	FALSE	445	0.170672
K06148	5	1.95791	0.37417	3.54165	0.0153921	15.3069	0.0179992	5.87102	0.0153921	FALSE	446	0.171729
K04081	3	1.91726	0.364601	3.46992	0.0155116	17.4899	0.00764182	5.85741	0.0155116	FALSE	447	0.172675
K04770	5	2.07935	0.393358	3.76534	0.0156386	14.9074	0.020989	5.84306	0.0156386	FALSE	448	0.1737
K19776	3	2.45171	0.46049	4.44294	0.0158121	28.0767	9.08872e-05	5.82365	0.0158121	FALSE	450	0.174845
K19235	5	1.30888	0.24535	2.37241	0.0158603	2.54036	0.863924	5.8183	0.0158603	FALSE	451	0.174845
K11031	-3	-1.75757	-3.18649	-0.328654	0.0159193	17.2573	0.0083826	5.81177	0.0159193	FALSE	452	0.174845
K01200	5	0.593756	0.1109	1.07661	0.0159473	25.5712	0.000267534	5.80868	0.0159473	FALSE	453	0.174845
K03436	-5	-0.68697	-1.24566	-0.128283	0.0159525	8.5227	0.202253	5.8081	0.0159525	FALSE	454	0.174845
K03753	5	2.9835	0.554418	5.41259	0.0160706	41.1319	2.7275e-07	5.79514	0.0160706	FALSE	455	0.175554
K21557	-5	-1.51022	-2.74001	-0.280443	0.0160877	48.9327	7.69077e-09	5.79326	0.0160877	FALSE	456	0.175554
K13632	5	2.00046	0.370272	3.63065	0.0161663	13.5575	0.0349893	5.78469	0.0161663	FALSE	457	0.176025
K15873	-3	-1.95167	-3.54662	-0.356719	0.0164704	10.4894	0.0329431	5.75194	0.0164704	FALSE	458	0.178945
K00246	5	2.41442	0.440233	4.38862	0.0165288	26.7472	0.00016148	5.74572	0.0165288	FALSE	459	0.179188
K09898	5	1.81454	0.330067	3.299	0.0165861	14.0507	0.0290747	5.73965	0.0165861	FALSE	460	0.179206
K07136	3	2.97245	0.540327	5.40457	0.0166025	29.8653	4.16956e-05	5.73791	0.0166025	FALSE	461	0.179206
K14742	7	0.916177	0.164514	1.66784	0.0168973	9.52359	0.146202	5.70701	0.0168973	FALSE	462	0.181994
K10111	3	1.78989	0.317636	3.26214	0.0171805	13.4898	0.0358844	5.67785	0.0171805	FALSE	463	0.183767
K03607	5	2.51618	0.44629	4.58607	0.0171931	24.0565	0.000509913	5.67656	0.0171931	FALSE	464	0.183767
K05798	5	2.66455	0.472074	4.85703	0.0172201	23.9222	0.00053976	5.6738	0.0172201	FALSE	465	0.183767
K00029	-3	-0.640532	-1.16773	-0.11333	0.0172521	8.34145	0.21414	5.67054	0.0172521	FALSE	466	0.183767
K15735	-5	-1.24846	-2.27641	-0.220508	0.0172939	5.23474	0.514078	5.6663	0.0172939	FALSE	467	0.183767
K07461	-3	-0.239263	-0.436335	-0.0421907	0.017333	11.766	0.0673971	5.66234	0.017333	FALSE	468	0.183767
K02440	-5	-0.229841	-0.419251	-0.0404316	0.0173908	11.5861	0.0718652	5.6565	0.0173908	FALSE	469	0.183767
K19784	5	2.27774	0.400032	4.15544	0.0174295	18.0768	0.00604314	5.65261	0.0174295	FALSE	470	0.183767
K07503	5	0.919741	0.161521	1.67796	0.0174309	12.9074	0.0445296	5.65246	0.0174309	FALSE	471	0.183767
K07272	4	2.46846	0.433495	4.50343	0.0174313	21.9169	0.000542982	5.65242	0.0174313	FALSE	472	0.183767
K03809	3	1.22641	0.2139	2.23892	0.0175955	4.57886	0.598844	5.63598	0.0175955	FALSE	473	0.185106
K03095	3	1.84468	0.319262	3.37009	0.0177797	20.1978	0.0025536	5.61773	0.0177797	FALSE	474	0.186649
K02348	5	2.25478	0.388347	4.1212	0.0178955	22.2711	0.00108125	5.60635	0.0178955	FALSE	475	0.187213
K19803	3	2.07547	0.357268	3.79368	0.0179087	19.4558	0.00345921	5.60506	0.0179087	FALSE	476	0.187213
K01575	4	1.97379	0.326894	3.62068	0.0188239	13.7346	0.0173864	5.5178	0.0188239	FALSE	478	0.195958
K21964	5	2.29975	0.377349	4.22216	0.0190431	19.8111	0.00299213	5.49755	0.0190431	FALSE	479	0.19735
K19337	5	1.80565	0.295875	3.31542	0.0190748	12.1784	0.0581046	5.49464	0.0190748	FALSE	480	0.19735
K04030	-3	-1.37576	-2.52611	-0.225417	0.0190766	8.74064	0.188698	5.49448	0.0190766	FALSE	481	0.19735
K09894	5	2.68659	0.435467	4.93771	0.0193299	32.9	1.09608e-05	5.47142	0.0193299	FALSE	482	0.199555
K02662	5	0.522493	0.0834045	0.961582	0.0196872	10.9155	0.0910242	5.43942	0.0196872	FALSE	483	0.202823
K00884	3	2.02378	0.321991	3.72558	0.0197638	20.2189	0.00253149	5.43264	0.0197638	FALSE	484	0.203191
K11203	3	2.38648	0.376816	4.39614	0.0199407	22.8431	0.000850755	5.41708	0.0199407	FALSE	485	0.204588
K00385	3	3.97083	0.615244	7.32642	0.0203776	11.1217	0.00384547	5.37925	0.0203776	FALSE	488	0.207224
K09789	-5	-1.17	-2.1588	-0.181195	0.0203884	21.208	0.00168322	5.37833	0.0203884	FALSE	489	0.207224
K03684	5	1.43077	0.221411	2.64012	0.0204059	9.00321	0.173398	5.37683	0.0204059	FALSE	490	0.207224
K10797	-5	-1.72469	-3.18399	-0.265381	0.0205369	10.6482	0.0998761	5.36567	0.0205369	FALSE	491	0.208129
K15876	-5	-1.34866	-2.49149	-0.205834	0.0207242	40.6558	3.38474e-07	5.34984	0.0207242	FALSE	492	0.2096
K01489	-3	-0.212886	-0.393424	-0.0323484	0.0208248	11.7577	0.0675987	5.3414	0.0208248	FALSE	493	0.209972
K00568	3	1.64193	0.248608	3.03524	0.020906	11.5582	0.0725836	5.33462	0.020906	FALSE	494	0.209972
K00175	3	0.422469	0.0639148	0.781023	0.0209246	26.1825	0.000205869	5.33306	0.0209246	FALSE	495	0.209972
K10001	3	1.45101	0.219473	2.68254	0.0209296	8.40771	0.209728	5.33264	0.0209296	FALSE	496	0.209972
K22227	7	1.20495	0.181004	2.22889	0.0210866	2.58769	0.858528	5.31962	0.0210866	FALSE	497	0.210772
K13630	4	1.73061	0.259882	3.20134	0.0210941	13.2655	0.0210139	5.319	0.0210941	FALSE	498	0.210772
K03625	3	0.0968082	0.014443	0.179173	0.0212423	6.48956	0.370637	5.30681	0.0212423	FALSE	499	0.211827
K20112	3	2.15777	0.319305	3.99623	0.0214272	19.3601	0.00359677	5.29171	0.0214272	FALSE	500	0.213212
K16842	3	2.47916	0.36622	4.59209	0.0214669	7.81714	0.0200692	5.28848	0.0214669	FALSE	501	0.213212
K00336	-3	-0.383651	-0.711233	-0.0560696	0.0217082	21.6454	0.00140365	5.26902	0.0217082	FALSE	502	0.215179
K13566	5	0.276365	0.0400449	0.512684	0.0219008	3.8534	0.696508	5.25365	0.0219008	FALSE	503	0.21546
K09922	-5	-1.26816	-2.35273	-0.183592	0.0219207	52.3801	1.5638e-09	5.25207	0.0219207	FALSE	504	0.21546
K01491	3	0.0895432	0.0129354	0.166151	0.0219687	6.96727	0.323884	5.24826	0.0219687	FALSE	505	0.21546
K06895	5	2.19548	0.316368	4.07458	0.0220245	20.5803	0.00218179	5.24385	0.0220245	FALSE	507	0.21546
K03478	5	1.51462	0.217866	2.81137	0.0220645	9.81805	0.132526	5.24069	0.0220645	FALSE	508	0.21546
K08970	5	1.16607	0.167697	2.16445	0.022069	6.2229	0.39869	5.24033	0.022069	FALSE	509	0.21546
K02012	-5	-1.55131	-2.87967	-0.222961	0.0220829	16.3519	0.0119846	5.23924	0.0220829	FALSE	510	0.21546
K05710	7	2.03955	0.290982	3.78812	0.0222469	21.0495	0.00179744	5.22637	0.0222469	FALSE	511	0.216636
K03575	-3	-0.271612	-0.5047	-0.0385244	0.0223772	14.867	0.0213169	5.21622	0.0223772	FALSE	512	0.216663
K03779	5	1.47898	0.209652	2.74832	0.02239	9.39242	0.152682	5.21522	0.02239	FALSE	513	0.216663
K14682	5	1.71697	0.243194	3.19075	0.0224077	13.6019	0.0344141	5.21385	0.0224077	FALSE	514	0.216663
K00948	3	0.145644	0.020614	0.270673	0.0224239	12.1356	0.0590108	5.21259	0.0224239	FALSE	515	0.216663
K02795	7	0.262863	0.0371304	0.488596	0.0224684	12.5168	0.0513836	5.20914	0.0224684	FALSE	516	0.216672
K01042	3	1.178	0.165605	2.19039	0.0225739	4.48421	0.611446	5.201	0.0225739	FALSE	517	0.217268
K15723	5	2.53997	0.35512	4.72483	0.0226949	32.1026	1.55948e-05	5.1917	0.0226949	FALSE	518	0.217761
K03851	-4	-1.59516	-2.96747	-0.222845	0.0227126	6.94706	0.224607	5.19036	0.0227126	FALSE	519	0.217761
K14058	5	2.20791	0.305694	4.11013	0.0229097	18.2806	0.00556781	5.17534	0.0229097	FALSE	520	0.219228
K03556	3	1.56167	0.21565	2.9077	0.0229675	20.3696	0.00237948	5.17096	0.0229675	FALSE	521	0.219359
K08365	4	1.72482	0.235217	3.21443	0.0232408	5.42789	0.143016	5.15042	0.0232408	FALSE	523	0.220931
K12975	5	2.59894	0.353432	4.84445	0.0233017	30.9969	2.53838e-05	5.14588	0.0233017	FALSE	524	0.220931
K09800	3	1.37491	0.186906	2.56291	0.0233097	6.23692	0.397181	5.14528	0.0233097	FALSE	525	0.220931
K17326	3	1.55056	0.209253	2.89186	0.0234678	3.24838	0.197071	5.13354	0.0234678	FALSE	526	0.222007
K09899	5	2.08703	0.280098	3.89396	0.0235874	20.1048	0.00265294	5.12472	0.0235874	FALSE	527	0.222715
K15024	-7	-0.997494	-1.86268	-0.132304	0.0238412	2.3403	0.885895	5.10615	0.0238412	FALSE	528	0.224281
K19510	3	2.12552	0.281551	3.96949	0.0238693	28.3802	7.96686e-05	5.1041	0.0238693	FALSE	529	0.224281
K09963	3	1.97308	0.260017	3.68615	0.0239796	16.979	0.00936064	5.09611	0.0239796	FALSE	530	0.224281
K03169	5	0.25733	0.0336241	0.481036	0.0241612	28.8324	6.54446e-05	5.08302	0.0241612	FALSE	532	0.224281
K08728	3	1.53362	0.200209	2.86704	0.0241805	7.80345	0.0990495	5.08164	0.0241805	FALSE	533	0.224281
K07724	5	1.80431	0.233111	3.3755	0.0244011	14.375	0.0257164	5.0659	0.0244011	FALSE	534	0.224281
K22393	5	1.96363	0.252004	3.67525	0.0245423	16.5227	0.00239232	5.05589	0.0245423	FALSE	535	0.224281
K00322	3	1.83453	0.23404	3.43503	0.0246676	17.1427	0.00877274	5.04707	0.0246676	FALSE	536	0.224281
K19005	3	1.65577	0.209966	3.10158	0.0247939	8.93081	0.0628524	5.03822	0.0247939	FALSE	538	0.224281
K00702	3	0.791172	0.10024	1.4821	0.0248121	18.5207	0.00505463	5.03695	0.0248121	FALSE	539	0.224281
K06158	-5	-0.179134	-0.335713	-0.022556	0.0249415	13.4217	0.0368071	5.02794	0.0249415	FALSE	545	0.224281
K06866	5	2.53426	0.316424	4.75209	0.0251171	35.4524	3.52147e-06	5.0158	0.0251171	FALSE	555	0.224281
K02931	5	0.0776426	0.00967507	0.14561	0.0251584	4.22208	0.646652	5.01295	0.0251584	FALSE	557	0.224281
K03291	3	1.64222	0.199648	3.0848	0.0256668	11.7843	0.0669583	4.97833	0.0256668	FALSE	562	0.227055
K15924	-5	-2.25185	-4.23024	-0.273455	0.0256897	24.8194	0.000368761	4.97679	0.0256897	FALSE	563	0.227055
K12368	7	2.71902	0.322726	5.11531	0.0261534	25.8575	0.000236674	4.94585	0.0261534	FALSE	565	0.230335
K07648	3	2.23564	0.260875	4.21041	0.0264947	23.115	0.000758868	4.92344	0.0264947	FALSE	567	0.232232
K12136	-4	-1.33962	-2.52302	-0.156208	0.0265088	8.79361	0.117585	4.92252	0.0265088	FALSE	568	0.232232
K10109	5	2.32027	0.268312	4.37223	0.0266746	18.8396	0.00444333	4.91175	0.0266746	FALSE	569	0.233274
K07688	4	2.05986	0.2356	3.88413	0.0268915	14.3749	0.0133954	4.89776	0.0268915	FALSE	570	0.234758
K06013	-4	-1.65306	-3.11805	-0.188068	0.0269961	10.4016	0.0646229	4.89106	0.0269961	FALSE	571	0.235258
K16138	5	1.3085	0.148205	2.4688	0.0270837	6.45826	0.373857	4.88547	0.0270837	FALSE	572	0.235609
K10778	3	2.58827	0.287294	4.88925	0.0274766	31.2408	2.28019e-05	4.86061	0.0274766	FALSE	573	0.23861
K12528	3	2.14869	0.236231	4.06116	0.0276609	18.0964	0.00599579	4.84908	0.0276609	FALSE	574	0.239792
K19117	-5	-0.932864	-1.76412	-0.10161	0.0278392	10.8486	0.0931703	4.838	0.0278392	FALSE	575	0.240918
K03720	5	1.20843	0.130284	2.28658	0.0280341	9.18741	0.163309	4.82597	0.0280341	FALSE	576	0.242184
K07286	3	2.29663	0.244363	4.34889	0.0282831	26.2777	0.000197623	4.81073	0.0282831	FALSE	577	0.24374
K09931	-6	-1.9142	-3.62504	-0.203357	0.0283123	14.1878	0.0144596	4.80895	0.0283123	FALSE	578	0.24374
K01039	3	1.40433	0.148614	2.66005	0.0283849	4.72732	0.316437	4.80454	0.0283849	FALSE	579	0.243943
K02407	3	1.07397	0.111597	2.03634	0.0287249	22.0785	0.00117184	4.78403	0.0287249	FALSE	581	0.245708
K07454	4	0.993902	0.10287	1.88493	0.0287978	2.68101	0.443464	4.77966	0.0287978	FALSE	582	0.245708
K01681	5	0.117418	0.0121446	0.222692	0.0288106	11.1322	0.0843759	4.7789	0.0288106	FALSE	583	0.245708
K02055	5	0.933095	0.0963179	1.76987	0.0288473	25.8847	0.000233924	4.7767	0.0288473	FALSE	584	0.245708
K03656	5	1.89731	0.195431	3.5992	0.0288865	17.8986	0.00649057	4.77436	0.0288865	FALSE	585	0.245708
K00930	5	0.0874706	0.00887899	0.166062	0.0291543	3.50798	0.742908	4.75848	0.0291543	FALSE	586	0.247563
K21908	-7	-1.20172	-2.28289	-0.120552	0.0293686	8.54292	0.200962	4.74588	0.0293686	FALSE	587	0.248916
K03669	3	2.42672	0.242831	4.6106	0.0294138	24.7377	0.000381822	4.74323	0.0294138	FALSE	588	0.248916
K20461	5	0.639619	0.0637921	1.21545	0.0294734	23.6261	0.000611751	4.73975	0.0294734	FALSE	589	0.248998
K09707	-4	-1.94121	-3.69001	-0.192414	0.0295843	19.33	0.00166818	4.73329	0.0295843	FALSE	590	0.249238
K03214	5	2.46239	0.243832	4.68094	0.029602	28.2368	8.47869e-05	4.73226	0.029602	FALSE	591	0.249238
K22424	4	1.60045	0.155564	3.04533	0.0299324	9.75364	0.0825245	4.71317	0.0299324	FALSE	592	0.251594
K05591	5	1.80213	0.173786	3.43047	0.0300719	14.3603	0.0258603	4.70518	0.0300719	FALSE	593	0.25234
K09023	5	1.74038	0.165835	3.31492	0.0302812	14.4478	0.025015	4.69326	0.0302812	FALSE	594	0.252994
K00892	3	1.62118	0.15415	3.0882	0.030318	12.371	0.054186	4.69117	0.030318	FALSE	595	0.252994
K00183	-3	-1.77635	-3.38412	-0.168576	0.0303519	16.1242	0.0131024	4.68925	0.0303519	FALSE	596	0.252994
K06166	-5	-2.11809	-4.03667	-0.199511	0.0304814	27.7615	0.000104194	4.68193	0.0304814	FALSE	597	0.252994
K21974	-3	-1.04671	-1.99493	-0.0984809	0.030501	7.68324	0.262241	4.68083	0.030501	FALSE	598	0.252994
K01911	5	0.445003	0.0418241	0.848183	0.0305195	5.32486	0.502872	4.67979	0.0305195	FALSE	599	0.252994
K03551	5	0.116768	0.0109621	0.222574	0.030539	24.9483	0.000349065	4.67869	0.030539	FALSE	600	0.252994
K02854	3	2.2526	0.211257	4.29394	0.0305566	20.8655	0.00193951	4.6777	0.0305566	FALSE	601	0.252994
K03337	-3	-1.07984	-2.06061	-0.0990719	0.0309318	6.8062	0.339143	4.65674	0.0309318	FALSE	602	0.255676
K09786	7	1.0592	0.0942451	2.02416	0.0314455	1.00072	0.985585	4.62848	0.0314455	FALSE	603	0.258825
K13888	5	2.68642	0.238174	5.13466	0.0315049	36.9757	1.78021e-06	4.62524	0.0315049	FALSE	604	0.258825
K11103	3	1.05715	0.093495	2.0208	0.0315455	6.89666	0.33051	4.62303	0.0315455	FALSE	605	0.258825
K00897	3	1.19292	0.105453	2.28038	0.0315533	4.76877	0.311856	4.6226	0.0315533	FALSE	606	0.258825
K12218	-3	-2.02768	-3.87679	-0.178564	0.031616	0.737356	0.691648	4.6192	0.031616	FALSE	607	0.258825
K04767	3	1.6565	0.145797	3.1672	0.0316249	12.928	0.0441945	4.61872	0.0316249	FALSE	608	0.258825
K00625	3	0.130061	0.0113917	0.24873	0.0317049	6.64297	0.35513	4.61438	0.0317049	FALSE	609	0.259054
K13788	3	2.45228	0.213767	4.6908	0.0317829	23.0812	0.000769741	4.61017	0.0317829	FALSE	610	0.259265
K09774	3	1.5521	0.13456	2.96964	0.0318719	11.583	0.0719442	4.60538	0.0318719	FALSE	611	0.259565
K07033	-3	-1.11269	-2.13113	-0.0942472	0.0322466	9.77855	0.134293	4.58534	0.0322466	FALSE	612	0.262188
K01069	-5	-0.0977934	-0.187363	-0.00822347	0.0323621	6.94474	0.325988	4.57921	0.0323621	FALSE	613	0.262698
K02067	-5	-0.561579	-1.07637	-0.046784	0.03251	42.0387	1.80672e-07	4.5714	0.03251	FALSE	614	0.263469
K06145	5	1.85636	0.153552	3.55916	0.0326219	18.9896	0.0041813	4.56551	0.0326219	FALSE	615	0.263946
K11258	5	2.14392	0.175471	4.11237	0.0327872	21.3847	0.00156428	4.55685	0.0327872	FALSE	616	0.264853
K04755	3	1.69606	0.138077	3.25405	0.0328701	14.5315	0.0242311	4.55253	0.0328701	FALSE	617	0.265091
K19334	5	1.63471	0.132101	3.13733	0.0329844	12.763	0.046958	4.54659	0.0329844	FALSE	618	0.265361
K03782	3	1.55463	0.124994	2.98426	0.0330624	10.392	0.109086	4.54255	0.0330624	FALSE	619	0.265361
K05802	3	1.78474	0.143286	3.4262	0.0330847	13.7075	0.0330801	4.54139	0.0330847	FALSE	620	0.265361
K00240	5	0.151821	0.0121633	0.291479	0.0331168	11.402	0.0767194	4.53973	0.0331168	FALSE	621	0.265361
K19427	3	1.5262	0.121016	2.93139	0.0332742	2.38101	0.304068	4.53161	0.0332742	FALSE	622	0.266194
K00427	4	3.26801	0.253789	6.28223	0.0335876	51.2019	7.863e-10	4.51557	0.0335876	FALSE	623	0.26827
K09019	3	1.59366	0.123032	3.06428	0.0336757	12.0694	0.0604379	4.51109	0.0336757	FALSE	624	0.268542
K06891	3	1.12007	0.0853109	2.15483	0.0338752	9.30568	0.157103	4.50099	0.0338752	FALSE	625	0.269701
K03072	3	1.81712	0.136699	3.49754	0.0340564	16.9113	0.00961495	4.49187	0.0340564	FALSE	626	0.270284
K03645	5	2.47593	0.186251	4.76562	0.0340571	24.4702	0.000427828	4.49183	0.0340571	FALSE	627	0.270284
K02044	5	1.18109	0.0870812	2.2751	0.034347	16.8818	0.00972747	4.47735	0.034347	FALSE	629	0.270902
K15724	3	1.64053	0.120945	3.16012	0.0343483	15.3939	0.0174044	4.47728	0.0343483	FALSE	630	0.270902
K03750	5	0.87989	0.0648481	1.69493	0.0343527	50.4062	3.89713e-09	4.47706	0.0343527	FALSE	631	0.270902
K07318	4	3.76887	0.275014	7.26273	0.0344948	15.5537	0.00139968	4.47001	0.0344948	FALSE	632	0.271592
K00662	5	0.969231	0.0685268	1.86994	0.0349376	1.68677	0.79312	4.44822	0.0349376	FALSE	634	0.273606
K06348	3	2.83071	0.199271	5.46214	0.0349976	7.2285	0.0269371	4.44529	0.0349976	FALSE	635	0.273606
K03732	5	1.60375	0.112495	3.095	0.0350468	15.1176	0.0193614	4.44289	0.0350468	FALSE	636	0.273606
K03212	3	1.43218	0.100365	2.76399	0.0350599	10.77	0.0957501	4.44226	0.0350599	FALSE	637	0.273606
K05776	3	1.58139	0.110053	3.05273	0.0351554	11.066	0.0863576	4.43761	0.0351554	FALSE	639	0.273761
K13654	4	2.25803	0.154302	4.36177	0.0354028	20.0061	0.00124642	4.42564	0.0354028	FALSE	640	0.275257
K07387	5	2.14665	0.144229	4.14906	0.0356291	22.3307	0.00105463	4.41477	0.0356291	FALSE	641	0.276035
K03402	5	0.0794665	0.00530984	0.153623	0.0357022	5.16924	0.522298	4.41127	0.0357022	FALSE	643	0.276035
K03632	3	2.90304	0.192648	5.61342	0.0357928	62.5227	1.38078e-11	4.40695	0.0357928	FALSE	644	0.276035
K01267	-3	-0.176382	-0.341095	-0.0116692	0.0358329	19.5079	0.00338651	4.40504	0.0358329	FALSE	645	0.276035
K07285	5	1.77457	0.116549	3.4326	0.0359283	14.0921	0.0286242	4.4005	0.0359283	FALSE	646	0.276035
K18581	-7	-2.27017	-4.3915	-0.148844	0.0359506	21.0115	0.00182591	4.39944	0.0359506	FALSE	648	0.276035
K14090	4	1.44607	0.0944368	2.79771	0.0360021	12.6095	0.0273267	4.397	0.0360021	FALSE	649	0.276035
K07290	3	1.86657	0.120937	3.6122	0.0361044	15.665	0.0156697	4.39217	0.0361044	FALSE	650	0.276393
K00697	3	1.42999	0.0905426	2.76943	0.0363981	8.42173	0.208805	4.37835	0.0363981	FALSE	651	0.278214
K07223	5	1.83285	0.110927	3.55478	0.0369582	17.3741	0.00800231	4.35234	0.0369582	FALSE	652	0.282062
K22585	-3	-1.54454	-2.99754	-0.0915468	0.03721	2.98803	0.224469	4.34077	0.03721	FALSE	654	0.283115
K02412	3	0.685361	0.0396338	1.33109	0.0375014	26.7404	0.000161957	4.3275	0.0375014	FALSE	655	0.284078
K05365	3	1.77397	0.102241	3.44571	0.0375408	13.8558	0.0312889	4.32571	0.0375408	FALSE	656	0.284078
K06212	7	1.06956	0.0613862	2.07773	0.0375895	3.37251	0.760847	4.3235	0.0375895	FALSE	657	0.284078
K07349	5	2.64666	0.151682	5.14163	0.0376064	27.7148	0.000106321	4.32274	0.0376064	FALSE	658	0.284078
K10110	3	1.58704	0.0905686	3.08351	0.0376556	12.6244	0.0494033	4.32051	0.0376556	FALSE	659	0.284078
K12206	-3	-1.14997	-2.23459	-0.0653508	0.0377042	3.99473	0.406719	4.31832	0.0377042	FALSE	660	0.284078
K01881	3	0.0891569	0.00505252	0.173261	0.0377363	11.1535	0.0837479	4.31687	0.0377363	FALSE	661	0.284078
K22043	3	0.979077	0.0542383	1.90391	0.037995	0.00249208	0.998755	4.30525	0.037995	FALSE	664	0.284734
K10439	-5	-0.256561	-0.499056	-0.0140661	0.0381115	18.4504	0.00519982	4.30004	0.0381115	FALSE	665	0.285177
K13651	3	2.34103	0.126563	4.5555	0.0382672	16.0604	0.00293923	4.29311	0.0382672	FALSE	666	0.285912
K00681	3	1.42044	0.0756066	2.76528	0.038438	49.4624	6.02455e-09	4.28553	0.038438	FALSE	667	0.286758
K02423	3	2.07641	0.109886	4.04294	0.0385008	24.0566	0.00050989	4.28276	0.0385008	FALSE	668	0.286796
K18800	5	1.59796	0.0804826	3.11543	0.0390258	12.9684	0.043541	4.25975	0.0390258	FALSE	669	0.290272
K07357	5	2.23099	0.111699	4.35028	0.0390874	19.7291	0.00309412	4.25706	0.0390874	FALSE	670	0.290297
K01271	5	1.90595	0.0947699	3.71713	0.0391584	28.616	7.19075e-05	4.25398	0.0391584	FALSE	671	0.29039
K09474	-5	-1.15804	-2.25901	-0.0570751	0.0392487	38.2092	1.0224e-06	4.25007	0.0392487	FALSE	672	0.290414
K04078	3	0.085594	0.00420632	0.166982	0.0392783	1.46552	0.961752	4.24879	0.0392783	FALSE	673	0.290414
K03823	-5	-0.350973	-0.685192	-0.0167549	0.039569	31.1069	2.41851e-05	4.23627	0.039569	FALSE	674	0.291912
K01096	5	1.05657	0.0502903	2.06285	0.0395982	5.79493	0.44655	4.23502	0.0395982	FALSE	675	0.291912
K08358	-4	-1.24439	-2.43014	-0.0586441	0.0396959	2.62697	0.452782	4.23083	0.0396959	FALSE	676	0.2922
K10108	5	2.45001	0.114043	4.78598	0.0398163	34.3914	5.65222e-06	4.2257	0.0398163	FALSE	677	0.292653
K19155	3	2.57139	0.118033	5.02474	0.0399506	38.9402	7.35347e-07	4.21998	0.0399506	FALSE	678	0.293207
K00561	-3	-0.557128	-1.08941	-0.0248491	0.0402218	5.63168	0.465686	4.2085	0.0402218	FALSE	679	0.294762
K00209	3	0.599019	0.0261828	1.17186	0.0404085	8.24718	0.220548	4.20065	0.0404085	FALSE	680	0.295695
K07023	-3	-0.202881	-0.397003	-0.00875934	0.0405205	12.0949	0.0598848	4.19596	0.0405205	FALSE	681	0.296079
K03181	3	2.46554	0.105054	4.82602	0.0406392	35.0601	4.19556e-06	4.191	0.0406392	FALSE	682	0.296511
K13643	3	1.69239	0.0694708	3.31531	0.0409671	15.0207	0.0200967	4.17737	0.0409671	FALSE	683	0.298466
K10537	3	2.11872	0.0811468	4.1563	0.0415479	23.7594	0.00057824	4.15353	0.0415479	FALSE	685	0.301814
K03814	-3	-1.12608	-2.21168	-0.0404882	0.0420462	30.0028	3.92606e-05	4.13334	0.0420462	FALSE	686	0.304558
K16301	3	2.0026	0.0719857	3.93322	0.0420481	20.6771	0.00209636	4.13327	0.0420481	FALSE	687	0.304558
K03675	3	1.21006	0.0430812	2.37704	0.0421213	6.43116	0.376661	4.13032	0.0421213	FALSE	688	0.304645
K14051	3	2.66911	0.092164	5.24605	0.0423503	38.2433	1.00678e-06	4.12115	0.0423503	FALSE	689	0.305856
K05819	4	2.32926	0.0790542	4.57947	0.0424765	21.1196	0.000768982	4.11612	0.0424765	FALSE	690	0.306323
K05982	5	3.17261	0.0992065	6.24601	0.0430495	56.6086	2.19248e-10	4.09346	0.0430495	FALSE	691	0.309493
K06980	5	1.71386	0.0533073	3.37441	0.0430852	17.0834	0.00898145	4.09206	0.0430852	FALSE	692	0.309493
K02742	3	1.35577	0.0420597	2.66949	0.0431026	9.70526	0.137626	4.09137	0.0431026	FALSE	693	0.309493
K02610	5	1.83111	0.056111	3.6061	0.0431844	10.0683	0.0392921	4.08817	0.0431844	FALSE	694	0.309633
K05540	5	1.56327	0.0470463	3.07948	0.0433026	15.2385	0.0184808	4.08355	0.0433026	FALSE	695	0.310034
K09775	5	1.42054	0.0405278	2.80055	0.0436409	20.84	0.00196005	4.0704	0.0436409	FALSE	696	0.312007
K18898	3	1.33018	0.0362066	2.62415	0.043925	7.72144	0.25923	4.05944	0.043925	FALSE	697	0.313588
K01429	5	2.45016	0.0630777	4.83725	0.0442457	40.5065	3.62169e-07	4.04716	0.0442457	FALSE	698	0.315425
K03189	5	1.77515	0.0448675	3.50543	0.0443479	29.7697	4.34752e-05	4.04327	0.0443479	FALSE	699	0.315701
K05910	3	2.30271	0.0574517	4.54798	0.044419	24.2916	6.98132e-05	4.04056	0.044419	FALSE	700	0.315755
K08234	5	1.40976	0.0344154	2.7851	0.0445362	36.8643	1.87145e-06	4.03612	0.0445362	FALSE	701	0.315835
K02600	3	0.0920616	0.00216009	0.181963	0.0447436	6.96028	0.324536	4.02828	0.0447436	FALSE	704	0.316256
K04567	5	0.163067	0.00361439	0.322519	0.0450281	12.0882	0.0600289	4.01759	0.0450281	FALSE	706	0.317312
K03784	-5	-0.471121	-0.932094	-0.0101481	0.0451653	22.1906	0.00111822	4.01246	0.0451653	FALSE	708	0.317312
K02170	5	1.31776	0.0281062	2.60741	0.0452118	11.526	0.0734168	4.01072	0.0452118	FALSE	709	0.317312
K00041	3	0.250306	0.00517587	0.495436	0.0453549	22.0923	0.00116511	4.00539	0.0453549	FALSE	710	0.317867
K07300	3	1.88518	0.0375508	3.73282	0.0455221	18.5984	0.00489847	3.99919	0.0455221	FALSE	711	0.318591
K18968	5	2.12783	0.0414946	4.21416	0.0456143	19.5298	0.00335651	3.99578	0.0456143	FALSE	712	0.318733
K02822	3	1.12238	0.0216014	2.22315	0.0456705	17.232	0.00846722	3.99371	0.0456705	FALSE	713	0.318733
K22011	-3	-1.43259	-2.83961	-0.0255728	0.0459789	3.23219	0.198673	3.98237	0.0459789	FALSE	714	0.320436
K01848	-3	-1.44307	-2.86351	-0.0226217	0.0464613	12.1573	0.058551	3.96479	0.0464613	FALSE	717	0.32215
K00373	3	1.5201	0.0236754	3.01653	0.0464838	12.973	0.0434661	3.96397	0.0464838	FALSE	718	0.32215
K02297	3	2.21898	0.030692	4.40727	0.0468722	29.6032	4.67581e-05	3.94997	0.0468722	FALSE	720	0.323939
K03746	3	1.88997	0.0246092	3.75534	0.0470532	24.291	0.000461643	3.94349	0.0470532	FALSE	721	0.324739
K03319	5	1.56217	0.0198731	3.10447	0.0471201	12.9347	0.0440842	3.94109	0.0471201	FALSE	722	0.32475
K02074	5	3.34555	0.0390923	6.652	0.0473522	62.3942	1.46653e-11	3.93283	0.0473522	FALSE	723	0.325898
K08484	3	1.30838	0.0124661	2.60429	0.0478365	8.05459	0.234131	3.91572	0.0478365	FALSE	724	0.328777
K08351	3	2.57531	0.01753	5.1331	0.0484504	40.6597	3.37874e-07	3.89429	0.0484504	FALSE	725	0.330932
K11744	3	1.05715	0.00711508	2.10719	0.0484677	1.94916	0.924315	3.89369	0.0484677	FALSE	727	0.330932
K01423	3	1.51151	0.0100431	3.01298	0.0484871	12.4099	0.053425	3.89302	0.0484871	FALSE	728	0.330932
K05594	7	0.997845	0.00661024	1.98908	0.0484916	5.18982	0.519708	3.89286	0.0484916	FALSE	729	0.330932
K02806	3	1.44953	0.00841827	2.89064	0.0486766	15.5399	0.0164487	3.88647	0.0486766	FALSE	730	0.330932
K09728	-3	-1.40753	-2.80709	-0.00796485	0.0487104	3.05738	0.216819	3.88531	0.0487104	FALSE	732	0.330932
K00247	5	2.1222	0.0116511	4.23275	0.0487486	31.5974	1.94884e-05	3.88399	0.0487486	FALSE	733	0.330932
K15830	3	1.93278	0.00984153	3.85571	0.0488389	19.5691	0.003303	3.88088	0.0488389	FALSE	734	0.331093
K07354	5	1.72169	0.00765895	3.43572	0.048985	16.5541	0.0110694	3.87587	0.048985	FALSE	735	0.331632
K15598	5	0.851925	0.00328357	1.70057	0.0491201	12.0462	0.0609464	3.87124	0.0491201	FALSE	736	0.331754
K21512	3	1.2345	0.00467018	2.46432	0.0491363	7.88643	0.246542	3.87069	0.0491363	FALSE	737	0.331754
K00101	3	2.24116	0.00270916	4.47961	0.0497234	37.2109	1.60179e-06	3.85076	0.0497234	FALSE	738	0.333171
K22130	3	1.03653	0.00122259	2.07183	0.0497301	7.42036	0.283714	3.85054	0.0497301	FALSE	739	0.333171
K05774	3	1.58566	0.00178605	3.16954	0.0497422	15.0417	0.0199346	3.85013	0.0497422	FALSE	740	0.333171
K02019	5	0.685779	0.000768751	1.37079	0.0497434	25.4389	0.000283116	3.85009	0.0497434	FALSE	741	0.333171
K09781	3	1.50805	0.00154174	3.01456	0.049766	12.0663	0.0605068	3.84933	0.049766	FALSE	742	0.333171
K08352	-4	-1.16778	-2.33442	-0.00114278	0.049776	1.96624	0.579442	3.84899	0.049776	FALSE	743	0.333171
K01085	5	2.16666	0.00115846	4.33216	0.0498776	28.0917	9.03002e-05	3.84557	0.0498776	FALSE	744	0.333171
K22927	-3	-0.298452	-0.596751	-0.000153996	0.0498818	34.8934	4.51938e-06	3.84543	0.0498818	FALSE	745	0.333171
