# Supplementary material for: Cross-cohort gut microbiome associations with immune checkpoint inhibitor response in advanced melanoma
Source: Nat Med. 2022 Feb 28;28(3):535–44. doi: 10.1038/s41591-022-01695-5 (PMC8938272; doi:10.1038/s41591-022-01695-5)
Supplement: Supplementary file 11 — Meta-analysis using ORR and level 4 enzyme category relative abundances. [file 41591_2022_1695_MOESM11_ESM.xlsx]

## Sheet: deseq2_poscounts
EC	signcon	randomSummary	randomCi.lb	randomCi.ub	randomP	het_QE	het_QEp	het_QM	het_QMp	error	rank	AdjP
1.6.99.3	-9	-0.250652	-0.369255	-0.132049	3.44093e-05	10.7676	0.215221	17.1573	3.44093e-05	FALSE	2	0.0421858
3.2.1.6	7	1.01332	0.502551	1.52409	0.000100913	12.226	0.141403	15.1195	0.000100913	FALSE	3	0.0641734
2.6.1.21	-9	-0.44456	-0.669159	-0.219962	0.000104687	12.721	0.121817	15.0502	0.000104687	FALSE	4	0.0641734
5.2.1.5	7	1.18949	0.568577	1.81041	0.000173536	8.58123	0.378844	14.0979	0.000173536	FALSE	5	0.0783092
3.4.21.19	-8	-2.32956	-3.55371	-1.10541	0.000191621	15.2439	0.0329973	13.9115	0.000191621	FALSE	6	0.0783092
1.1.1.262	-7	-0.171675	-0.264142	-0.0792079	0.000273826	7.76508	0.456748	13.2414	0.000273826	FALSE	7	0.0959173
1.1.1.26	5	0.497705	0.190081	0.805329	0.00151902	8.91699	0.349347	10.0554	0.00151902	FALSE	9	0.413848
4.2.1.68	6	1.39213	0.520819	2.26344	0.00173905	12.2228	0.093467	9.80641	0.00173905	FALSE	10	0.426415
4.6.1.1	-7	-0.265588	-0.434924	-0.0962522	0.00211191	12.4783	0.131106	9.44963	0.00211191	FALSE	11	0.431653
3.4.14.5	-7	-0.470683	-0.770793	-0.170573	0.00211249	17.1419	0.0286646	9.44913	0.00211249	FALSE	12	0.431653
3.6.3.41	-5	-0.258721	-0.425356	-0.0920856	0.00234175	16.3507	0.0376274	9.2603	0.00234175	FALSE	13	0.44169
1.1.1.4	5	0.600835	0.206616	0.995055	0.00281539	13.8362	0.0861358	8.92341	0.00281539	FALSE	14	0.493095
3.1.1.31	-5	-0.144922	-0.243821	-0.0460231	0.00407832	7.63837	0.469568	8.24861	0.00407832	FALSE	16	0.623672
2.3.1.57	-7	-0.234921	-0.396279	-0.0735627	0.00432399	24.9524	0.00158369	8.14249	0.00432399	FALSE	17	0.623672
4.2.2.17	5	0.704441	0.198266	1.21062	0.00637828	39.2234	4.46769e-06	7.4402	0.00637828	FALSE	18	0.85402
1.12.98.1	6	1.93789	0.525183	3.35059	0.00717533	#N/A	#N/A	7.22855	0.00717533	FALSE	20	0.876329
3.2.1.54	-5	-0.299248	-0.518717	-0.0797785	0.00753055	27.6738	0.000540423	7.14185	0.00753055	FALSE	21	0.876329
3.1.5.1	-3	-0.183425	-0.318685	-0.0481661	0.00786266	15.7299	0.0464132	7.06449	0.00786266	FALSE	22	0.876329
6.3.5.9	-7	-0.257271	-0.449398	-0.0651434	0.00867721	9.10917	0.33317	6.88809	0.00867721	FALSE	23	0.895049
3.6.5.3	7	0.334637	0.0844222	0.584851	0.00876068	29.3455	0.000275728	6.87098	0.00876068	FALSE	24	0.895049
4.1.1.44	7	0.895339	0.210981	1.5797	0.0103414	38.9296	5.06534e-06	6.57513	0.0103414	FALSE	25	1
1.2.1.9	7	0.967952	0.217353	1.71855	0.0114872	23.7273	0.00254582	6.38835	0.0114872	FALSE	26	1
1.10.3.9	5	1.44776	0.309261	2.58626	0.0126895	5.9006	0.434417	6.21189	0.0126895	FALSE	27	1
4.4.1.37	3	2.01573	0.42526	3.60619	0.0129908	0.629728	0.729888	6.17036	0.0129908	FALSE	28	1
3.5.1.30	5	1.58767	0.316926	2.85842	0.014334	#N/A	#N/A	5.99654	0.014334	FALSE	29	1
5.99.1.4	3	2.2952	0.455018	4.13539	0.0145013	2.29026	0.318183	5.97606	0.0145013	FALSE	30	1
2.5.1.147	5	1.33995	0.258191	2.42171	0.0151923	23.1868	0.00313248	5.89403	0.0151923	FALSE	31	1
4.2.1.24	3	0.163721	0.0315352	0.295906	0.0152013	20.822	0.00763573	5.89299	0.0152013	FALSE	32	1
2.7.8.6	-5	-0.465392	-0.841414	-0.08937	0.015275	60.7251	3.35844e-10	5.88447	0.015275	FALSE	33	1
6.1.1.24	3	0.872209	0.166192	1.57823	0.015464	11.5684	0.171522	5.86282	0.015464	FALSE	34	1
1.6.99.n1	5	1.6507	0.307472	2.99392	0.0160134	3.59804	0.463129	5.8014	0.0160134	FALSE	35	1
3.4.21.26	5	0.624062	0.11363	1.13449	0.0165623	11.7962	0.160531	5.74217	0.0165623	FALSE	36	1
1.1.99.38	7	1.51983	0.276503	2.76316	0.0165824	20.4465	0.00877269	5.74004	0.0165824	FALSE	37	1
1.1.1.244	5	0.349208	0.0632956	0.63512	0.0166719	15.451	0.0509476	5.73058	0.0166719	FALSE	38	1
3.2.1.14	-5	-0.247068	-0.450511	-0.0436253	0.017301	21.1757	0.00669502	5.66558	0.017301	FALSE	39	1
4.1.1.33	5	0.576846	0.0951823	1.05851	0.0189112	16.0169	0.0421394	5.5097	0.0189112	FALSE	40	1
3.2.1.24	7	0.437339	0.0682263	0.806452	0.02022	13.5754	0.0935251	5.3928	0.02022	FALSE	41	1
2.4.2.6	6	1.10582	0.171555	2.04008	0.0203483	#N/A	#N/A	5.38176	0.0203483	FALSE	42	1
4.1.2.43	5	1.0963	0.162461	2.03013	0.0213948	82.5927	1.46794e-14	5.29434	0.0213948	FALSE	43	1
1.1.1.51	5	0.917368	0.130545	1.70419	0.0223041	33.3738	5.27312e-05	5.22191	0.0223041	FALSE	44	1
2.1.1.56	4	1.63806	0.211238	3.06489	0.0244406	6.73292	0.241273	5.06309	0.0244406	FALSE	45	1
3.6.3.6	5	1.49054	0.189118	2.79195	0.0247822	27.8278	0.00050812	5.03904	0.0247822	FALSE	46	1
2.4.1.129	-5	-0.128669	-0.241082	-0.0162562	0.0248711	21.4857	0.00596317	5.03284	0.0248711	FALSE	47	1
1.1.1.218	5	0.757241	0.0884622	1.42602	0.026472	30.8747	0.000147903	4.92492	0.026472	FALSE	49	1
2.7.1.1	5	1.42993	0.165304	2.69456	0.0266807	#N/A	#N/A	4.91135	0.0266807	FALSE	50	1
3.5.2.9	-5	-0.25978	-0.491456	-0.0281045	0.0279686	54.5056	5.50748e-09	4.83	0.0279686	FALSE	51	1
1.2.1.70	3	0.147787	0.0150298	0.280544	0.0291201	19.9534	0.0105137	4.7605	0.0291201	FALSE	52	1
2.3.2.13	-5	-1.20321	-2.28984	-0.116585	0.0299879	17.0743	0.0293443	4.70998	0.0299879	FALSE	54	1
4.2.1.39	5	1.38154	0.127015	2.63607	0.0308967	#N/A	#N/A	4.65869	0.0308967	FALSE	55	1
3.2.1.11	5	0.434521	0.0382354	0.830807	0.0316289	13.1877	0.105554	4.6185	0.0316289	FALSE	56	1
6.4.1.7	-5	-0.17922	-0.34303	-0.01541	0.0320055	9.25152	0.321524	4.5982	0.0320055	FALSE	57	1
3.5.2.12	7	1.11907	0.0929064	2.14524	0.0325643	24.0522	0.00224604	4.56854	0.0325643	FALSE	58	1
2.5.1.76	3	0.388769	0.0283628	0.749176	0.0344976	7.53736	0.479913	4.46987	0.0344976	FALSE	59	1
3.1.3.11	-5	-0.100668	-0.194503	-0.00683387	0.0354914	33.2521	5.54674e-05	4.42137	0.0354914	FALSE	60	1
5.4.3.3	5	0.97463	0.0632562	1.886	0.0360822	13.0161	0.111298	4.39322	0.0360822	FALSE	61	1
4.1.1.77	3	2.32576	0.149679	4.50184	0.0361908	110.088	3.6528e-20	4.38809	0.0361908	FALSE	62	1
2.1.1.171	-5	-0.121199	-0.234956	-0.00744236	0.0367806	23.0101	0.0033513	4.36054	0.0367806	FALSE	63	1
4.99.1.12	5	0.269393	0.0164142	0.522373	0.0368761	37.1441	1.08273e-05	4.35612	0.0368761	FALSE	64	1
5.3.1.5	-3	-0.0996386	-0.194486	-0.00479062	0.0394982	11.5597	0.171957	4.23931	0.0394982	FALSE	66	1
2.8.4.1	5	0.973439	0.0393395	1.90754	0.0411012	17.2385	0.0277188	4.17184	0.0411012	FALSE	67	1
2.1.1.216	5	0.999603	0.0401891	1.95902	0.041145	19.7871	0.0111723	4.17003	0.041145	FALSE	68	1
2.3.1.274	3	0.641015	0.0221065	1.25992	0.0423595	45.5523	2.8912e-07	4.12078	0.0423595	FALSE	69	1
4.2.1.112	5	1.20979	0.0381848	2.38139	0.0429863	#N/A	#N/A	4.09594	0.0429863	FALSE	70	1
1.5.1.12	8	1.08391	0.02022	2.1476	0.0458011	2.48586	0.928158	3.98889	0.0458011	FALSE	72	1
3.5.4.41	5	1.11898	0.0138449	2.22412	0.0471981	23.4166	0.00286857	3.93831	0.0471981	FALSE	73	1
3.2.1.31	-5	-0.141496	-0.282082	-0.000910626	0.0485344	16.0948	0.041043	3.89139	0.0485344	FALSE	74	1
3.5.4.32	5	0.393448	0.000346251	0.786551	0.0497985	6.46203	0.595622	3.84823	0.0497985	FALSE	75	1

## Sheet: deseq2_poscounts_zb
EC	signcon	randomSummary	randomCi.lb	randomCi.ub	randomP	het_QE	het_QEp	het_QM	het_QMp	error	rank	AdjP
1.1.1.210	4	2.86265	1.94967	3.77563	7.97389e-10	3.93236	0.559195	37.7665	7.97389e-10	FALSE	15	1.14214e-07
5.1.2.1	3	1.96889	1.38743	2.55034	3.20792e-11	0.0298912	0.985166	44.0457	3.20792e-11	FALSE	18	4.88205e-09
3.4.11.15	4	2.30113	1.11401	3.48824	0.000145146	4.54275	0.474184	14.4342	0.000145146	FALSE	27	0.0104473
2.7.1.41	8	0.922755	0.507575	1.33794	1.32401e-05	19.5497	0.00662904	18.9756	1.32401e-05	FALSE	31	0.00134332
2.4.2.6	8	1.05258	0.468602	1.63656	0.000411351	#N/A	#N/A	12.4799	0.000411351	FALSE	34	0.027483
1.1.1.219	-3	-1.14948	-1.795	-0.503959	0.000482821	4.33203	0.631839	12.1809	0.000482821	FALSE	35	0.0309387
2.6.1.21	-9	-0.433165	-0.656658	-0.209672	0.000145441	15.7008	0.0468679	14.4303	0.000145441	FALSE	36	0.0104473
2.4.1.166	6	2.01929	0.851647	3.18693	0.000700184	16.0029	0.00683582	11.4888	0.000700184	FALSE	37	0.0437166
1.6.99.3	-9	-0.250132	-0.369333	-0.13093	3.90947e-05	10.6955	0.219558	16.9148	3.90947e-05	FALSE	38	0.00366137
1.1.1.262	-7	-0.169592	-0.263789	-0.0753945	0.000417606	7.63831	0.469574	12.4517	0.000417606	FALSE	40	0.027483
3.4.14.5	-7	-0.484785	-0.774798	-0.194773	0.00105186	22.3271	0.0043446	10.734	0.00105186	FALSE	41	0.0624701
1.14.13.149	-5	-1.02092	-1.63893	-0.402916	0.00120461	31.6227	1.92719e-05	10.4833	0.00120461	FALSE	42	0.0698388
3.5.99.3	9	0.340992	0.128342	0.553642	0.00167301	10.4675	0.233735	9.87763	0.00167301	FALSE	43	0.0947389
3.2.1.24	7	0.502183	0.183683	0.820682	0.00199951	18.6697	0.0167293	9.54998	0.00199951	FALSE	45	0.106105
3.6.3.41	-5	-0.258051	-0.421754	-0.0943485	0.00200445	16.0208	0.0420831	9.54545	0.00200445	FALSE	46	0.106105
3.5.1.118	-3	-10.0173	-16.5601	-3.47463	0.00269238	2.91373	0.232965	9.00503	0.00269238	FALSE	48	0.136582
4.6.1.1	-7	-0.254628	-0.42231	-0.086946	0.00291809	12.5664	0.127667	8.85799	0.00291809	FALSE	49	0.145011
3.2.1.11	7	0.960852	0.320842	1.60086	0.00325566	60.2893	4.08997e-10	8.65835	0.00325566	FALSE	51	0.155442
6.3.5.9	-5	-0.271924	-0.453507	-0.0903409	0.00333459	9.98664	0.265965	8.61471	0.00333459	FALSE	52	0.156148
4.2.1.68	8	1.86456	0.60998	3.11914	0.00358086	150.424	3.30794e-29	8.485	0.00358086	FALSE	53	0.164214
1.5.99.6	-3	-10.0663	-16.8518	-3.28087	0.0036417	2.81546	0.244698	8.45436	0.0036417	FALSE	54	0.164214
1.1.1.393	6	1.67296	0.537066	2.80886	0.00389357	101.101	6.38997e-19	8.33279	0.00389357	FALSE	55	0.169394
3.1.1.31	-5	-0.146158	-0.245402	-0.0469147	0.00389572	7.17098	0.518303	8.33179	0.00389572	FALSE	56	0.169394
2.3.1.57	-7	-0.235288	-0.396869	-0.0737061	0.00431711	24.719	0.00173439	8.14538	0.00431711	FALSE	57	0.182359
4.1.1.33	5	0.711014	0.222399	1.19963	0.00434366	43.1768	8.13595e-07	8.13426	0.00434366	FALSE	58	0.182359
4.1.2.51	-5	-11.2577	-19.1724	-3.34303	0.00530637	2730.79	0	7.77195	0.00530637	FALSE	59	0.219
3.4.21.72	-5	-1.74372	-2.98232	-0.505128	0.00579285	196.356	3.74117e-38	7.61364	0.00579285	FALSE	60	0.235093
1.2.1.9	9	1.4109	0.38687	2.43492	0.00692511	64.1525	7.09691e-11	7.29229	0.00692511	FALSE	61	0.275874
3.2.1.54	-5	-0.299811	-0.517795	-0.0818264	0.0070243	26.0883	0.00101437	7.26675	0.0070243	FALSE	62	0.275874
1.1.1.87	-5	-1.00363	-1.73485	-0.272405	0.00714274	16.3724	0.0118889	7.23672	0.00714274	FALSE	63	0.276072
5.1.1.4	-5	-0.406593	-0.707759	-0.105428	0.00814309	30.8855	0.000147253	7.00173	0.00814309	FALSE	64	0.308599
3.6.5.3	7	0.333355	0.0857123	0.580998	0.0083315	28.0009	0.000474069	6.9608	0.0083315	FALSE	65	0.308599
3.1.5.1	-3	-0.182722	-0.318531	-0.0469124	0.00836449	15.7211	0.0465504	6.95372	0.00836449	FALSE	66	0.308599
2.5.1.76	7	0.717233	0.174166	1.2603	0.00963838	50.1454	3.83205e-08	6.70054	0.00963838	FALSE	67	0.35029
3.5.4.23	4	2.11897	0.502157	3.73579	0.0102081	297.878	1.71769e-60	6.59821	0.0102081	FALSE	68	0.364364
3.5.2.12	6	1.23323	0.290805	2.17565	0.0103249	#N/A	#N/A	6.57796	0.0103249	FALSE	69	0.364364
1.12.2.1	-6	-0.818928	-1.45487	-0.182987	0.0116051	45.6767	1.01041e-07	6.37022	0.0116051	FALSE	70	0.403693
3.4.21.26	5	0.621023	0.132993	1.10905	0.0126287	45.2275	3.33211e-07	6.2204	0.0126287	FALSE	71	0.433109
5.99.1.4	3	3.03393	0.631753	5.43611	0.013308	1.4952	0.473501	6.1277	0.013308	FALSE	72	0.45007
6.4.1.7	-5	-0.202479	-0.364026	-0.0409315	0.0140273	10.9001	0.207424	6.0347	0.0140273	FALSE	73	0.467897
4.2.1.24	3	0.164271	0.0316214	0.29692	0.0152164	20.2818	0.00932089	5.89123	0.0152164	FALSE	74	0.49573
2.7.1.195	-5	-1.77807	-3.21461	-0.341532	0.0152689	33.2705	1.05142e-06	5.88517	0.0152689	FALSE	75	0.49573
2.7.8.6	-5	-0.464667	-0.841322	-0.0880122	0.0156084	59.1184	6.93915e-10	5.84646	0.0156084	FALSE	76	0.500086
3.2.1.14	-5	-0.247001	-0.450054	-0.0439487	0.0171173	20.86	0.00752872	5.68431	0.0171173	FALSE	77	0.541306
3.2.1.64	7	0.682041	0.112871	1.25121	0.018842	49.7573	4.55002e-08	5.51612	0.018842	FALSE	78	0.588208
2.4.1.129	-5	-0.129832	-0.241192	-0.0184725	0.0223078	19.7526	0.0113136	5.22162	0.0223078	FALSE	79	0.687587
4.2.2.17	3	0.596877	0.0787833	1.11497	0.0239454	59.0278	7.22833e-10	5.09858	0.0239454	FALSE	81	0.719841
7.2.2.5	4	1.61438	0.185674	3.04309	0.0267821	18.3783	0.00250778	4.9048	0.0267821	FALSE	82	0.79377
3.5.2.9	-5	-0.260979	-0.493352	-0.0286066	0.0277184	55.8504	3.01658e-09	4.8455	0.0277184	FALSE	83	0.79377
2.7.8.25	-3	-1.05022	-1.98562	-0.114824	0.0277673	1.5375	0.819979	4.84246	0.0277673	FALSE	84	0.79377
1.2.1.60	-4	-1.23789	-2.34051	-0.135283	0.0277759	118.521	1.5569e-22	4.84192	0.0277759	FALSE	85	0.79377
2.3.1.274	3	0.699507	0.0754141	1.3236	0.0280346	56.3182	2.44565e-09	4.82594	0.0280346	FALSE	86	0.79377
4.1.1.73	-4	-2.41811	-4.58577	-0.250451	0.0287851	#N/A	#N/A	4.78042	0.0287851	FALSE	87	0.805651
1.2.1.70	3	0.149395	0.0141789	0.284612	0.0303504	19.8948	0.0107413	4.68933	0.0303504	FALSE	88	0.839811
4.3.1.23	4	8.36361	0.767564	15.9597	0.0309267	1338.32	3.18322e-287	4.65702	0.0309267	FALSE	89	0.846142
3.6.3.23	3	0.6205	0.0528826	1.18812	0.032148	56.8576	1.91967e-09	4.59059	0.032148	FALSE	91	0.860223
2.4.1.289	-3	-0.871378	-1.67106	-0.0716948	0.0327053	108.743	6.90205e-20	4.56114	0.0327053	FALSE	92	0.865624
1.12.98.1	3	7.97049	0.531431	15.4095	0.0357306	#N/A	#N/A	4.40992	0.0357306	FALSE	93	0.932723
4.99.1.12	5	0.268577	0.0175336	0.51962	0.0360065	36.4744	1.43743e-05	4.39679	0.0360065	FALSE	94	0.932723
1.9.6.1	-3	-0.331638	-0.643179	-0.0200978	0.0369421	39.821	3.45934e-06	4.35308	0.0369421	FALSE	95	0.934997
3.1.3.11	-5	-0.100493	-0.194952	-0.00603362	0.037055	31.5973	0.000109945	4.34788	0.037055	FALSE	96	0.934997
2.1.1.171	-5	-0.120658	-0.234259	-0.00705688	0.0373684	22.4182	0.00419731	4.33354	0.0373684	FALSE	97	0.934997
4.2.1.39	4	1.9098	0.108104	3.7115	0.0377495	#N/A	#N/A	4.31627	0.0377495	FALSE	98	0.934997
1.13.11.39	4	8.52939	0.4717	16.5871	0.0380143	#N/A	#N/A	4.30438	0.0380143	FALSE	99	0.934997
4.1.99.18	5	1.11866	0.0563678	2.18095	0.0390211	149.624	2.3492e-28	4.25995	0.0390211	FALSE	100	0.947732
2.7.1.20	-7	-3.58775	-7.00649	-0.169013	0.0396998	682.73	3.27427e-144	4.23067	0.0396998	FALSE	101	0.947732
3.2.2.24	-5	-0.827123	-1.61603	-0.0382156	0.039888	92.8692	1.21459e-16	4.22264	0.039888	FALSE	102	0.947732
1.13.11.4	4	8.60267	0.347326	16.858	0.0411094	1770.03	0	4.1715	0.0411094	FALSE	104	0.947732
2.3.1.190	5	1.38142	0.053348	2.70949	0.0414805	182.581	2.95422e-35	4.15628	0.0414805	FALSE	105	0.947732
2.7.1.66	-3	-0.254535	-0.499325	-0.00974502	0.041551	32.9685	6.23995e-05	4.1534	0.041551	FALSE	106	0.947732
5.3.1.5	-3	-0.0981857	-0.192656	-0.00371523	0.0416457	10.9285	0.205781	4.14954	0.0416457	FALSE	107	0.947732
2.3.2.13	-6	-1.46799	-2.88626	-0.0497137	0.0424924	26.9191	0.000344639	4.11548	0.0424924	FALSE	108	0.949258
3.2.1.179	-5	-0.47818	-0.940167	-0.0161936	0.0424924	46.6192	1.81224e-07	4.11548	0.0424924	FALSE	109	0.949258
3.1.3.71	7	0.324766	0.0100069	0.639525	0.0431479	27.4314	0.000595371	4.0896	0.0431479	FALSE	110	0.955137
3.4.14.11	5	0.293169	0.00838689	0.577951	0.043624	21.0897	0.00691295	4.07105	0.043624	FALSE	111	0.956978
4.1.1.44	3	0.705737	0.0180886	1.39339	0.0442705	71.7498	2.20163e-12	4.04622	0.0442705	FALSE	112	0.962487
3.5.1.49	-5	-0.439142	-0.873331	-0.00495293	0.0474432	34.0116	4.04299e-05	3.9296	0.0474432	FALSE	113	0.968867
5.3.1.31	4	0.933557	0.0100794	1.85703	0.0475513	90.0594	1.20299e-16	3.92577	0.0475513	FALSE	114	0.968867
4.1.2.43	5	0.93141	0.00881477	1.854	0.0478509	112.954	9.39889e-21	3.91521	0.0478509	FALSE	115	0.968867
3.4.21.19	-6	-4.21512	-8.40181	-0.0284275	0.0484646	1463.27	0	3.8938	0.0484646	FALSE	116	0.968867
3.2.1.70	7	0.348518	0.00220234	0.694835	0.0485608	20.0562	0.0101257	3.89047	0.0485608	FALSE	117	0.968867
1.2.7.4	5	0.11529	0.000702275	0.229877	0.0486123	13.2703	0.10288	3.88869	0.0486123	FALSE	118	0.968867
4.1.2.n5	4	6.83947	0.0390367	13.6399	0.0486993	#N/A	#N/A	3.88569	0.0486993	FALSE	119	0.968867
1.13.11.74	-4	-1.31548	-2.6251	-0.00586078	0.0489835	60.9586	9.71216e-11	3.87592	0.0489835	FALSE	120	0.968867
2.7.7.67	4	0.828596	0.00142622	1.65577	0.0496063	87.9814	3.21159e-16	3.85472	0.0496063	FALSE	121	0.968867

## Sheet: deseq2_tmm
EC	signcon	randomSummary	randomCi.lb	randomCi.ub	randomP	het_QE	het_QEp	het_QM	het_QMp	error	rank	AdjP
5.2.1.5	7	1.21626	0.618441	1.81407	6.6758e-05	9.30215	0.317452	15.9006	6.6758e-05	FALSE	2	0.0622212
1.1.1.244	5	0.451264	0.22771	0.674817	7.60961e-05	8.98038	0.343954	15.6529	7.60961e-05	FALSE	3	0.0622212
3.4.21.19	-8	-2.26755	-3.42008	-1.11503	0.000115184	13.5776	0.0592243	14.8699	0.000115184	FALSE	4	0.0706365
1.1.1.26	9	0.595319	0.265755	0.924883	0.000399447	12.659	0.124132	12.5348	0.000399447	FALSE	5	0.195969
1.1.1.4	7	0.663515	0.270185	1.05684	0.000945369	13.3014	0.101893	10.9316	0.000945369	FALSE	7	0.331284
4.2.1.68	6	1.36464	0.502562	2.22672	0.00191858	12.1495	0.0957474	9.62585	0.00191858	FALSE	8	0.582298
3.6.5.3	7	0.37089	0.134149	0.60763	0.00213644	29.912	0.000219082	9.42846	0.00213644	FALSE	9	0.582298
2.6.1.21	-9	-0.346107	-0.57676	-0.115455	0.00327107	13.1091	0.108152	8.64974	0.00327107	FALSE	10	0.802395
1.2.1.9	7	1.0582	0.32246	1.79394	0.00481767	22.7424	0.00371118	7.94664	0.00481767	FALSE	12	0.952352
1.12.98.1	6	2.08471	0.627527	3.54189	0.00504711	#N/A	#N/A	7.86248	0.00504711	FALSE	13	0.952352
4.1.1.33	5	0.65504	0.188343	1.12174	0.00594253	16.9076	0.0310859	7.56765	0.00594253	FALSE	14	0.983269
3.5.2.12	7	1.15336	0.30254	2.00417	0.00788618	21.5659	0.00578682	7.05914	0.00788618	FALSE	16	0.983269
2.5.1.76	5	0.637424	0.167058	1.10779	0.0079056	13.3481	0.10042	7.05474	0.0079056	FALSE	17	0.983269
3.4.21.26	5	0.659467	0.170753	1.14818	0.00817492	11.152	0.193233	6.99475	0.00817492	FALSE	18	0.983269
4.2.1.24	7	0.211765	0.0540491	0.369481	0.00849736	28.558	0.000378998	6.92553	0.00849736	FALSE	19	0.983269
3.5.4.32	7	0.542854	0.13745	0.948259	0.00867817	6.02707	0.6442	6.88789	0.00867817	FALSE	20	0.983269
3.2.1.6	5	0.773952	0.187904	1.36	0.00964273	13.8628	0.0854133	6.69973	0.00964273	FALSE	21	0.983269
6.1.1.24	3	0.879323	0.211067	1.54758	0.0099083	10.9877	0.202396	6.65131	0.0099083	FALSE	22	0.983269
3.2.1.54	-5	-0.251833	-0.444279	-0.0593859	0.0103242	22.8679	0.00353805	6.57808	0.0103242	FALSE	23	0.983269
4.4.1.37	3	2.04202	0.467601	3.61644	0.0110198	0.82889	0.660707	6.46213	0.0110198	FALSE	24	0.983269
1.10.3.9	5	1.50445	0.343385	2.66552	0.0110972	6.19118	0.402118	6.44968	0.0110972	FALSE	25	0.983269
3.4.14.5	-7	-0.33341	-0.593974	-0.0728462	0.0121446	12.5632	0.127788	6.28963	0.0121446	FALSE	26	0.983269
4.6.1.1	-3	-0.16825	-0.301258	-0.0352431	0.0131641	7.10327	0.525533	6.14692	0.0131641	FALSE	27	0.983269
2.5.1.147	5	1.33677	0.277783	2.39575	0.0133578	22.2935	0.00440019	6.1211	0.0133578	FALSE	28	0.983269
4.1.2.43	5	1.13316	0.226602	2.03972	0.0142906	68.923	8.04905e-12	6.00188	0.0142906	FALSE	29	0.983269
3.5.1.30	5	1.65254	0.329107	2.97598	0.0143907	#N/A	#N/A	5.98957	0.0143907	FALSE	30	0.983269
6.1.1.22	5	0.063108	0.0123537	0.113862	0.0148087	14.9523	0.0600796	5.93909	0.0148087	FALSE	31	0.983269
2.1.1.56	4	1.73946	0.326249	3.15266	0.0158464	6.60838	0.251432	5.81984	0.0158464	FALSE	32	0.983269
2.1.2.2	5	0.0658007	0.0121906	0.119411	0.0161438	17.3749	0.0264334	5.78714	0.0161438	FALSE	33	0.983269
3.2.1.24	5	0.449555	0.0818614	0.817248	0.0165606	13.633	0.0918463	5.74235	0.0165606	FALSE	34	0.983269
1.1.1.51	5	0.976131	0.172073	1.78019	0.0173405	34.5371	3.24604e-05	5.66158	0.0173405	FALSE	35	0.983269
4.1.1.44	5	0.96784	0.166101	1.76958	0.0179804	49.6483	4.77459e-08	5.59805	0.0179804	FALSE	36	0.983269
5.99.1.4	3	2.37621	0.405648	4.34678	0.0181067	2.62874	0.268643	5.5858	0.0181067	FALSE	37	0.983269
1.2.1.70	5	0.198911	0.0336591	0.364163	0.0183156	29.0787	0.000307171	5.56571	0.0183156	FALSE	38	0.983269
1.6.99.n1	3	1.64209	0.264791	3.01938	0.0194508	4.12246	0.389687	5.46052	0.0194508	FALSE	39	0.983269
3.6.3.6	5	1.61679	0.260498	2.97308	0.01947	29.6324	0.000245446	5.4588	0.01947	FALSE	40	0.983269
2.4.2.6	6	1.16526	0.174542	2.15598	0.0211517	#N/A	#N/A	5.31425	0.0211517	FALSE	41	0.983269
4.99.1.12	5	0.311833	0.0436569	0.580009	0.0226652	42.3741	1.15197e-06	5.19398	0.0226652	FALSE	42	0.983269
3.5.99.3	5	0.337697	0.0471273	0.628267	0.0227356	11.7987	0.160412	5.18859	0.0227356	FALSE	43	0.983269
1.14.13.81	5	0.225006	0.0310258	0.418986	0.0229993	9.367	0.312288	5.16856	0.0229993	FALSE	44	0.983269
4.2.1.59	5	0.0415963	0.00554341	0.0776493	0.0237393	5.76431	0.673613	5.11358	0.0237393	FALSE	45	0.983269
2.7.7.67	5	1.03941	0.137788	1.94103	0.0238528	16.1208	0.0406837	5.1053	0.0238528	FALSE	46	0.983269
5.3.1.23	5	0.109266	0.0144018	0.204129	0.0239758	9.31603	0.316341	5.09638	0.0239758	FALSE	47	0.983269
4.2.1.39	5	1.49612	0.187015	2.80522	0.0250936	#N/A	#N/A	5.01741	0.0250936	FALSE	48	0.983269
5.2.1.8	7	0.0319872	0.00399013	0.0599842	0.0251365	10.5542	0.228259	5.01445	0.0251365	FALSE	49	0.983269
1.17.4.2	5	0.0984416	0.0122407	0.184643	0.0252025	28.6158	0.000370275	5.00991	0.0252025	FALSE	50	0.983269
1.5.1.12	8	1.09543	0.129235	2.06162	0.026275	3.38309	0.847449	4.93783	0.026275	FALSE	51	0.983269
2.1.1.10	7	0.492976	0.054887	0.931066	0.0274174	51.2684	2.32944e-08	4.86433	0.0274174	FALSE	53	0.983269
3.2.1.11	7	0.449019	0.0499145	0.848124	0.0274479	12.9601	0.113231	4.86242	0.0274479	FALSE	54	0.983269
1.2.1.68	5	0.670435	0.0744976	1.26637	0.0274557	19.0038	0.0148393	4.86192	0.0274557	FALSE	55	0.983269
2.7.1.1	5	1.49734	0.163681	2.83101	0.0277706	#N/A	#N/A	4.84225	0.0277706	FALSE	56	0.983269
1.1.99.38	7	1.48455	0.156971	2.81214	0.0284007	23.641	0.00263178	4.80358	0.0284007	FALSE	57	0.983269
1.1.1.25	5	0.0860607	0.00832076	0.163801	0.0300261	24.1557	0.00215799	4.7078	0.0300261	FALSE	58	0.983269
5.3.3.2	3	0.118505	0.0110679	0.225942	0.0306278	14.3394	0.0733372	4.6737	0.0306278	FALSE	59	0.983269
3.6.3.21	3	0.252352	0.0229557	0.481747	0.031076	27.8046	0.000512868	4.64876	0.031076	FALSE	60	0.983269
5.4.3.8	7	0.136917	0.0123828	0.261451	0.0311737	19.8072	0.0110904	4.64337	0.0311737	FALSE	61	0.983269
2.1.1.216	5	1.02682	0.0921244	1.96152	0.0313078	18.2312	0.0195585	4.63601	0.0313078	FALSE	62	0.983269
2.5.1.129	5	0.186391	0.0160312	0.356752	0.0320008	34.7641	2.95175e-05	4.59845	0.0320008	FALSE	64	0.983269
5.1.1.1	3	0.0510623	0.00425831	0.0978662	0.0324936	17.473	0.0255442	4.57226	0.0324936	FALSE	65	0.983269
6.5.1.2	5	0.0368676	0.00306376	0.0706715	0.032549	9.38826	0.310608	4.56934	0.032549	FALSE	66	0.983269
2.7.7.72	7	0.179574	0.014062	0.345086	0.033463	39.1765	4.55833e-06	4.52193	0.033463	FALSE	67	0.983269
2.7.8.6	-3	-0.364377	-0.701046	-0.0277087	0.0338988	47.7255	1.11478e-07	4.4998	0.0338988	FALSE	68	0.983269
3.1.3.71	7	0.410911	0.0288287	0.792994	0.0350443	29.521	0.000256794	4.44302	0.0350443	FALSE	70	0.983269
3.4.14.11	5	0.312694	0.0219283	0.603459	0.0350504	18.2818	0.01921	4.44272	0.0350504	FALSE	71	0.983269
3.5.4.28	3	0.13161	0.00884287	0.254378	0.0356288	11.9972	0.151328	4.41479	0.0356288	FALSE	72	0.983269
4.2.2.17	3	0.655192	0.0416887	1.2687	0.036336	62.9671	1.21611e-10	4.38127	0.036336	FALSE	73	0.983269
3.2.1.64	3	0.67426	0.040485	1.30803	0.0370543	38.7229	5.53278e-06	4.34791	0.0370543	FALSE	74	0.983269
3.5.4.41	5	1.15271	0.0654696	2.23995	0.0377107	21.9556	0.0049987	4.31802	0.0377107	FALSE	75	0.983269
3.1.3.25	5	0.196059	0.00961943	0.382498	0.0392945	45.9518	2.42766e-07	4.24809	0.0392945	FALSE	76	0.983269
3.5.2.6	5	0.230257	0.0104608	0.450054	0.0400488	55.7159	3.20396e-09	4.21581	0.0400488	FALSE	77	0.983269
4.1.1.77	3	2.41275	0.107786	4.71772	0.040207	121.099	1.96632e-22	4.20913	0.040207	FALSE	78	0.983269
2.7.4.14	5	0.257664	0.0111675	0.50416	0.0404856	23.762	0.002512	4.19742	0.0404856	FALSE	79	0.983269
1.6.99.3	-5	-0.11714	-0.229342	-0.00493725	0.0407359	4.67703	0.791472	4.18697	0.0407359	FALSE	80	0.983269
6.3.5.9	-5	-0.208988	-0.409518	-0.00845713	0.0410898	9.8249	0.277531	4.17231	0.0410898	FALSE	81	0.983269
2.7.7.87	3	0.146511	0.00556577	0.287457	0.0416139	31.4912	0.00011485	4.15084	0.0416139	FALSE	82	0.983269
1.3.1.26	5	0.252069	0.00923838	0.4949	0.0418982	14.8725	0.061673	4.13931	0.0418982	FALSE	83	0.983269
4.2.1.147	5	1.11622	0.0219392	2.21049	0.0455803	23.1821	0.00313817	3.99704	0.0455803	FALSE	84	0.983269
1.1.1.37	5	0.190137	0.00358189	0.376692	0.0457605	40.8154	2.25696e-06	3.99039	0.0457605	FALSE	85	0.983269
4.1.1.61	7	1.82823	0.0341254	3.62234	0.0457987	55.2186	4.00343e-09	3.98898	0.0457987	FALSE	86	0.983269
4.3.1.15	3	0.223714	0.00360714	0.443821	0.0463618	36.0422	1.72504e-05	3.9684	0.0463618	FALSE	87	0.983269
5.1.2.2	5	0.804444	0.0104632	1.59842	0.0470563	19.6432	0.0117737	3.94337	0.0470563	FALSE	88	0.983269
6.1.1.5	3	0.0502689	0.000271165	0.100267	0.0487703	19.0488	0.014601	3.88324	0.0487703	FALSE	90	0.983269
5.4.3.3	3	0.975604	0.00490092	1.94631	0.0488545	15.8683	0.0443044	3.88035	0.0488545	FALSE	91	0.983269
2.3.2.13	-5	-1.15111	-2.29804	-0.00417415	0.049172	19.5502	0.0121788	3.86947	0.049172	FALSE	92	0.983269
3.1.22.4	7	0.072067	0.000222275	0.143912	0.0492954	34.7081	3.02186e-05	3.86527	0.0492954	FALSE	93	0.983269
2.7.1.207	4	0.556948	0.00119715	1.1127	0.0495085	#N/A	#N/A	3.85803	0.0495085	FALSE	94	0.983269
4.2.2.3	3	1.41845	0.00129972	2.83559	0.0497903	#N/A	#N/A	3.84851	0.0497903	FALSE	95	0.983269
2.5.1.108	5	1.12654	0.000387735	2.25269	0.0499212	25.0449	0.00152755	3.8441	0.0499212	FALSE	96	0.983269
1.2.7.4	5	0.116634	2.33079e-05	0.233244	0.0499542	16.8839	0.0313413	3.84299	0.0499542	FALSE	97	0.983269

## Sheet: limma_voom_TMM_zinbwave
EC	signcon	randomSummary	randomCi.lb	randomCi.ub	randomP	het_QE	het_QEp	het_QM	het_QMp	error	rank	AdjP
3.5.1.30	7	4.42314	2.60514	6.24113	1.8556e-06	1.38642	0.994437	22.739	1.8556e-06	FALSE	1	0.00486538
3.2.1.15	3	1.09519	0.607467	1.5829	1.07678e-05	4.96293	0.761531	19.3701	1.07678e-05	FALSE	2	0.0141166
1.5.1.12	8	2.7119	1.39238	4.03143	5.62224e-05	1.7702	0.971459	16.2258	5.62224e-05	FALSE	3	0.0491384
2.7.1.1	6	4.12337	1.86849	6.37826	0.000338289	1.50718	0.98206	12.8455	0.000338289	FALSE	6	0.147832
3.4.21.83	-5	-1.01813	-1.6172	-0.419055	0.000865429	1.21131	0.996529	11.0954	0.000865429	FALSE	9	0.236607
3.2.1.99	3	0.607515	0.248794	0.966236	0.00090239	2.92137	0.939194	11.0178	0.00090239	FALSE	10	0.236607
3.4.22.34	-4	-3.44733	-5.55554	-1.33912	0.00135098	2.37687	0.93608	10.2715	0.00135098	FALSE	11	0.300178
1.6.99.1	3	0.864277	0.317463	1.41109	0.00194927	1.61666	0.990597	9.5967	0.00194927	FALSE	13	0.380436
2.6.1.98	4	4.91056	1.7914	8.02972	0.00203132	2.02714	0.958323	9.52102	0.00203132	FALSE	14	0.380436
4.2.1.39	3	3.90615	1.37072	6.44157	0.00253131	4.08499	0.665176	9.11782	0.00253131	FALSE	15	0.442473
1.2.1.25	3	3.62116	1.15583	6.0865	0.00399121	0.0876409	0.957126	8.28781	0.00399121	FALSE	18	0.515025
3.2.1.129	4	1.02564	0.326269	1.72501	0.00404897	0.686501	0.983701	8.26172	0.00404897	FALSE	19	0.515025
2.7.1.167	3	0.746188	0.222551	1.26983	0.00522268	1.0997	0.997537	7.80067	0.00522268	FALSE	25	0.526687
2.7.7.70	3	0.746188	0.222551	1.26983	0.00522268	1.0997	0.997537	7.80067	0.00522268	FALSE	26	0.526687
1.13.11.63	3	1.72735	0.499493	2.95521	0.00582845	1.62539	0.990425	7.60259	0.00582845	FALSE	27	0.566008
3.1.4.4	5	3.32656	0.940726	5.7124	0.00628042	9.02624	0.340087	7.46803	0.00628042	FALSE	29	0.567836
3.4.11.15	4	3.057	0.810768	5.30322	0.00764393	1.04006	0.95927	7.11505	0.00764393	FALSE	30	0.66808
2.5.1.29	5	0.678036	0.175149	1.18092	0.00822737	1.11274	0.997431	6.9833	0.00822737	FALSE	31	0.683609
4.1.99.18	5	1.26052	0.281416	2.23962	0.0116258	3.25032	0.917681	6.36706	0.0116258	FALSE	38	0.740055
4.1.1.41	-5	-0.626692	-1.11407	-0.139316	0.0117283	2.21162	0.973827	6.35149	0.0117283	FALSE	39	0.740055
1.2.99.5	5	1.69735	0.375873	3.01883	0.011821	6.89376	0.548138	6.33752	0.011821	FALSE	40	0.740055
5.4.3.6	5	1.15706	0.256049	2.05807	0.0118377	1.43239	0.993775	6.33502	0.0118377	FALSE	41	0.740055
2.5.1.1	3	0.704063	0.15209	1.25604	0.0124189	1.45321	0.993458	6.25006	0.0124189	FALSE	44	0.740055
2.4.1.292	3	1.55385	0.300903	2.80679	0.0150712	1.54653	0.991908	5.90812	0.0150712	FALSE	50	0.778933
3.1.21.2	5	0.272825	0.051154	0.494496	0.0158541	3.00233	0.934211	5.81898	0.0158541	FALSE	53	0.78433
4.99.1.12	5	0.510425	0.0920312	0.92882	0.0167988	2.96281	0.936669	5.71728	0.0167988	FALSE	54	0.807115
3.1.4.3	3	1.48336	0.265994	2.70072	0.0169303	1.40546	0.994169	5.70358	0.0169303	FALSE	55	0.807115
2.5.1.97	3	0.817264	0.135278	1.49925	0.0188371	0.665966	0.999607	5.51657	0.0188371	FALSE	59	0.815969
2.8.3.25	4	2.21398	0.362986	4.06497	0.0190618	3.15485	0.870317	5.49584	0.0190618	FALSE	60	0.815969
2.1.1.208	3	0.915897	0.149831	1.68196	0.0191139	1.97524	0.981761	5.49107	0.0191139	FALSE	61	0.815969
4.2.2.17	7	0.821315	0.131063	1.51157	0.0196946	1.91906	0.983394	5.43877	0.0196946	FALSE	63	0.815969
1.3.5.1	5	0.426836	0.0668754	0.786796	0.0201203	2.37519	0.967297	5.40143	0.0201203	FALSE	64	0.815969
3.2.1.165	5	0.629953	0.0874604	1.17245	0.0228491	7.22208	0.512872	5.17994	0.0228491	FALSE	68	0.868161
3.2.1.187	3	0.954341	0.129286	1.7794	0.0233848	4.25061	0.833835	5.13969	0.0233848	FALSE	70	0.868161
3.2.1.n2	5	0.535739	0.0666584	1.00482	0.0251896	1.63836	0.990165	5.01081	0.0251896	FALSE	75	0.868161
2.1.1.63	3	0.234225	0.0277951	0.440655	0.0261574	7.31246	0.503326	4.94558	0.0261574	FALSE	79	0.868161
3.4.22.8	3	0.699098	0.0810413	1.31716	0.0266258	2.04265	0.979676	4.91491	0.0266258	FALSE	80	0.872662
1.12.7.2	5	0.341534	0.0368857	0.646182	0.0280012	4.4235	0.817037	4.82799	0.0280012	FALSE	82	0.883028
3.1.3.23	-3	-0.452009	-0.855991	-0.0480282	0.0283089	1.35225	0.994898	4.80915	0.0283089	FALSE	83	0.883028
2.4.2.44	5	1.80492	0.183132	3.4267	0.0291625	5.19918	0.736091	4.75799	0.0291625	FALSE	86	0.883028
2.3.1.54	-3	-0.237507	-0.455521	-0.0194923	0.0327446	0.570712	0.99978	4.55908	0.0327446	FALSE	92	0.924803
2.7.7.28	5	0.374661	0.0288732	0.720449	0.0337019	3.51213	0.742356	4.50976	0.0337019	FALSE	94	0.924803
2.1.1.210	3	1.23524	0.0949967	2.37548	0.0337326	2.0212	0.980355	4.50821	0.0337326	FALSE	95	0.924803
3.2.1.n1	3	0.614439	0.0441426	1.18474	0.0347147	3.94581	0.86198	4.45915	0.0347147	FALSE	96	0.924803
5.3.3.10	3	1.3172	0.092929	2.54148	0.0349674	4.84029	0.774502	4.44677	0.0349674	FALSE	97	0.924803
3.1.3.68	-3	-0.85811	-1.66026	-0.0559643	0.0360195	1.38115	0.99451	4.39618	0.0360195	FALSE	100	0.924803
1.1.1.107	5	2.93686	0.142978	5.73074	0.0393731	4.74696	0.784247	4.24469	0.0393731	FALSE	107	0.962432
1.20.4.1	5	0.400561	0.0168577	0.784264	0.0407492	1.86455	0.984887	4.18642	0.0407492	FALSE	111	0.962561
3.2.1.141	3	1.00204	0.0372891	1.9668	0.0417786	2.88246	0.941516	4.14415	0.0417786	FALSE	112	0.978066
4.2.1.115	3	1.09185	0.0302986	2.15341	0.0438099	2.12814	0.976829	4.06387	0.0438099	FALSE	115	0.996382
4.2.1.59	5	0.194521	0.00398471	0.385057	0.0453975	1.11875	0.997381	4.00381	0.0453975	FALSE	118	0.996382
3.1.1.23	5	0.903874	0.0180962	1.78965	0.0454997	1.97799	0.981679	4.00002	0.0454997	FALSE	119	0.996382
1.3.3.11	-3	-1.83224	-3.63439	-0.030087	0.0462959	1.36835	0.994684	3.9708	0.0462959	FALSE	120	0.996382
2.5.1.41	3	1.52608	0.0246398	3.02752	0.0463569	5.32461	0.722384	3.96858	0.0463569	FALSE	121	0.996382
3.1.4.57	3	1.73013	0.0279025	3.43235	0.046361	6.30854	0.612714	3.96843	0.046361	FALSE	122	0.996382
1.12.1.2	3	1.30864	0.00757147	2.60972	0.0486816	5.19017	0.737071	3.8863	0.0486816	FALSE	124	0.999908
2.7.1.56	-3	-0.812529	-1.62156	-0.00349894	0.0490174	2.70038	0.951732	3.87476	0.0490174	FALSE	126	0.999908

## Sheet: limma_voom_TMM
EC	signcon	randomSummary	randomCi.lb	randomCi.ub	randomP	het_QE	het_QEp	het_QM	het_QMp	error	rank	AdjP
4.2.2.17	7	0.930128	0.38276	1.4775	0.000866849	7.35887	0.498454	11.0923	0.000866849	FALSE	1	0.999407
3.2.1.6	7	1.03723	0.414724	1.65974	0.00109184	4.37254	0.822046	10.665	0.00109184	FALSE	2	0.999407
2.7.1.69	7	0.252349	0.0906958	0.414003	0.00221631	5.57606	0.6946	9.36117	0.00221631	FALSE	3	0.999407
3.5.1.30	7	0.555943	0.193384	0.918503	0.0026525	5.88329	0.660303	9.03231	0.0026525	FALSE	4	0.999407
3.6.5.3	5	0.30837	0.0980149	0.518725	0.00406324	8.99019	0.343124	8.25533	0.00406324	FALSE	6	0.999407
2.7.1.1	8	0.542459	0.169546	0.915371	0.00435722	2.05855	0.956529	8.12861	0.00435722	FALSE	7	0.999407
3.5.99.7	6	0.59618	0.184799	1.00756	0.0045055	2.34248	0.938484	8.06795	0.0045055	FALSE	8	0.999407
3.7.1.22	6	0.822063	0.252318	1.39181	0.00468461	7.84121	0.346804	7.99734	0.00468461	FALSE	9	0.999407
3.4.24.64	5	0.641467	0.187469	1.09547	0.00561789	2.99677	0.93456	7.66896	0.00561789	FALSE	10	0.999407
6.5.1.2	3	0.0665656	0.0168653	0.116266	0.00866347	5.89098	0.659442	6.89092	0.00866347	FALSE	12	0.999407
3.4.21.19	-6	-0.904407	-1.58642	-0.222389	0.00934793	4.93503	0.667892	6.75512	0.00934793	FALSE	13	0.999407
3.2.1.38	3	0.528702	0.121244	0.93616	0.010985	1.98924	0.737737	6.46775	0.010985	FALSE	14	0.999407
4.2.1.68	4	0.682017	0.151264	1.21277	0.0117839	6.00202	0.539514	6.3431	0.0117839	FALSE	15	0.999407
1.1.1.62	3	0.469814	0.0985874	0.841041	0.0131207	3.35342	0.500514	6.15276	0.0131207	FALSE	17	0.999407
3.1.4.3	7	0.80984	0.167639	1.45204	0.0134514	8.33742	0.401223	6.10875	0.0134514	FALSE	18	0.999407
3.4.24.3	4	0.731847	0.145478	1.31822	0.0144359	5.73336	0.571205	5.98404	0.0144359	FALSE	19	0.999407
3.2.1.184	3	0.391897	0.0762631	0.707532	0.0149525	0.588738	0.745002	5.92206	0.0149525	FALSE	20	0.999407
3.5.3.22	3	0.816925	0.142284	1.49157	0.0176287	8.20422	0.41378	5.63267	0.0176287	FALSE	22	0.999407
1.2.99.7	7	0.313629	0.0520471	0.575211	0.0187765	7.36147	0.498182	5.52221	0.0187765	FALSE	23	0.999407
1.12.1.2	3	1.09525	0.177621	2.01289	0.0193177	12.8804	0.116033	5.47252	0.0193177	FALSE	24	0.999407
6.5.1.3	5	0.788488	0.127132	1.44984	0.0194534	8.30916	0.403868	5.46029	0.0194534	FALSE	25	0.999407
2.7.8.23	5	0.404739	0.0647388	0.74474	0.0196399	5.30184	0.724881	5.44362	0.0196399	FALSE	26	0.999407
5.1.1.1	5	0.0798113	0.0122363	0.147386	0.02062	12.5742	0.127363	5.35862	0.02062	FALSE	27	0.999407
1.1.1.363	3	0.393765	0.0526178	0.734912	0.023681	1.49323	0.82784	5.11784	0.023681	FALSE	29	0.999407
1.97.1.12	3	0.386134	0.0513908	0.720878	0.0237677	8.71671	0.366755	5.1115	0.0237677	FALSE	30	0.999407
2.5.1.54	7	0.0919168	0.0113734	0.17246	0.0253041	12.3465	0.136402	5.00295	0.0253041	FALSE	31	0.999407
1.1.2.4	3	0.352625	0.0424251	0.662826	0.025879	3.2899	0.77168	4.96408	0.025879	FALSE	32	0.999407
3.6.1.7	3	0.129691	0.0155239	0.243858	0.0259827	7.51769	0.481941	4.95717	0.0259827	FALSE	33	0.999407
6.3.4.14	9	0.096541	0.0114951	0.181587	0.0260893	2.3172	0.969711	4.95009	0.0260893	FALSE	34	0.999407
2.6.1.29	3	0.781027	0.0929376	1.46912	0.0261021	5.86293	0.662583	4.94924	0.0261021	FALSE	35	0.999407
2.1.1.230	3	0.658521	0.0773058	1.23974	0.0263745	5.22548	0.733227	4.9313	0.0263745	FALSE	37	0.999407
2.7.7.6	3	0.121521	0.014228	0.228813	0.0264274	35.976	1.77389e-05	4.92784	0.0264274	FALSE	38	0.999407
3.1.1.57	3	0.515476	0.059399	0.971554	0.0267445	0.0862905	0.957772	4.90723	0.0267445	FALSE	39	0.999407
1.2.1.25	3	0.475282	0.0515256	0.899039	0.0279291	0.386055	0.824459	4.83244	0.0279291	FALSE	40	0.999407
4.99.1.12	5	0.265504	0.0255086	0.505499	0.030137	9.27525	0.319611	4.70146	0.030137	FALSE	41	0.999407
2.7.4.26	5	0.787732	0.0723016	1.50316	0.0309248	5.48107	0.705137	4.65713	0.0309248	FALSE	42	0.999407
1.5.1.12	6	0.320213	0.0290179	0.611409	0.0311403	2.18443	0.948931	4.64521	0.0311403	FALSE	43	0.999407
2.3.1.169	7	0.330847	0.0284636	0.63323	0.0319963	3.74636	0.879252	4.5987	0.0319963	FALSE	47	0.999407
2.5.1.108	5	0.797076	0.067931	1.52622	0.0321481	5.19162	0.736913	4.59058	0.0321481	FALSE	48	0.999407
6.1.1.24	5	0.46555	0.038872	0.892229	0.0324742	5.46816	0.706565	4.57329	0.0324742	FALSE	49	0.999407
5.3.99.n1	5	0.339058	0.0275423	0.650574	0.0329041	4.68352	0.790804	4.55076	0.0329041	FALSE	50	0.999407
3.4.22.71	5	0.327552	0.025102	0.630003	0.0337847	5.83266	0.66597	4.50557	0.0337847	FALSE	51	0.999407
3.6.3.18	3	0.362735	0.0276426	0.697828	0.0338675	4.19123	0.650815	4.50138	0.0338675	FALSE	52	0.999407
4.3.1.6	4	0.356796	0.0255631	0.68803	0.034753	2.62529	0.757518	4.45727	0.034753	FALSE	53	0.999407
1.17.4.2	3	0.112375	0.00708486	0.217665	0.0364521	11.1511	0.193285	4.37583	0.0364521	FALSE	54	0.999407
2.3.1.57	-5	-0.20529	-0.39866	-0.01192	0.0374538	4.88974	0.769293	4.32966	0.0374538	FALSE	56	0.999407
3.2.2.16	6	0.394065	0.0221288	0.766001	0.0378408	2.17425	0.94957	4.31216	0.0378408	FALSE	57	0.999407
3.1.3.11	-3	-0.0799713	-0.155766	-0.00417629	0.038644	9.24838	0.321779	4.27645	0.038644	FALSE	58	0.999407
3.2.1.169	-5	-0.457365	-0.891523	-0.0232067	0.0389487	6.44177	0.597873	4.2631	0.0389487	FALSE	59	0.999407
4.1.1.44	5	0.772883	0.0374238	1.50834	0.0394276	6.53609	0.587407	4.24235	0.0394276	FALSE	60	0.999407
3.6.3.6	7	0.728081	0.0347949	1.42137	0.0395583	1.42733	0.99385	4.23673	0.0395583	FALSE	61	0.999407
1.15.1.2	3	0.278709	0.0122797	0.545139	0.0403353	9.89104	0.272757	4.20372	0.0403353	FALSE	63	0.999407
3.2.1.139	-5	-0.51939	-1.01719	-0.0215854	0.0408598	1.37663	0.994572	4.18182	0.0408598	FALSE	64	0.999407
4.1.2.2	5	0.65212	0.0204265	1.28381	0.043038	8.77896	0.361285	4.09391	0.043038	FALSE	71	0.999407
2.5.1.147	5	0.74844	0.0200834	1.4768	0.0440088	3.78544	0.875944	4.05623	0.0440088	FALSE	74	0.999407
3.6.1.17	3	0.638653	0.0151431	1.26216	0.0446895	7.3945	0.494727	4.03032	0.0446895	FALSE	79	0.999407
1.1.1.283	-5	-0.619562	-1.22997	-0.00915667	0.0466609	2.23901	0.972794	3.95757	0.0466609	FALSE	83	0.999407
4.2.1.147	5	0.711599	0.00913	1.41407	0.0470958	4.31223	0.827912	3.94196	0.0470958	FALSE	84	0.999407
2.7.7.28	5	0.282269	0.00347728	0.561061	0.0472102	3.41395	0.755381	3.93788	0.0472102	FALSE	86	0.999407
3.1.2.1	3	0.353998	0.00361413	0.704381	0.0476832	5.18909	0.737188	3.92112	0.0476832	FALSE	88	0.999407
1.14.13.8	4	0.375703	0.000894363	0.750512	0.0494558	6.2053	0.286752	3.85981	0.0494558	FALSE	89	0.999407

## Sheet: SMD
EC	Number_Samples	I^2	P-value Fit	Pvalue	Coefficient	Confidence Interval Lower Limit	Confidence Interval Upper Limit	PvalueAdjusted
3.2.1.54	283	0	0.757736	0.00306615	-0.363451	-0.604027	-0.122875	0.999075
4.1.2.43	283	0.00283921	0.227265	0.00480101	0.348317	0.106237	0.590397	0.999075
3.6.5.3	283	0	0.98973	0.00468207	0.345858	0.10617	0.585546	0.999075
3.4.21.19	260	0.000691515	0.98973	0.00985915	-0.331483	-0.583231	-0.0797346	0.999075
3.4.21.50	263	0	0.646767	0.011357	-0.322452	-0.572102	-0.0728017	0.999075
3.2.1.179	283	0	0.736226	0.0124116	-0.306432	-0.546649	-0.0662149	0.999075
1.1.1.219	248	0	0.792682	0.0281837	-0.287104	-0.543498	-0.0307097	0.999075
2.7.4.14	283	0	0.661798	0.0219136	0.280721	0.0406527	0.520789	0.999075
4.1.1.39	229	0	0.758087	0.0465552	-0.270238	-0.536355	-0.00412229	0.999075
4.2.1.68	263	0	0.564176	0.0345606	0.268955	0.0195347	0.518376	0.999075
3.2.1.n1	283	0.000412319	0.405439	0.0294389	0.267359	0.0267161	0.508001	0.999075
2.6.1.21	283	0	0.836577	0.0346007	-0.258235	-0.497768	-0.018703	0.999075
3.2.1.n2	283	0	0.547332	0.0351434	0.258139	0.0179801	0.498297	0.999075
1.2.1.68	283	0	0.460071	0.0371561	0.255622	0.0152194	0.496025	0.999075
1.1.1.52	283	0.000303272	0.463205	0.0383423	-0.254018	-0.494396	-0.0136395	0.999075
3.6.3.21	283	0	0.754084	0.0417366	0.248879	0.00931076	0.488448	0.999075
4.99.1.12	283	0	0.822597	0.0419204	0.248486	0.00908107	0.48789	0.999075
3.4.24.64	283	0	0.930512	0.048045	0.241087	0.00207386	0.480099	0.999075

## Sheet: ANCOMBC
EC	signcon	randomSummary	randomCi.lb	randomCi.ub	randomP	het_QE	het_QEp	het_QM	het_QMp	error	rank	AdjP
1.1.1.283	-7	-0.427095	-0.612582	-0.241609	6.39327e-06	9.28713	0.318656	20.3667	6.39327e-06	FALSE	4	0.00724358
1.14.12.3	4	0.24926	0.118464	0.380055	0.000187611	1.95428	0.58195	13.9513	0.000187611	FALSE	7	0.0607325
3.2.2.16	3	0.326689	0.152479	0.500898	0.000237426	0.800961	0.669998	13.509	0.000237426	FALSE	8	0.067251
3.4.21.19	-7	-0.611769	-0.963362	-0.260176	0.000648864	12.0661	0.0605097	11.6303	0.000648864	FALSE	12	0.122527
3.2.1.6	7	0.558437	0.230616	0.886258	0.000841539	21.0137	0.00711109	11.1473	0.000841539	FALSE	14	0.136209
1.14.13.114	-5	-0.342162	-0.54487	-0.139455	0.000938475	4.49246	0.343443	10.9452	0.000938475	FALSE	15	0.141772
2.3.1.57	-5	-0.142168	-0.228436	-0.0558997	0.00123802	12.8526	0.117024	10.4327	0.00123802	FALSE	16	0.175334
4.6.1.1	-9	-0.164241	-0.264553	-0.0639293	0.0013317	6.35255	0.607805	10.2981	0.0013317	FALSE	17	0.177507
3.7.1.5	3	0.44882	0.170218	0.727423	0.00159157	1.5363	0.46387	9.96947	0.00159157	FALSE	18	0.180607
3.4.21.50	-4	-0.484819	-0.788189	-0.18145	0.00173475	4.38205	0.223055	9.81096	0.00173475	FALSE	20	0.180607
4.1.1.101	4	0.329505	0.121408	0.537603	0.00191287	3.78485	0.285653	9.63132	0.00191287	FALSE	24	0.180607
4.1.2.51	-5	-0.365513	-0.601218	-0.129808	0.00237079	5.65341	0.22657	9.23772	0.00237079	FALSE	25	0.214889
4.2.2.17	5	0.584967	0.205365	0.964569	0.00252521	35.0718	2.5945e-05	9.12223	0.00252521	FALSE	26	0.220082
3.6.5.3	5	0.190206	0.0657652	0.314647	0.00273748	14.5182	0.0692198	8.97467	0.00273748	FALSE	27	0.229746
2.7.1.1	5	0.416257	0.135234	0.69728	0.00369439	8.33703	0.0799839	8.42823	0.00369439	FALSE	28	0.298982
3.4.24.57	7	0.436434	0.138398	0.734471	0.00410335	14.0483	0.0805153	8.23751	0.00410335	FALSE	29	0.316186
2.1.1.230	3	0.43884	0.1385	0.73918	0.00418604	10.6285	0.100558	8.2013	0.00418604	FALSE	30	0.316186
1.6.99.3	-7	-0.150595	-0.255242	-0.0459486	0.00479411	13.0216	0.111107	7.95551	0.00479411	FALSE	32	0.339483
1.1.1.218	7	0.327162	0.0970366	0.557287	0.00532938	7.64664	0.468726	7.76414	0.00532938	FALSE	33	0.365951
3.6.1.29	3	0.581763	0.164226	0.999299	0.00631694	10.9246	0.0274246	7.45759	0.00631694	FALSE	34	0.421005
2.4.1.255	3	0.317995	0.0790652	0.556925	0.00909285	0.611052	0.736736	6.8045	0.00909285	FALSE	36	0.572344
3.2.1.54	-5	-0.132593	-0.233478	-0.0317092	0.00999492	11.3222	0.184101	6.6358	0.00999492	FALSE	38	0.596013
4.99.1.12	7	0.161227	0.0378744	0.284579	0.0104144	15.4294	0.0513138	6.56259	0.0104144	FALSE	39	0.605106
2.3.1.4	3	0.318524	0.0701465	0.566902	0.0119542	1.21008	0.546052	6.31766	0.0119542	FALSE	41	0.656254
4.1.1.44	5	0.511957	0.107533	0.916381	0.0130976	30.2152	0.000193642	6.15588	0.0130976	FALSE	43	0.690214
3.1.4.56	3	0.30411	0.0614538	0.546767	0.0140363	0.0287257	0.98574	6.03357	0.0140363	FALSE	44	0.722869
5.3.3.2	5	0.101317	0.0172065	0.185428	0.01823	15.4492	0.050977	5.57391	0.01823	FALSE	47	0.863111
1.14.14.18	3	0.232707	0.0388025	0.426611	0.0186639	5.91724	0.205415	5.53273	0.0186639	FALSE	49	0.863111
3.6.3.6	4	0.310436	0.0487267	0.572146	0.0200783	9.44923	0.221991	5.40508	0.0200783	FALSE	50	0.891393
2.4.1.298	6	0.147641	0.0225491	0.272732	0.0207079	1.3777	0.926737	5.35121	0.0207079	FALSE	52	0.891393
2.5.1.89	4	0.34739	0.0523212	0.642459	0.0210268	10.1631	0.17952	5.32457	0.0210268	FALSE	53	0.891393
2.7.1.160	3	0.305048	0.0447988	0.565298	0.0215989	1.48738	0.475356	5.27781	0.0215989	FALSE	54	0.891393
2.6.1.21	-5	-0.297349	-0.5511	-0.0435967	0.0216357	25.8537	0.00111256	5.27484	0.0216357	FALSE	55	0.891393
5.4.99.43	3	0.298036	0.0424112	0.553661	0.0223043	0.0100147	0.995005	5.22189	0.0223043	FALSE	56	0.902529
3.1.4.3	4	0.486668	0.0647925	0.908544	0.0237606	33.6549	1.9984e-05	5.11203	0.0237606	FALSE	57	0.944586
2.3.1.254	3	0.342008	0.0387112	0.645306	0.0270966	2.12627	0.345371	4.88464	0.0270966	FALSE	60	0.998175
2.1.1.56	3	0.240923	0.0256438	0.456202	0.0282762	1.56003	0.458399	4.81115	0.0282762	FALSE	61	0.998175
2.7.7.50	3	0.240923	0.0256438	0.456202	0.0282762	1.56003	0.458399	4.81115	0.0282762	FALSE	62	0.998175
7.2.4.1	5	0.305158	0.0324617	0.577854	0.0282874	15.9108	0.0436753	4.81047	0.0282874	FALSE	63	0.998175
2.1.1.144	7	0.43728	0.0415275	0.833032	0.0303395	24.8724	0.00163385	4.68995	0.0303395	FALSE	65	0.998175
3.4.22.49	3	0.312368	0.0287228	0.596014	0.030894	0.648589	0.723037	4.65884	0.030894	FALSE	67	0.998175
4.1.2.42	-3	-0.384931	-0.735708	-0.0341538	0.0314922	29.6807	0.000240683	4.62593	0.0314922	FALSE	68	0.998175
1.1.1.88	7	0.329976	0.0287254	0.631226	0.0318049	16.0321	0.0419231	4.60898	0.0318049	FALSE	69	0.998175
3.1.26.8	3	0.163647	0.00873617	0.318558	0.0384059	19.1678	0.0139876	4.28695	0.0384059	FALSE	71	0.998175
2.5.1.147	4	0.3822	0.0176028	0.746798	0.0399185	12.2218	0.0934971	4.22134	0.0399185	FALSE	72	0.998175
3.4.17.11	5	0.261682	0.00914691	0.514216	0.0422596	27.2341	0.000644084	4.12478	0.0422596	FALSE	74	0.998175
3.5.99.7	3	0.230044	0.00650504	0.453583	0.0436956	8.77739	0.18649	4.06829	0.0436956	FALSE	75	0.998175
5.1.3.23	-5	-0.571234	-1.12648	-0.0159874	0.0437584	47.0928	1.47217e-07	4.06586	0.0437584	FALSE	76	0.998175
1.6.5.9	3	0.251999	0.00669028	0.497308	0.0440707	0.348212	0.840208	4.05385	0.0440707	FALSE	77	0.998175
6.5.1.3	3	0.365032	0.00817608	0.721889	0.044977	27.4899	0.000581625	4.0195	0.044977	FALSE	78	0.998175
2.4.1.80	3	0.18978	0.00413656	0.375423	0.045109	2.83908	0.241825	4.01456	0.045109	FALSE	79	0.998175
1.1.1.303	4	0.365444	0.00566356	0.725225	0.046501	21.455	0.000664395	3.96335	0.046501	FALSE	80	0.998175
1.11.2.3	3	0.251472	0.00352623	0.499418	0.0468296	0.645416	0.724185	3.9515	0.0468296	FALSE	81	0.998175
3.1.3.11	-5	-0.0605964	-0.120517	-0.000675862	0.0474713	11.4182	0.179108	3.92861	0.0474713	FALSE	82	0.998175
1.1.99.33	4	0.37868	0.00350621	0.753853	0.047897	15.895	0.0260936	3.9136	0.047897	FALSE	83	0.998175
3.11.1.2	3	0.199905	0.000866423	0.398944	0.049011	1.03839	0.595001	3.87498	0.049011	FALSE	84	0.998175
2.1.1.171	-3	-0.086068	-0.171831	-0.000305464	0.0491896	17.7361	0.0232941	3.86887	0.0491896	FALSE	85	0.998175
3.2.1.14	-5	-0.135863	-0.271548	-0.000178322	0.0496997	12.2739	0.139397	3.85156	0.0496997	FALSE	86	0.998175

## Sheet: maaslin2_LOGIT
EC	signcon	randomSummary	randomCi.lb	randomCi.ub	randomP	het_QE	het_QEp	het_QM	het_QMp	error	rank	AdjP
3.2.1.24	-7	-0.998078	-1.45746	-0.538693	2.05992e-05	6.21757	0.622875	18.1331	2.05992e-05	FALSE	5	0.00777962
6.3.5.9	7	0.352892	0.195064	0.510719	1.17407e-05	17.6035	0.0244033	19.205	1.17407e-05	FALSE	8	0.0077744
2.1.1.184	-9	-0.645435	-0.965505	-0.325365	7.73862e-05	11.7744	0.161555	15.6211	7.73862e-05	FALSE	9	0.0219197
2.5.1.97	-7	-1.69136	-2.58089	-0.801828	0.000194012	20.7399	0.00787128	13.8882	0.000194012	FALSE	10	0.0392319
2.7.7.64	6	1.46376	0.690341	2.23718	0.000207759	4.52852	0.476076	13.7596	0.000207759	FALSE	11	0.0392319
3.6.5.3	-7	-0.20162	-0.305837	-0.0974025	0.000149581	17.9656	0.0214858	14.3775	0.000149581	FALSE	13	0.033895
1.3.99.2	-5	-0.297285	-0.457908	-0.136663	0.00028611	13.483	0.0962771	13.1592	0.00028611	FALSE	14	0.046309
3.4.21.50	-4	-2.26466	-3.52175	-1.00757	0.000414147	5.84564	0.119367	12.4673	0.000414147	FALSE	16	0.0586536
1.6.99.3	7	0.164594	0.0722196	0.256968	0.000478888	7.8235	0.450898	12.1961	0.000478888	FALSE	17	0.063727
3.6.1.63	-7	-1.814	-2.8364	-0.791588	0.000506217	11.2879	0.185916	12.0926	0.000506217	FALSE	18	0.063727
1.14.12.3	4	2.07154	0.881211	3.26186	0.000647373	1.23388	0.744891	11.6346	0.000647373	FALSE	19	0.0772078
3.4.21.19	-5	-2.03766	-3.231	-0.844325	0.000817799	13.0644	0.0420254	11.2004	0.000817799	FALSE	21	0.0882444
3.2.1.50	3	0.379763	0.155173	0.604353	0.000919268	10.515	0.23072	10.9835	0.000919268	FALSE	22	0.0946847
2.8.3.5	7	0.370875	0.14964	0.59211	0.00101746	5.38413	0.715841	10.7955	0.00101746	FALSE	23	0.100242
1.1.1.25	-7	-0.053764	-0.0861997	-0.0213283	0.00115914	4.87238	0.771125	10.5544	0.00115914	FALSE	24	0.109442
3.2.1.180	-5	-0.653395	-1.05057	-0.256219	0.00126263	10.5182	0.230518	10.3964	0.00126263	FALSE	25	0.114445
3.4.16.6	-3	-1.97975	-3.19369	-0.765805	0.00139157	1.90625	0.385534	10.2169	0.00139157	FALSE	26	0.121281
2.7.11.22	5	1.42808	0.542028	2.31412	0.0015834	1.90973	0.752357	9.97895	0.0015834	FALSE	27	0.132889
1.9.6.1	7	0.511335	0.190968	0.831703	0.00175831	45.7664	2.63283e-07	9.78615	0.00175831	FALSE	28	0.14079
3.2.1.n2	-7	-0.296384	-0.482505	-0.110262	0.00180182	15.4525	0.0509208	9.74122	0.00180182	FALSE	29	0.14079
4.1.99.1	-3	-0.371958	-0.607771	-0.136146	0.00199118	10.6858	0.220147	9.55765	0.00199118	FALSE	32	0.141
3.6.3.5	5	0.178012	0.0637532	0.292271	0.00226137	8.66306	0.371512	9.32428	0.00226137	FALSE	35	0.146408
1.1.1.219	-4	-1.33647	-2.23991	-0.433038	0.00373851	2.43924	0.486371	8.40665	0.00373851	FALSE	37	0.228958
2.3.1.19	7	0.249282	0.0774547	0.42111	0.00446271	18.1102	0.0204154	8.08525	0.00446271	FALSE	38	0.261067
3.6.3.6	4	1.26777	0.393242	2.1423	0.00449321	8.99216	0.253219	8.0729	0.00449321	FALSE	39	0.261067
2.1.2.2	-5	-0.0415318	-0.0703888	-0.0126748	0.00478988	17.1469	0.0286154	7.95711	0.00478988	FALSE	40	0.268552
3.1.31.1	5	1.65653	0.491148	2.82191	0.00533649	19.8483	0.0109254	7.76173	0.00533649	FALSE	42	0.287916
2.7.4.2	-9	-0.709829	-1.21545	-0.204208	0.00593148	1.22121	0.996428	7.571	0.00593148	FALSE	43	0.305696
4.99.1.12	-5	-0.156906	-0.268682	-0.0451298	0.00593584	19.3018	0.0133262	7.56968	0.00593584	FALSE	44	0.305696
6.4.1.1	-7	-0.0705776	-0.121323	-0.0198324	0.00641143	9.97024	0.267121	7.43087	0.00641143	FALSE	45	0.322851
2.6.1.5	-6	-1.31093	-2.26055	-0.361309	0.00681636	8.43978	0.295415	7.32073	0.00681636	FALSE	47	0.328636
1.7.3.3	-3	-2.87226	-4.96549	-0.77904	0.00715787	7.70148	0.021264	7.23292	0.00715787	FALSE	49	0.331015
1.1.1.159	-7	-1.02635	-1.78061	-0.272086	0.00765352	43.1372	8.2769e-07	7.11281	0.00765352	FALSE	50	0.346857
3.2.1.n1	-7	-0.296425	-0.515387	-0.0774616	0.00797013	19.1347	0.0141554	7.04017	0.00797013	FALSE	51	0.348086
2.4.1.10	-3	-1.1927	-2.07398	-0.311428	0.00798786	11.3617	0.182037	7.03619	0.00798786	FALSE	52	0.348086
1.2.1.9	-7	-1.12669	-1.97261	-0.280776	0.00904066	8.88297	0.352265	6.81478	0.00904066	FALSE	53	0.377487
2.7.1.95	5	1.15759	0.287765	2.02741	0.00909714	35.0189	2.65272e-05	6.80366	0.00909714	FALSE	54	0.377487
1.5.8.2	4	1.18171	0.282681	2.08074	0.00998832	1.52605	0.676271	6.63698	0.00998832	FALSE	57	0.397079
1.1.1.50	5	0.574478	0.133851	1.0151	0.010608	20.9315	0.00733159	6.52983	0.010608	FALSE	58	0.414444
3.5.99.3	-5	-1.08186	-1.91612	-0.2476	0.0110327	35.4376	2.22505e-05	6.46004	0.0110327	FALSE	59	0.42373
2.1.1.230	5	1.39467	0.315093	2.47425	0.011341	10.8946	0.0916881	6.41109	0.011341	FALSE	60	0.428312
3.2.1.11	-3	-1.325	-2.35641	-0.293578	0.0118077	16.4046	0.0369415	6.33951	0.0118077	FALSE	61	0.436801
3.4.21.96	5	0.722475	0.159125	1.28582	0.0119513	18.4383	0.0181704	6.31808	0.0119513	FALSE	62	0.436801
3.2.1.179	5	0.484075	0.101237	0.866913	0.0132028	37.6719	8.65498e-06	6.14173	0.0132028	FALSE	63	0.474035
2.3.1.88	4	1.34405	0.278945	2.40916	0.0133884	4.47241	0.214764	6.11704	0.0133884	FALSE	64	0.474035
3.1.3.77	-4	-0.870213	-1.56174	-0.178681	0.0136483	7.8572	0.345354	6.08308	0.0136483	FALSE	65	0.4758
5.3.3.17	-6	-1.70264	-3.0612	-0.344084	0.0140349	15.8917	0.026124	6.03374	0.0140349	FALSE	66	0.481866
2.3.1.274	-5	-0.629127	-1.13316	-0.125097	0.0144285	16.7528	0.0327886	5.98495	0.0144285	FALSE	67	0.487984
6.1.1.22	-3	-0.0338554	-0.0610613	-0.00664959	0.0147274	16.9456	0.0306805	5.94879	0.0147274	FALSE	68	0.488242
1.14.99.36	6	1.52979	0.298745	2.76083	0.014867	14.1293	0.0489283	5.93216	0.014867	FALSE	69	0.488242
1.1.1.51	-7	-0.886719	-1.60363	-0.169811	0.0153416	10.5781	0.22677	5.87681	0.0153416	FALSE	70	0.49393
1.1.1.283	-3	-0.794177	-1.43711	-0.151247	0.0154762	15.2091	0.0552052	5.86143	0.0154762	FALSE	71	0.49393
3.2.2.16	3	1.54646	0.277856	2.81506	0.016883	2.9632	0.227274	5.7085	0.016883	FALSE	73	0.524066
2.4.1.320	-7	-0.531105	-0.9686	-0.0936106	0.0173438	19.9783	0.0104185	5.66124	0.0173438	FALSE	74	0.526714
2.3.1.57	3	0.138058	0.024243	0.251873	0.0174332	19.0936	0.0143668	5.65223	0.0174332	FALSE	75	0.526714
3.1.3.104	-5	-0.629192	-1.15035	-0.108033	0.0179693	18.2886	0.0191641	5.59914	0.0179693	FALSE	76	0.535768
3.4.24.3	4	1.67233	0.280312	3.06434	0.0185404	15.3662	0.0315815	5.54435	0.0185404	FALSE	77	0.545618
3.5.1.82	-5	-0.612961	-1.1299	-0.0960186	0.0201247	10.9886	0.202348	5.40104	0.0201247	FALSE	78	0.584649
2.1.1.66	5	1.02511	0.153383	1.89684	0.0211763	2.24943	0.689991	5.31222	0.0211763	FALSE	79	0.600098
6.4.1.6	-5	-1.21385	-2.24616	-0.181546	0.0211862	13.463	0.0968799	5.31141	0.0211862	FALSE	80	0.600098
4.2.1.75	-3	-0.614964	-1.13968	-0.0902484	0.0216149	20.8218	0.00763627	5.27652	0.0216149	FALSE	81	0.601525
2.7.1.1	5	1.82325	0.252006	3.3945	0.0229471	8.24807	0.0829021	5.17251	0.0229471	FALSE	83	0.626034
4.6.1.1	5	0.137832	0.0188257	0.256839	0.0232069	11.6562	0.167214	5.15295	0.0232069	FALSE	84	0.626034
4.2.1.11	-3	-0.0279514	-0.0523736	-0.00352906	0.0248851	10.4815	0.232845	5.03186	0.0248851	FALSE	86	0.655694
2.3.1.12	3	1.20548	0.148263	2.26269	0.0254286	28.1058	0.000454545	4.99446	0.0254286	FALSE	87	0.662314
3.6.1.29	5	1.93162	0.217492	3.64574	0.0271991	11.4928	0.0215497	4.87813	0.0271991	FALSE	88	0.696837
1.1.1.355	-5	-1.61712	-3.05374	-0.180496	0.0273691	32.7628	6.7952e-05	4.86737	0.0273691	FALSE	89	0.696837
4.2.1.120	5	0.342944	0.0367035	0.649184	0.028173	15.2705	0.0540935	4.81745	0.028173	FALSE	90	0.70234
1.1.1.34	3	1.22621	0.131011	2.32141	0.0282052	14.0352	0.0808528	4.81548	0.0282052	FALSE	91	0.70234
3.2.1.165	-5	-0.189324	-0.359261	-0.019387	0.0289944	22.0723	0.00478375	4.76795	0.0289944	FALSE	92	0.714144
4.1.3.39	5	0.467636	0.0468225	0.88845	0.0294029	52.0152	1.67176e-08	4.74387	0.0294029	FALSE	93	0.716418
3.5.1.47	-5	-0.220005	-0.418855	-0.0211558	0.0301217	15.6765	0.0472522	4.70233	0.0301217	FALSE	94	0.724858
4.1.2.51	-5	-1.36952	-2.61154	-0.1275	0.0306826	10.4443	0.033573	4.67063	0.0306826	FALSE	95	0.724858
3.1.1.85	-3	-1.04397	-1.99167	-0.0962643	0.0308463	18.6286	0.016977	4.6615	0.0308463	FALSE	96	0.724858
5.1.99.1	7	0.416006	0.037949	0.794064	0.0310288	15.4705	0.0506176	4.65137	0.0310288	FALSE	97	0.724858
1.1.1.83	3	2.59509	0.21748	4.97269	0.0324161	65.7697	3.3987e-11	4.57636	0.0324161	FALSE	98	0.747602
1.1.1.405	7	0.355272	0.0293115	0.681232	0.0326622	22.3137	0.00436679	4.5634	0.0326622	FALSE	99	0.747602
3.1.26.8	-5	-0.179044	-0.344596	-0.0134918	0.0340319	21.6818	0.00554064	4.4931	0.0340319	FALSE	100	0.771163
3.4.22.10	-3	-1.07667	-2.07788	-0.0754699	0.0350566	20.6909	0.0080155	4.44242	0.0350566	FALSE	101	0.786517
2.7.8.42	3	2.22036	0.149761	4.29096	0.0355776	42.8354	9.43406e-07	4.41724	0.0355776	FALSE	102	0.79038
4.2.2.21	-5	-1.45539	-2.8183	-0.0924751	0.0363536	28.3234	0.0004165	4.38044	0.0363536	FALSE	103	0.79978
2.5.1.56	5	0.34199	0.0160339	0.667947	0.0397464	8.47012	0.388944	4.22868	0.0397464	FALSE	105	0.852326
4.4.1.23	-4	-1.42495	-2.78651	-0.0633863	0.0402467	13.4544	0.0194729	4.20746	0.0402467	FALSE	107	0.852326
3.2.1.73	-7	-0.393565	-0.771348	-0.0157812	0.0411676	35.906	1.82695e-05	4.1691	0.0411676	FALSE	109	0.855833
3.2.1.54	3	0.122977	0.00402467	0.241929	0.0427363	17.2055	0.0280393	4.1058	0.0427363	FALSE	110	0.880367
4.2.2.17	-5	-0.537055	-1.05891	-0.015203	0.0436889	29.6344	0.000245248	4.06854	0.0436889	FALSE	111	0.881369
1.8.7.1	-7	-0.783011	-1.54635	-0.0196726	0.0443809	90.3693	3.91309e-16	4.04201	0.0443809	FALSE	112	0.881369
1.2.1.76	-3	-0.253584	-0.500858	-0.00630935	0.044434	28.4343	0.000398341	4.03999	0.044434	FALSE	113	0.881369
2.5.1.77	3	1.94302	0.0398179	3.84622	0.0453957	22.9699	0.000806607	4.00388	0.0453957	FALSE	114	0.881369
1.11.1.1	-3	-0.0840325	-0.166411	-0.00165375	0.0455748	29.7613	0.000232929	3.99724	0.0455748	FALSE	115	0.881369
2.7.1.11	-5	-0.0300106	-0.0594621	-0.000559097	0.0458066	15.3502	0.0526838	3.98869	0.0458066	FALSE	116	0.881369
6.4.1.8	4	1.11677	0.0202056	2.21333	0.0459253	11.9205	0.103203	3.98433	0.0459253	FALSE	117	0.881369
2.4.1.345	-7	-0.971257	-1.92763	-0.0148852	0.0465393	26.3582	0.000911835	3.96197	0.0465393	FALSE	119	0.881369
3.4.22.71	-5	-0.178859	-0.355085	-0.00263252	0.0466744	20.2423	0.00945737	3.95709	0.0466744	FALSE	120	0.881369
3.5.1.11	-5	-0.219502	-0.438074	-0.000930224	0.0490329	27.3501	0.000615002	3.87423	0.0490329	FALSE	121	0.907019
3.2.1.21	3	0.05305	0.00021885	0.105881	0.0490585	9.41483	0.308518	3.87335	0.0490585	FALSE	122	0.907019
3.4.11.24	5	0.823098	0.00273164	1.64346	0.049242	20.4732	0.00868659	3.86708	0.049242	FALSE	123	0.907019
