# Supplementary material for: Cross-cohort gut microbiome associations with immune checkpoint inhibitor response in advanced melanoma
Source: Nat Med. 2022 Feb 28;28(3):535–44. doi: 10.1038/s41591-022-01695-5 (PMC8938272; doi:10.1038/s41591-022-01695-5)
Supplement: Supplementary file 12 — Meta-analysis using PFS12 and level 4 enzyme category relative abundances. [file 41591_2022_1695_MOESM12_ESM.xlsx]

## Sheet: deseq2_poscounts
EC	signcon	randomSummary	randomCi.lb	randomCi.ub	randomP	het_QE	het_QEp	het_QM	het_QMp	error	rank	AdjP
1.6.99.3	-9	-0.276023	-0.385857	-0.16619	8.40984e-07	9.36826	0.312188	24.2616	8.40984e-07	FALSE	2	0.00103357
3.2.1.6	7	1.00215	0.493741	1.51056	0.000111827	12.0861	0.147402	14.9257	0.000111827	FALSE	3	0.0687702
2.6.1.21	-9	-0.453298	-0.683275	-0.223321	0.000111913	13.2443	0.103715	14.9243	0.000111913	FALSE	4	0.0687702
1.1.1.262	-7	-0.172809	-0.265155	-0.0804626	0.000244737	8.06035	0.427598	13.4521	0.000244737	FALSE	5	0.119566
5.2.1.5	7	1.20582	0.553392	1.85824	0.000291863	9.13467	0.331063	13.1219	0.000291863	FALSE	6	0.119566
1.1.1.4	5	0.552942	0.243318	0.862567	0.00046491	12.9597	0.113244	12.2514	0.00046491	FALSE	7	0.144672
4.2.1.68	6	1.39306	0.520255	2.26587	0.00175856	12.2716	0.091974	9.78589	0.00175856	FALSE	9	0.395229
3.4.14.5	-7	-0.47615	-0.774799	-0.177501	0.00177888	16.9727	0.0303941	9.76477	0.00177888	FALSE	10	0.395229
4.6.1.1	-7	-0.270711	-0.441018	-0.100404	0.0018366	12.6383	0.124916	9.70607	0.0018366	FALSE	11	0.395229
3.1.1.31	-5	-0.154314	-0.25215	-0.0564774	0.00199228	7.46572	0.487316	9.55663	0.00199228	FALSE	12	0.395229
1.1.1.26	7	0.482026	0.174998	0.789053	0.00209031	8.54194	0.382397	9.4685	0.00209031	FALSE	13	0.395229
2.3.1.57	-7	-0.237489	-0.392432	-0.0825456	0.00266343	22.9727	0.00339949	9.02479	0.00266343	FALSE	14	0.467622
3.6.3.41	-5	-0.271377	-0.450999	-0.0917552	0.00306481	18.0208	0.021071	8.76848	0.00306481	FALSE	15	0.4785
4.2.1.24	5	0.170143	0.0496566	0.29063	0.00564483	17.8069	0.0227219	7.66033	0.00564483	FALSE	17	0.781993
3.4.21.19	-6	-2.17062	-3.71378	-0.627454	0.00583539	24.5327	0.00091792	7.60045	0.00583539	FALSE	18	0.781993
6.3.5.9	-7	-0.267547	-0.460413	-0.0746804	0.00655018	9.33863	0.31454	7.39235	0.00655018	FALSE	19	0.781993
1.6.99.n1	5	1.86207	0.518102	3.20604	0.00661694	2.28141	0.684155	7.37411	0.00661694	FALSE	20	0.781993
3.1.5.1	-3	-0.187763	-0.323457	-0.0520701	0.00668648	15.943	0.0432029	7.35532	0.00668648	FALSE	21	0.781993
1.12.98.1	6	1.95711	0.534778	3.37944	0.00699913	#N/A	#N/A	7.27319	0.00699913	FALSE	22	0.781993
3.6.5.3	7	0.334974	0.0847223	0.585225	0.00870295	29.4039	0.000269278	6.88279	0.00870295	FALSE	24	0.840839
1.2.1.9	7	0.96972	0.244379	1.69506	0.00878507	21.14	0.00678456	6.86601	0.00878507	FALSE	25	0.840839
3.2.1.54	-5	-0.295073	-0.516141	-0.0740061	0.00889414	28.198	0.000438023	6.84396	0.00889414	FALSE	26	0.840839
4.2.2.17	5	0.673847	0.161047	1.18665	0.0100095	40.8779	2.19708e-06	6.63321	0.0100095	FALSE	27	0.911235
4.1.1.44	7	0.877119	0.196705	1.55753	0.0115179	38.3482	6.491e-06	6.38361	0.0115179	FALSE	28	0.988685
1.2.1.70	3	0.155036	0.033745	0.276327	0.0122363	17.0949	0.029136	6.27631	0.0122363	FALSE	29	0.988685
1.10.3.9	5	1.4453	0.305646	2.58495	0.012933	5.90422	0.434005	6.17826	0.012933	FALSE	30	0.988685
2.7.8.6	-5	-0.468176	-0.838668	-0.0976838	0.0132593	58.6206	8.68476e-10	6.13418	0.0132593	FALSE	31	0.988685
6.1.1.24	3	0.881282	0.179128	1.58344	0.0138947	11.6059	0.169671	6.05148	0.0138947	FALSE	32	0.988685
5.99.1.4	3	2.30306	0.467701	4.13843	0.0139163	2.26989	0.32144	6.04873	0.0139163	FALSE	33	0.988685
1.1.1.244	5	0.333219	0.0662141	0.600225	0.0144447	13.984	0.0821832	5.98297	0.0144447	FALSE	34	0.988685
3.5.1.30	5	1.58934	0.313589	2.86509	0.0146168	#N/A	#N/A	5.96208	0.0146168	FALSE	35	0.988685
4.4.1.37	3	1.98607	0.391318	3.58083	0.0146509	0.54188	0.762662	5.95797	0.0146509	FALSE	36	0.988685
3.2.1.14	-5	-0.251836	-0.454821	-0.04885	0.0150305	21.2044	0.0066239	5.91289	0.0150305	FALSE	37	0.988685
2.5.1.147	5	1.3265	0.254627	2.39837	0.0152848	22.7694	0.00367329	5.88334	0.0152848	FALSE	38	0.988685
6.4.1.6	-7	-0.404204	-0.746319	-0.062089	0.0205763	11.1578	0.192916	5.36232	0.0205763	FALSE	39	1
4.1.2.43	5	1.09065	0.16155	2.01975	0.0214053	81.138	2.88419e-14	5.29349	0.0214053	FALSE	40	1
3.4.21.26	5	0.619749	0.0903248	1.14917	0.0217703	13.08	0.109125	5.26405	0.0217703	FALSE	41	1
3.6.3.6	5	1.47584	0.182721	2.76895	0.025292	27.4094	0.000600612	5.00378	0.025292	FALSE	43	1
4.99.1.12	5	0.291268	0.0360216	0.546514	0.0253149	38.7215	5.53602e-06	5.00222	0.0253149	FALSE	44	1
1.1.99.38	7	1.4295	0.175412	2.68359	0.0254759	20.649	0.00814068	4.99124	0.0254759	FALSE	45	1
1.1.1.51	5	0.894966	0.10897	1.68096	0.0256354	33.2935	5.45229e-05	4.98045	0.0256354	FALSE	46	1
3.5.2.9	-5	-0.260334	-0.491685	-0.0289832	0.0274187	54.4621	5.61569e-09	4.86425	0.0274187	FALSE	47	1
5.3.1.5	-3	-0.106526	-0.201321	-0.0117308	0.0276294	11.5328	0.1733	4.85104	0.0276294	FALSE	48	1
3.2.1.179	-5	-0.495663	-0.938024	-0.0533028	0.0280825	40.0529	3.13186e-06	4.823	0.0280825	FALSE	49	1
2.7.1.1	5	1.4294	0.151695	2.70711	0.0283319	#N/A	#N/A	4.80776	0.0283319	FALSE	50	1
2.4.1.129	-5	-0.131568	-0.249355	-0.0137802	0.0285777	23.5748	0.00269958	4.79287	0.0285777	FALSE	51	1
2.4.1.166	4	1.33784	0.135859	2.53982	0.0291466	4.74988	0.447162	4.75893	0.0291466	FALSE	52	1
2.3.2.13	-5	-1.21403	-2.30483	-0.123225	0.0291557	17.6035	0.0244039	4.7584	0.0291557	FALSE	53	1
1.1.1.62	5	1.76307	0.174918	3.35123	0.0295678	5.54397	0.235891	4.73425	0.0295678	FALSE	54	1
4.2.1.39	5	1.37722	0.123991	2.63045	0.0312499	#N/A	#N/A	4.63918	0.0312499	FALSE	55	1
3.2.1.24	7	0.42711	0.0382405	0.815979	0.0313421	15.2632	0.0542257	4.63413	0.0313421	FALSE	56	1
6.4.1.7	-3	-0.177478	-0.343189	-0.0117671	0.0358045	9.51063	0.301065	4.40639	0.0358045	FALSE	58	1
4.1.1.77	3	2.34312	0.141033	4.54521	0.0370249	114.867	3.7938e-21	4.34927	0.0370249	FALSE	59	1
5.1.3.20	5	0.532563	0.0305593	1.03457	0.037592	75.0886	4.73515e-13	4.32339	0.037592	FALSE	60	1
3.1.3.11	-5	-0.0983831	-0.191812	-0.00495388	0.0390284	32.8357	6.59318e-05	4.25963	0.0390284	FALSE	61	1
5.4.3.3	5	0.968853	0.0467858	1.89092	0.0394547	13.4025	0.0987313	4.24118	0.0394547	FALSE	62	1
2.8.4.1	5	0.961505	0.0425359	1.88047	0.0402977	16.7569	0.0327419	4.2053	0.0402977	FALSE	63	1
2.1.1.216	5	0.987292	0.0404861	1.9341	0.0409759	19.2839	0.0134127	4.17701	0.0409759	FALSE	64	1
2.1.1.171	-5	-0.119564	-0.234316	-0.00481197	0.0411364	23.4062	0.00288002	4.17039	0.0411364	FALSE	65	1
2.5.1.76	3	0.37309	0.0132388	0.732942	0.0421466	7.54206	0.47943	4.12931	0.0421466	FALSE	67	1
4.2.1.112	7	1.1953	0.0353018	2.35531	0.0434238	#N/A	#N/A	4.07883	0.0434238	FALSE	68	1
1.5.1.12	8	1.09001	0.0261224	2.15391	0.0446339	2.44262	0.931355	4.03242	0.0446339	FALSE	69	1
1.2.7.4	5	0.130763	0.00274081	0.258786	0.0452928	14.4918	0.0698137	4.0077	0.0452928	FALSE	71	1
3.2.1.31	-5	-0.140047	-0.277884	-0.00221016	0.0464379	15.5298	0.049626	3.96564	0.0464379	FALSE	72	1
3.5.4.41	5	1.10586	0.0135131	2.19821	0.0472324	22.7957	0.00363673	3.93709	0.0472324	FALSE	73	1
3.1.3.5	-5	-0.0780721	-0.155476	-0.000668659	0.0480535	20.3922	0.00894994	3.90812	0.0480535	FALSE	74	1

## Sheet: deseq2_poscounts_zb
EC	signcon	randomSummary	randomCi.lb	randomCi.ub	randomP	het_QE	het_QEp	het_QM	het_QMp	error	rank	AdjP
1.1.1.210	4	2.86618	1.91739	3.81498	3.20367e-09	3.98163	0.552063	35.0559	3.20367e-09	FALSE	15	4.10407e-07
5.1.2.1	3	1.96836	1.38309	2.55363	4.34863e-11	0.0298981	0.985162	43.4503	4.34863e-11	FALSE	18	6.22622e-09
2.4.1.166	6	2.48002	1.34517	3.61486	1.84235e-05	15.1878	0.00958926	18.3457	1.84235e-05	FALSE	24	0.00172473
2.7.1.41	8	0.942092	0.664176	1.22001	3.05354e-11	15.3077	0.0322515	44.1423	3.05354e-11	FALSE	26	5.3088e-09
1.5.99.6	-3	-11.1982	-17.5432	-4.85317	0.000541989	1.81681	0.403166	11.9654	0.000541989	FALSE	28	0.0347158
3.4.11.15	4	2.28891	1.09888	3.47894	0.000163383	4.567	0.47097	14.2113	0.000163383	FALSE	31	0.0116963
1.1.1.219	-3	-1.15238	-1.79678	-0.507978	0.000456616	4.38238	0.625077	12.285	0.000456616	FALSE	35	0.0300379
1.6.99.3	-9	-0.275605	-0.386421	-0.164789	1.09064e-06	9.3283	0.315362	23.7611	1.09064e-06	FALSE	36	0.000110609
2.6.1.21	-9	-0.439354	-0.666975	-0.211733	0.000154873	16.2583	0.0388285	14.312	0.000154873	FALSE	37	0.0114231
1.1.1.262	-7	-0.170667	-0.264752	-0.0765823	0.000377521	7.93258	0.440083	12.6403	0.000377521	FALSE	38	0.0255246
3.5.99.3	9	0.359438	0.151156	0.56772	0.000718653	10.0451	0.261871	11.4404	0.000718653	FALSE	39	0.0448513
3.4.14.5	-7	-0.487273	-0.775	-0.199545	0.000902622	21.9549	0.00500013	11.0174	0.000902622	FALSE	40	0.0547151
1.14.13.149	-5	-1.03876	-1.65322	-0.42431	0.000921659	29.5067	4.87706e-05	10.9787	0.000921659	FALSE	41	0.0547151
3.1.1.31	-5	-0.155922	-0.253985	-0.0578597	0.00183077	6.99376	0.537306	9.71192	0.00183077	FALSE	45	0.0990241
4.6.1.1	-7	-0.259693	-0.428507	-0.0908784	0.00256912	12.7484	0.120804	9.0907	0.00256912	FALSE	47	0.133048
2.3.1.57	-7	-0.237856	-0.393118	-0.0825949	0.00267674	22.7843	0.00365251	9.01568	0.00267674	FALSE	48	0.135733
3.6.3.41	-5	-0.270372	-0.447311	-0.0934335	0.00274503	17.6345	0.0241398	8.96964	0.00274503	FALSE	49	0.136355
3.5.1.118	-3	-9.89305	-16.4802	-3.30593	0.0032439	3.06252	0.216263	8.66495	0.0032439	FALSE	50	0.157913
4.2.1.68	8	1.86627	0.60902	3.12352	0.00362142	157.269	1.20448e-30	8.46451	0.00362142	FALSE	51	0.172834
3.2.1.24	7	0.497704	0.159351	0.836057	0.00393871	21.4264	0.00609706	8.31186	0.00393871	FALSE	53	0.180883
6.3.5.9	-5	-0.272614	-0.46151	-0.0837181	0.00467502	10.762	0.215552	8.00105	0.00467502	FALSE	54	0.210722
4.1.2.51	-5	-11.2579	-19.1726	-3.34319	0.00530577	2730.74	0	7.77215	0.00530577	FALSE	55	0.234805
3.2.1.11	5	0.941567	0.277647	1.60549	0.00544248	66.4664	2.47364e-11	7.72621	0.00544248	FALSE	56	0.236553
4.2.1.24	5	0.170831	0.0498807	0.291782	0.00563555	17.3618	0.0265542	7.66329	0.00563555	FALSE	57	0.240648
2.4.2.6	8	0.824552	0.237893	1.41121	0.00587392	#N/A	#N/A	7.58858	0.00587392	FALSE	58	0.246502
3.4.21.72	-5	-1.57018	-2.6927	-0.447657	0.00611426	164.962	1.46458e-31	7.51632	0.00611426	FALSE	59	0.252239
1.2.1.9	9	1.41036	0.386295	2.43442	0.00694856	63.5944	9.14638e-11	7.28622	0.00694856	FALSE	60	0.28188
3.1.5.1	-3	-0.18702	-0.323308	-0.0507316	0.00715512	15.9376	0.0432815	7.23361	0.00715512	FALSE	61	0.285501
1.1.1.393	6	1.90837	0.512116	3.30463	0.00738789	185.375	1.42595e-36	7.17615	0.00738789	FALSE	62	0.290034
3.6.5.3	7	0.333699	0.0859921	0.581405	0.00828154	28.0588	0.000463194	6.97156	0.00828154	FALSE	63	0.314923
3.2.1.54	-5	-0.295584	-0.515276	-0.075892	0.0083636	26.603	0.000827634	6.95392	0.0083636	FALSE	64	0.314923
2.5.1.76	7	0.731421	0.187407	1.27544	0.00841002	50.5474	3.20711e-08	6.94401	0.00841002	FALSE	65	0.314923
4.2.2.17	5	0.6479	0.160875	1.13493	0.00912369	50.032	4.02926e-08	6.79845	0.00912369	FALSE	66	0.336471
1.1.1.87	-5	-0.999283	-1.75768	-0.240887	0.00980868	16.3659	0.0119191	6.66932	0.00980868	FALSE	67	0.356333
1.13.11.74	-4	-1.49559	-2.66582	-0.32536	0.0122488	35.4322	9.2752e-06	6.2745	0.0122488	FALSE	69	0.432079
1.12.2.1	-6	-0.817698	-1.45966	-0.17574	0.012542	46.8769	5.89939e-08	6.23259	0.012542	FALSE	70	0.436104
3.4.21.26	5	0.630127	0.132951	1.1273	0.0129886	48.2922	8.6865e-08	6.17066	0.0129886	FALSE	71	0.439614
5.99.1.4	3	3.03994	0.640987	5.4389	0.0130042	1.50409	0.471402	6.16854	0.0130042	FALSE	72	0.439614
1.2.1.70	3	0.156957	0.0326839	0.281231	0.0133074	17.1304	0.0287796	6.12778	0.0133074	FALSE	73	0.443702
2.7.8.6	-5	-0.46744	-0.838557	-0.096323	0.0135616	57.0743	1.74158e-09	6.09433	0.0135616	FALSE	74	0.446067
4.1.1.33	5	0.634965	0.125088	1.14484	0.0146547	50.1078	3.89631e-08	5.95752	0.0146547	FALSE	75	0.469726
2.7.1.195	-5	-1.82927	-3.30048	-0.358068	0.0148102	38.9337	7.18966e-08	5.93891	0.0148102	FALSE	76	0.469726
3.2.1.14	-5	-0.251788	-0.454392	-0.0491852	0.0148599	20.8885	0.00744969	5.93301	0.0148599	FALSE	77	0.469726
6.4.1.7	-5	-0.197227	-0.357103	-0.0373519	0.0156115	10.8538	0.21012	5.84611	0.0156115	FALSE	78	0.48716
3.5.4.23	4	1.63841	0.306995	2.96982	0.0158701	186.728	7.38008e-37	5.81721	0.0158701	FALSE	79	0.488959
5.1.1.4	-5	-0.386284	-0.707082	-0.0654864	0.0182718	35.0818	2.58367e-05	5.5699	0.0182718	FALSE	80	0.55592
3.2.1.179	-5	-0.508082	-0.944833	-0.0713306	0.0226037	40.9489	2.13094e-06	5.19871	0.0226037	FALSE	81	0.675638
2.4.1.289	-3	-0.897835	-1.67302	-0.12265	0.0232033	97.9093	1.14124e-17	5.15322	0.0232033	FALSE	83	0.680443
4.99.1.12	5	0.290463	0.0371058	0.543821	0.0246392	37.9461	7.70292e-06	5.04907	0.0246392	FALSE	84	0.71395
2.4.1.129	-5	-0.132759	-0.249804	-0.0157135	0.0262096	21.697	0.00550912	4.94214	0.0262096	FALSE	85	0.750519
2.7.8.25	-3	-1.05635	-1.99029	-0.122414	0.0266325	1.5472	0.818249	4.91448	0.0266325	FALSE	86	0.751569
7.2.2.5	4	1.62176	0.183559	3.05997	0.0270971	18.6543	0.00222892	4.88461	0.0270971	FALSE	87	0.751569
3.5.2.9	-5	-0.261545	-0.4936	-0.0294889	0.0271726	55.7974	3.08901e-09	4.87981	0.0271726	FALSE	88	0.751569
4.1.1.73	-4	-2.41958	-4.58688	-0.252279	0.0286617	#N/A	#N/A	4.78782	0.0286617	FALSE	89	0.783849
5.3.1.5	-3	-0.105163	-0.199685	-0.0106416	0.0292113	10.9189	0.206338	4.75512	0.0292113	FALSE	90	0.790002
4.3.1.23	4	8.36035	0.770059	15.9506	0.030865	1334.07	2.66047e-286	4.66045	0.030865	FALSE	92	0.816581
3.6.3.23	3	0.635185	0.0539398	1.21643	0.0322056	60.6841	3.42133e-10	4.58752	0.0322056	FALSE	93	0.842886
1.1.1.26	5	0.334347	0.0271942	0.641499	0.0328844	16.3319	0.0378688	4.55179	0.0328844	FALSE	94	0.851495
2.3.1.274	5	0.675541	0.0474991	1.30358	0.035014	56.0724	2.73076e-09	4.44449	0.035014	FALSE	95	0.888212
1.2.1.60	-4	-1.20474	-2.32488	-0.0845961	0.0350322	118.953	1.26539e-22	4.4436	0.0350322	FALSE	96	0.888212
1.12.98.1	3	7.97162	0.531292	15.412	0.0357359	#N/A	#N/A	4.40966	0.0357359	FALSE	97	0.896714
3.5.2.12	6	1.05558	0.064691	2.04647	0.0368049	#N/A	#N/A	4.35942	0.0368049	FALSE	98	0.906606
4.2.1.39	4	1.91063	0.108617	3.71263	0.0377	#N/A	#N/A	4.31851	0.0377	FALSE	99	0.906606
5.1.3.20	5	0.499433	0.0279815	0.970885	0.037867	71.6464	2.30871e-12	4.31098	0.037867	FALSE	100	0.906606
1.13.11.39	4	8.53208	0.47119	16.593	0.03803	#N/A	#N/A	4.30368	0.03803	FALSE	101	0.906606
1.2.7.4	5	0.133044	0.00699318	0.259094	0.0385741	14.2268	0.0760432	4.27952	0.0385741	FALSE	102	0.906606
1.9.6.1	-3	-0.327381	-0.637739	-0.0170228	0.0386903	39.9296	3.30187e-06	4.27441	0.0386903	FALSE	103	0.906606
3.2.2.24	-5	-0.829894	-1.61683	-0.0429611	0.0387375	92.568	1.3986e-16	4.27234	0.0387375	FALSE	104	0.906606
2.3.1.190	5	1.39093	0.0628949	2.71897	0.0400933	183.563	1.83722e-35	4.21393	0.0400933	FALSE	105	0.925214
3.1.3.11	-5	-0.0981881	-0.192271	-0.0041057	0.040806	31.2222	0.000128267	4.18405	0.040806	FALSE	107	0.925214
1.13.11.4	4	8.60431	0.34969	16.8589	0.0410531	1762.08	0	4.17382	0.0410531	FALSE	108	0.925214
2.1.1.171	-5	-0.119031	-0.233643	-0.00441944	0.0417965	22.793	0.00364046	4.14342	0.0417965	FALSE	109	0.92612
1.3.7.7	-4	-1.28868	-2.53159	-0.0457639	0.0421405	45.4795	1.1591e-08	4.12955	0.0421405	FALSE	110	0.92612
2.7.1.20	-7	-3.57403	-7.02272	-0.125344	0.0422347	682.977	2.89537e-144	4.12577	0.0422347	FALSE	111	0.92612
3.1.3.71	7	0.323988	0.0102888	0.637687	0.0429447	27.2235	0.000646814	4.09758	0.0429447	FALSE	112	0.933281
3.2.1.64	7	0.588382	0.0132635	1.1635	0.0449454	50.6463	3.06963e-08	4.02069	0.0449454	FALSE	113	0.968116
4.1.1.44	3	0.692214	0.0123499	1.37208	0.045981	69.991	4.93478e-12	3.98229	0.045981	FALSE	114	0.97454
4.1.2.43	5	0.926115	0.006835	1.8454	0.0483208	111.138	2.22179e-20	3.89879	0.0483208	FALSE	115	0.97454
2.7.7.67	4	0.84511	0.00564055	1.68458	0.0484804	90.8902	8.12093e-17	3.89326	0.0484804	FALSE	116	0.97454
3.1.3.5	-5	-0.0776914	-0.15512	-0.000262499	0.0492283	19.2915	0.0133763	3.86755	0.0492283	FALSE	117	0.97454

## Sheet: deseq2_tmm
EC	signcon	randomSummary	randomCi.lb	randomCi.ub	randomP	het_QE	het_QEp	het_QM	het_QMp	error	rank	AdjP
1.1.1.244	5	0.43037	0.222053	0.638687	5.14008e-05	7.871	0.446172	16.3957	5.14008e-05	FALSE	2	0.0630687
5.2.1.5	7	1.23037	0.588303	1.87244	0.000172787	9.87239	0.274097	14.106	0.000172787	FALSE	3	0.119863
1.1.1.4	7	0.597008	0.282877	0.911139	0.000195376	11.9556	0.153196	13.875	0.000195376	FALSE	4	0.119863
1.1.1.26	9	0.573272	0.260186	0.886359	0.000332256	12.3046	0.138121	12.8792	0.000332256	FALSE	5	0.163071
4.2.1.68	6	1.35856	0.498496	2.21863	0.00196175	12.0559	0.0987368	9.58498	0.00196175	FALSE	7	0.687734
3.6.5.3	7	0.36808	0.130444	0.605716	0.00239875	30.2839	0.000188288	9.21626	0.00239875	FALSE	8	0.735817
1.2.1.9	7	1.06551	0.360191	1.77083	0.0030677	20.0447	0.0101684	8.76676	0.0030677	FALSE	9	0.815503
2.6.1.21	-9	-0.359721	-0.599845	-0.119597	0.00332316	14.0232	0.0811621	8.62096	0.00332316	FALSE	10	0.815503
4.2.1.24	7	0.21006	0.0657435	0.354377	0.00433323	23.8727	0.00240713	8.13862	0.00433323	FALSE	11	0.904696
1.12.98.1	6	2.07502	0.624584	3.52545	0.00504788	#N/A	#N/A	7.86221	0.00504788	FALSE	13	0.91631
1.6.99.n1	5	1.90123	0.55706	3.2454	0.00556744	2.38918	0.664584	7.68524	0.00556744	FALSE	14	0.91631
3.4.21.19	-6	-2.10894	-3.60101	-0.616868	0.00560092	22.5706	0.00202417	7.67442	0.00560092	FALSE	15	0.91631
1.6.99.3	-5	-0.155997	-0.268429	-0.0435652	0.00653981	4.35358	0.823897	7.3952	0.00653981	FALSE	16	0.99534
3.4.14.5	-7	-0.344899	-0.601338	-0.0884599	0.00838741	12.0434	0.149277	6.94883	0.00838741	FALSE	18	0.99534
6.4.1.6	-3	-0.454353	-0.793083	-0.115622	0.00856418	13.4494	0.0972944	6.91153	0.00856418	FALSE	19	0.99534
6.1.1.24	3	0.889037	0.225105	1.55297	0.00867799	10.9738	0.203187	6.88793	0.00867799	FALSE	20	0.99534
3.2.1.54	-5	-0.252991	-0.443898	-0.0620844	0.00939436	22.6096	0.00390341	6.74627	0.00939436	FALSE	21	0.99534
3.5.4.32	7	0.534862	0.129668	0.940055	0.00967639	6.06561	0.639883	6.69352	0.00967639	FALSE	22	0.99534
2.5.1.76	5	0.619198	0.149141	1.08926	0.00982787	13.4256	0.0980209	6.66583	0.00982787	FALSE	23	0.99534
3.2.1.6	5	0.762813	0.17998	1.34565	0.0103115	13.6645	0.0909407	6.58027	0.0103115	FALSE	24	0.99534
4.6.1.1	-3	-0.181593	-0.321695	-0.0414918	0.011072	7.77574	0.455678	6.45373	0.011072	FALSE	25	0.99534
1.10.3.9	5	1.50348	0.340038	2.66692	0.0113155	6.19312	0.401908	6.41508	0.0113155	FALSE	26	0.99534
5.2.1.8	7	0.0307832	0.00687123	0.0546952	0.0116302	8.41303	0.394198	6.36639	0.0116302	FALSE	27	0.99534
3.4.21.26	5	0.638299	0.141155	1.13544	0.011854	11.7539	0.162524	6.33257	0.011854	FALSE	28	0.99534
4.99.1.12	5	0.329616	0.069564	0.589668	0.0129823	41.8098	1.47024e-06	6.17152	0.0129823	FALSE	29	0.99534
3.5.99.3	5	0.349475	0.0732515	0.625699	0.0131484	10.8813	0.208514	6.14903	0.0131484	FALSE	30	0.99534
4.4.1.37	3	1.9939	0.414842	3.57296	0.0133283	0.800735	0.670074	6.12501	0.0133283	FALSE	31	0.99534
1.2.1.70	5	0.200685	0.0414645	0.359905	0.0134969	26.6377	0.00081634	6.10279	0.0134969	FALSE	32	0.99534
4.1.2.43	5	1.1292	0.227825	2.03058	0.0140748	67.5936	1.47839e-11	6.02874	0.0140748	FALSE	33	0.99534
2.5.1.147	5	1.29657	0.255261	2.33787	0.0146702	21.5084	0.00591276	5.95565	0.0146702	FALSE	34	0.99534
3.5.1.30	5	1.65063	0.323548	2.97771	0.0147765	#N/A	#N/A	5.94292	0.0147765	FALSE	35	0.99534
5.4.3.8	7	0.127314	0.0246134	0.230014	0.0151116	15.6307	0.0479807	5.9034	0.0151116	FALSE	36	0.99534
4.2.2.17	5	0.703734	0.124705	1.28276	0.0172152	52.5688	1.30681e-08	5.6743	0.0172152	FALSE	37	0.99534
5.99.1.4	3	2.38553	0.422548	4.34852	0.0172254	2.59821	0.272776	5.67326	0.0172254	FALSE	38	0.99534
6.3.5.9	-5	-0.229984	-0.421035	-0.0389329	0.018306	9.1102	0.333085	5.56663	0.018306	FALSE	39	0.99534
2.1.2.2	5	0.0636419	0.0106049	0.116679	0.0186796	17.5654	0.0247315	5.53127	0.0186796	FALSE	40	0.99534
3.6.3.6	5	1.59172	0.234349	2.94909	0.0215419	29.6532	0.000243382	5.28241	0.0215419	FALSE	41	0.99534
6.1.1.22	5	0.062325	0.00853043	0.11612	0.0231613	16.7787	0.0324976	5.15637	0.0231613	FALSE	42	0.99534
4.2.1.59	5	0.0411995	0.00557262	0.0768263	0.0234187	6.08225	0.638019	5.13718	0.0234187	FALSE	43	0.99534
2.7.7.67	5	1.00815	0.128487	1.88781	0.0246883	15.4189	0.0514934	5.04562	0.0246883	FALSE	44	0.99534
1.1.1.62	5	1.79181	0.223256	3.36037	0.0251605	5.40019	0.248643	5.01281	0.0251605	FALSE	45	0.99534
4.2.1.39	5	1.4923	0.184084	2.80051	0.0253676	#N/A	#N/A	4.99861	0.0253676	FALSE	46	0.99534
1.5.1.12	8	1.09608	0.129739	2.06242	0.0262086	3.36918	0.848881	4.9422	0.0262086	FALSE	47	0.99534
4.1.1.44	5	0.927645	0.109114	1.74618	0.026335	52.5177	1.33684e-08	4.93389	0.026335	FALSE	48	0.99534
3.2.1.24	5	0.445179	0.0488753	0.841484	0.0276878	16.1452	0.0403482	4.8474	0.0276878	FALSE	50	0.99534
1.1.99.38	7	1.48086	0.161752	2.79998	0.0277857	23.3616	0.0029297	4.84131	0.0277857	FALSE	51	0.99534
2.7.7.87	5	0.15034	0.0154203	0.28526	0.0289642	28.6909	0.000359223	4.76974	0.0289642	FALSE	52	0.99534
1.2.1.68	5	0.671823	0.0680036	1.27564	0.0292056	19.5129	0.0123447	4.75545	0.0292056	FALSE	53	0.99534
2.7.1.1	5	1.49017	0.142671	2.83767	0.0301982	#N/A	#N/A	4.69798	0.0301982	FALSE	54	0.99534
1.17.4.2	5	0.097082	0.00881944	0.185344	0.0310986	29.7119	0.000237646	4.64751	0.0310986	FALSE	57	0.99534
3.2.1.n1	7	0.661259	0.0543252	1.26819	0.0327287	51.5974	2.01288e-08	4.55991	0.0327287	FALSE	59	0.99534
2.5.1.129	5	0.18214	0.0139121	0.350367	0.0338336	33.9245	4.19266e-05	4.50309	0.0338336	FALSE	60	0.99534
1.2.7.4	5	0.14038	0.0102934	0.270466	0.0344256	17.4082	0.0261282	4.47344	0.0344256	FALSE	61	0.99534
2.1.1.10	5	0.478344	0.0324288	0.92426	0.0355095	52.8658	1.14492e-08	4.42051	0.0355095	FALSE	62	0.99534
3.2.1.179	-5	-0.461837	-0.89251	-0.0311634	0.035572	39.8646	3.39521e-06	4.41751	0.035572	FALSE	63	0.99534
3.2.1.11	5	0.419496	0.0271622	0.81183	0.0361127	12.9898	0.112202	4.39178	0.0361127	FALSE	64	0.99534
2.7.7.72	7	0.183454	0.0118038	0.355105	0.0361938	41.3656	1.78078e-06	4.38795	0.0361938	FALSE	65	0.99534
2.4.1.166	4	1.26037	0.0783009	2.44245	0.0366364	4.50875	0.478713	4.36723	0.0366364	FALSE	66	0.99534
5.3.1.23	5	0.106173	0.00584838	0.206498	0.038059	10.3289	0.242696	4.30238	0.038059	FALSE	67	0.99534
3.6.3.21	3	0.237116	0.0127586	0.461473	0.0383194	26.6696	0.000806089	4.29079	0.0383194	FALSE	68	0.99534
1.14.13.81	5	0.203861	0.0105021	0.39722	0.038789	8.85438	0.354729	4.27008	0.038789	FALSE	69	0.99534
1.1.1.25	5	0.0954641	0.00485268	0.186075	0.0389297	33.1668	5.74691e-05	4.26393	0.0389297	FALSE	70	0.99534
3.5.4.41	5	1.11987	0.0461139	2.19362	0.04094	21.377	0.0062106	4.1785	0.04094	FALSE	71	0.99534
5.1.3.20	5	0.591696	0.0207115	1.16268	0.0422491	89.26	6.57158e-16	4.1252	0.0422491	FALSE	72	0.99534
4.1.1.77	3	2.40236	0.0824182	4.72231	0.0423979	123.795	5.44883e-23	4.11925	0.0423979	FALSE	73	0.99534
3.1.3.71	7	0.388944	0.0120835	0.765805	0.043093	28.6397	0.000366723	4.09175	0.043093	FALSE	74	0.99534
3.2.1.n2	7	0.514797	0.0145904	1.015	0.0436815	37.2731	1.02513e-05	4.06883	0.0436815	FALSE	75	0.99534
1.1.1.37	7	0.184884	0.00263177	0.367136	0.0467822	39.3042	4.31597e-06	3.9532	0.0467822	FALSE	77	0.99534
4.2.1.147	5	1.09184	0.0107085	2.17297	0.0477735	22.5646	0.00397056	3.91793	0.0477735	FALSE	78	0.99534
2.3.2.13	-5	-1.15822	-2.30823	-0.00820192	0.0483883	20.1491	0.00978653	3.89645	0.0483883	FALSE	79	0.99534
2.7.4.14	5	0.279758	0.00144483	0.558071	0.0488225	31.658	0.000107236	3.88145	0.0488225	FALSE	80	0.99534
4.1.1.61	7	1.81045	0.00452256	3.61638	0.049429	56.0526	2.75511e-09	3.86072	0.049429	FALSE	81	0.99534
3.1.3.25	5	0.183406	0.000236042	0.366575	0.0497055	43.8739	6.01027e-07	3.85137	0.0497055	FALSE	82	0.99534

## Sheet: limma_voom_TMM_zinbwave
EC	signcon	randomSummary	randomCi.lb	randomCi.ub	randomP	het_QE	het_QEp	het_QM	het_QMp	error	rank	AdjP
3.5.1.30	7	4.42412	2.57826	6.26999	2.63239e-06	1.396	0.994303	22.0674	2.63239e-06	FALSE	1	0.00690214
1.5.1.12	8	2.692	1.36258	4.02141	7.22257e-05	1.73766	0.972926	15.7516	7.22257e-05	FALSE	2	0.0946879
2.6.1.98	4	5.13596	2.30314	7.96878	0.000380214	1.75515	0.972142	12.627	0.000380214	FALSE	4	0.24923
3.2.1.99	3	0.618645	0.258033	0.979258	0.000772695	3.15041	0.924567	11.3057	0.000772695	FALSE	8	0.253251
2.7.1.1	6	3.64258	1.44972	5.83545	0.0011311	2.40838	0.933837	10.5996	0.0011311	FALSE	9	0.313803
3.4.22.34	-4	-3.399	-5.54005	-1.25796	0.00186122	2.31494	0.940376	9.68161	0.00186122	FALSE	13	0.361594
4.2.1.39	3	4.03387	1.48404	6.5837	0.00193071	3.23743	0.778511	9.61427	0.00193071	FALSE	14	0.361594
1.6.99.1	3	0.861947	0.311112	1.41278	0.00216254	1.7068	0.98872	9.40619	0.00216254	FALSE	15	0.378012
2.7.1.167	3	0.7858	0.258492	1.31311	0.00349179	0.890347	0.998851	8.53084	0.00349179	FALSE	16	0.522181
2.7.7.70	3	0.7858	0.258492	1.31311	0.00349179	0.890347	0.998851	8.53084	0.00349179	FALSE	17	0.522181
3.2.1.129	4	1.02572	0.326357	1.72508	0.00404565	0.688178	0.983611	8.26321	0.00404565	FALSE	19	0.528375
1.2.1.25	3	3.6957	1.16333	6.22806	0.00423183	0.0467864	0.976878	8.18156	0.00423183	FALSE	21	0.528375
2.8.3.25	4	2.55145	0.746402	4.35649	0.00559829	2.29294	0.941866	7.67526	0.00559829	FALSE	25	0.587149
3.4.21.83	-5	-0.874566	-1.50859	-0.240548	0.00685975	2.42379	0.96519	7.30933	0.00685975	FALSE	26	0.69178
3.1.4.4	5	3.29553	0.883471	5.70759	0.00740973	9.14598	0.330131	7.17086	0.00740973	FALSE	28	0.693868
1.2.99.5	5	1.70317	0.401738	3.0046	0.0103181	6.73754	0.565196	6.57914	0.0103181	FALSE	30	0.851312
2.4.1.292	3	1.62542	0.367248	2.88359	0.0113395	1.55218	0.991807	6.41132	0.0113395	FALSE	32	0.851312
1.13.11.63	3	1.61984	0.365883	2.8738	0.0113464	1.99325	0.981218	6.41025	0.0113464	FALSE	33	0.851312
3.4.11.15	4	3.05088	0.687506	5.41426	0.0114024	1.04411	0.95893	6.4015	0.0114024	FALSE	34	0.851312
1.3.5.1	5	0.46255	0.100701	0.824399	0.0122309	1.91495	0.983509	6.27708	0.0122309	FALSE	36	0.851312
3.2.1.131	-3	0.709415	0.149543	1.26929	0.0130108	2.87872	0.941736	6.16764	0.0130108	FALSE	38	0.851312
5.4.3.6	3	1.15796	0.240732	2.07518	0.0133471	1.46226	0.993317	6.12251	0.0133471	FALSE	39	0.851312
3.1.21.2	5	0.27164	0.0530323	0.490247	0.0148739	3.00541	0.934018	5.93134	0.0148739	FALSE	42	0.851312
3.6.1.13	-3	-0.541067	-0.978419	-0.103714	0.0153188	8.79987	0.359459	5.87942	0.0153188	FALSE	43	0.851312
2.5.1.29	3	0.625437	0.11858	1.13229	0.0155847	1.55838	0.991695	5.84914	0.0155847	FALSE	48	0.851312
4.1.99.18	5	1.20394	0.21256	2.19532	0.0173034	3.6906	0.883905	5.66534	0.0173034	FALSE	49	0.925907
1.6.99.n1	3	2.88105	0.444644	5.31745	0.0204679	0.434256	0.979577	5.37154	0.0204679	FALSE	54	0.954389
2.1.1.210	3	1.32016	0.199373	2.44096	0.020965	2.36402	0.96777	5.3297	0.020965	FALSE	55	0.954389
3.1.4.3	3	1.46694	0.213671	2.7202	0.0217836	1.39755	0.994281	5.26299	0.0217836	FALSE	56	0.954389
2.4.2.44	5	1.85862	0.264453	3.45279	0.0223071	5.05035	0.752181	5.22167	0.0223071	FALSE	58	0.954389
2.1.1.208	3	0.896459	0.124244	1.66868	0.0228875	1.87471	0.984615	5.17702	0.0228875	FALSE	61	0.954389
2.1.1.63	3	0.25005	0.0282888	0.471811	0.0271062	8.41807	0.393733	4.88404	0.0271062	FALSE	70	0.999826
4.1.1.15	5	0.336733	0.0344241	0.639042	0.0290251	2.37053	0.967495	4.76613	0.0290251	FALSE	73	0.999826
3.2.1.n2	5	0.52034	0.0499171	0.990762	0.0301634	1.48908	0.992888	4.69996	0.0301634	FALSE	75	0.999826
3.2.1.187	3	0.918055	0.076903	1.75921	0.0324231	4.37817	0.821494	4.57599	0.0324231	FALSE	80	0.999826
5.3.3.10	3	1.32824	0.105853	2.55063	0.0331974	4.77279	0.781562	4.53557	0.0331974	FALSE	81	0.999826
4.1.1.41	-5	-0.532916	-1.02491	-0.0409235	0.0337545	1.62938	0.990346	4.5071	0.0337545	FALSE	82	0.999826
3.4.22.8	3	0.674446	0.051767	1.29712	0.0337616	2.19838	0.974318	4.50674	0.0337616	FALSE	83	0.999826
3.2.1.165	5	0.579205	0.0438758	1.11453	0.0339552	6.90747	0.546648	4.49696	0.0339552	FALSE	85	0.999826
2.5.1.41	3	1.59619	0.11674	3.07563	0.0344623	5.19165	0.73691	4.47162	0.0344623	FALSE	86	0.999826
2.2.1.2	7	0.208135	0.0143459	0.401924	0.0352864	1.95852	0.982257	4.43126	0.0352864	FALSE	88	0.999826
3.2.1.141	5	1.05033	0.0645809	2.03609	0.0367645	2.67068	0.953296	4.36129	0.0367645	FALSE	91	0.999826
3.2.1.n1	5	0.601162	0.0335435	1.16878	0.0379135	3.85174	0.870246	4.3089	0.0379135	FALSE	95	0.999826
4.2.2.17	7	0.73823	0.0378474	1.43861	0.0388401	2.43281	0.96479	4.26785	0.0388401	FALSE	97	0.999826
1.1.1.107	5	2.94086	0.125957	5.75577	0.0405928	4.70497	0.788593	4.19293	0.0405928	FALSE	101	0.999826
1.14.14.9	7	1.29559	0.0427562	2.54843	0.0426775	3.9893	0.858088	4.10813	0.0426775	FALSE	106	0.999826
2.7.7.28	5	0.357811	0.0111676	0.704455	0.0430621	3.26505	0.77492	4.09296	0.0430621	FALSE	108	0.999826
2.1.1.216	5	1.34751	0.0298968	2.66512	0.0450234	4.23793	0.835044	4.01776	0.0450234	FALSE	113	0.999826
6.2.1.30	-3	0.238368	0.00506842	0.471667	0.0452262	4.40825	0.818541	4.01018	0.0452262	FALSE	116	0.999826
4.2.1.115	3	1.11644	0.0236312	2.20925	0.0452474	2.10224	0.977716	4.00939	0.0452474	FALSE	117	0.999826
4.99.1.12	5	0.413587	0.00107705	0.826097	0.0494048	1.97579	0.981745	3.86154	0.0494048	FALSE	121	0.999826
3.1.4.57	3	1.72979	0.00136049	3.45821	0.0498199	6.30771	0.612806	3.84751	0.0498199	FALSE	122	0.999826

## Sheet: limma_voom_TMM
EC	signcon	randomSummary	randomCi.lb	randomCi.ub	randomP	het_QE	het_QEp	het_QM	het_QMp	error	rank	AdjP
3.2.1.6	7	1.01861	0.401016	1.6362	0.00122662	3.87522	0.868203	10.4498	0.00122662	FALSE	1	0.998733
4.2.2.17	7	0.882645	0.335222	1.43007	0.00157675	8.01206	0.432293	9.9867	0.00157675	FALSE	2	0.998733
3.5.1.30	7	0.553714	0.191367	0.916062	0.00274373	6.00989	0.646124	8.9705	0.00274373	FALSE	3	0.998733
3.5.99.7	6	0.589048	0.179673	0.998423	0.0047996	2.47054	0.929299	7.95344	0.0047996	FALSE	5	0.998733
3.7.1.22	6	0.812739	0.238861	1.38662	0.00550751	8.10322	0.32358	7.70477	0.00550751	FALSE	6	0.998733
3.4.24.3	4	0.818323	0.23464	1.402	0.00599838	5.8684	0.555197	7.55079	0.00599838	FALSE	8	0.998733
1.1.1.62	3	0.517131	0.146601	0.88766	0.00622988	4.80859	0.307507	7.48258	0.00622988	FALSE	9	0.998733
3.6.5.3	5	0.288946	0.0815991	0.496294	0.00630879	8.03383	0.430172	7.45992	0.00630879	FALSE	10	0.998733
3.4.24.64	5	0.626264	0.176148	1.07638	0.0063918	2.85271	0.943258	7.43639	0.0063918	FALSE	11	0.998733
4.2.1.11	5	0.0895384	0.0225452	0.156532	0.00880457	8.84048	0.355931	6.86204	0.00880457	FALSE	12	0.998733
3.2.1.38	3	0.531242	0.122931	0.939553	0.0107706	2.00573	0.734706	6.50278	0.0107706	FALSE	14	0.998733
2.7.1.1	8	0.487571	0.111792	0.86335	0.0109893	2.28058	0.942694	6.46705	0.0109893	FALSE	15	0.998733
3.1.4.3	7	0.805869	0.182661	1.42908	0.0112632	8.00788	0.432701	6.42332	0.0112632	FALSE	16	0.998733
4.2.1.68	4	0.676884	0.146259	1.20751	0.0124123	5.95528	0.544981	6.251	0.0124123	FALSE	18	0.998733
6.5.1.2	3	0.0916385	0.0193147	0.163962	0.0130139	12.8532	0.117002	6.16722	0.0130139	FALSE	19	0.998733
3.5.3.22	3	0.816674	0.171515	1.46183	0.0131008	7.80862	0.452384	6.15545	0.0131008	FALSE	20	0.998733
1.1.1.3	5	0.0890799	0.0181302	0.16003	0.0138625	12.3693	0.13547	6.05556	0.0138625	FALSE	21	0.998733
3.2.1.184	3	0.395202	0.078232	0.712172	0.0145373	0.594107	0.743004	5.9717	0.0145373	FALSE	22	0.998733
1.6.99.n1	5	0.418472	0.0727729	0.764172	0.0176656	4.0012	0.405843	5.62901	0.0176656	FALSE	23	0.998733
2.7.8.23	5	0.40116	0.0601583	0.742162	0.0211255	5.34872	0.719737	5.31641	0.0211255	FALSE	24	0.998733
1.1.1.283	-5	-0.698254	-1.30548	-0.091025	0.0242108	2.48104	0.962609	5.07947	0.0242108	FALSE	25	0.998733
6.1.1.24	5	0.483458	0.0599007	0.907014	0.0252767	6.22027	0.622573	5.00483	0.0252767	FALSE	26	0.998733
1.12.1.2	3	0.999099	0.121957	1.87624	0.0255836	12.5418	0.128618	4.98394	0.0255836	FALSE	27	0.998733
6.5.1.3	5	0.747064	0.0908526	1.40328	0.0256599	8.17202	0.41685	4.97879	0.0256599	FALSE	28	0.998733
1.97.1.12	3	0.382162	0.046437	0.717887	0.025677	8.68276	0.36976	4.97764	0.025677	FALSE	29	0.998733
1.1.2.4	3	0.354364	0.0420798	0.666649	0.026144	3.32614	0.766939	4.94647	0.026144	FALSE	30	0.998733
1.1.1.363	3	0.386494	0.0452944	0.727693	0.0264086	1.35404	0.852142	4.92907	0.0264086	FALSE	31	0.998733
3.1.1.57	3	0.52868	0.0607064	0.996654	0.026814	0.0971795	0.952572	4.90275	0.026814	FALSE	32	0.998733
2.7.4.7	-3	-0.156026	-0.294555	-0.0174961	0.0272788	5.42115	0.71176	4.87308	0.0272788	FALSE	35	0.998733
1.2.99.7	7	0.293219	0.032614	0.553823	0.0274367	5.48245	0.704984	4.86312	0.0274367	FALSE	36	0.998733
1.2.1.25	3	0.485032	0.0516216	0.918443	0.0282781	0.411129	0.814188	4.81103	0.0282781	FALSE	37	0.998733
1.5.1.12	6	0.321218	0.0299656	0.612471	0.0306478	2.16515	0.950137	4.67258	0.0306478	FALSE	39	0.998733
1.8.1.15	4	0.310613	0.0286268	0.592598	0.0308551	2.17239	0.824814	4.66101	0.0308551	FALSE	40	0.998733
3.4.22.71	5	0.329331	0.0297032	0.628959	0.0312196	6.41943	0.600358	4.64085	0.0312196	FALSE	41	0.998733
3.2.1.139	-5	-0.540836	-1.03353	-0.0481379	0.0314401	1.45599	0.993415	4.62877	0.0314401	FALSE	42	0.998733
4.99.1.12	5	0.236367	0.0202137	0.45252	0.032093	7.68101	0.465234	4.59352	0.032093	FALSE	44	0.998733
1.5.1.24	3	0.480514	0.0400446	0.920983	0.0325045	3.33654	0.911499	4.57169	0.0325045	FALSE	46	0.998733
5.3.99.n1	5	0.343513	0.0277338	0.659291	0.0329985	4.66503	0.792705	4.54586	0.0329985	FALSE	48	0.998733
2.1.1.230	3	0.632391	0.0505657	1.21422	0.0331467	5.02688	0.754699	4.53819	0.0331467	FALSE	49	0.998733
1.1.1.341	4	0.452609	0.0346102	0.870609	0.0338169	8.057	0.327594	4.50394	0.0338169	FALSE	51	0.998733
3.2.1.169	-5	-0.469103	-0.90252	-0.0356862	0.0338931	7.2335	0.511662	4.50009	0.0338931	FALSE	52	0.998733
2.6.1.29	3	0.744619	0.0565115	1.43273	0.0339279	4.79263	0.779492	4.49834	0.0339279	FALSE	53	0.998733
4.3.1.6	4	0.358355	0.0268143	0.689895	0.0341343	2.64719	0.754183	4.48797	0.0341343	FALSE	54	0.998733
2.7.7.87	5	0.122579	0.00865475	0.236503	0.0349566	13.3811	0.0993937	4.4473	0.0349566	FALSE	55	0.998733
3.2.1.141	7	0.709395	0.0472426	1.37155	0.0357463	11.4462	0.177676	4.40917	0.0357463	FALSE	56	0.998733
1.1.1.95	7	0.122027	0.00714663	0.236907	0.0373523	8.35612	0.399479	4.33428	0.0373523	FALSE	58	0.998733
3.2.2.16	6	0.397928	0.0231614	0.772695	0.0374253	2.08466	0.955007	4.33095	0.0374253	FALSE	59	0.998733
3.4.21.19	-6	-0.798106	-1.55209	-0.0441186	0.0380191	7.35805	0.392575	4.30417	0.0380191	FALSE	60	0.998733
2.3.1.169	7	0.316654	0.0154499	0.617859	0.039351	3.80274	0.874468	4.24565	0.039351	FALSE	61	0.998733
2.7.4.26	5	0.744633	0.0298714	1.4594	0.0411639	5.01561	0.755907	4.16925	0.0411639	FALSE	62	0.998733
2.5.1.108	5	0.752363	0.0243128	1.48041	0.0428247	4.79886	0.778842	4.10231	0.0428247	FALSE	68	0.998733
2.7.7.6	3	0.100835	0.002457	0.199214	0.0445463	37.2258	1.04586e-05	4.03574	0.0445463	FALSE	75	0.998733

## Sheet: SMD
EC	Number_Samples	I^2	P-value Fit	Pvalue	Coefficient	Confidence Interval Lower Limit	Confidence Interval Upper Limit	PvalueAdjusted
3.2.1.54	284	0	0.790386	0.00390748	-0.353421	-0.593477	-0.113364	0.998584
3.6.5.3	284	0	0.990165	0.00471811	0.345069	0.10572	0.584418	0.998584
4.1.2.43	284	0.000333896	0.232202	0.00523636	0.344284	0.10261	0.585958	0.998584
3.4.21.50	264	0	0.653452	0.0111302	-0.322863	-0.572136	-0.0735904	0.998584
3.2.1.179	284	0	0.744885	0.00841056	-0.322707	-0.562731	-0.082683	0.998584
3.2.1.n1	284	0.000371036	0.464096	0.0101001	0.315794	0.0751827	0.556406	0.998584
2.7.4.14	284	9.35808e-05	0.514113	0.0133247	0.303363	0.0631256	0.5436	0.998584
3.2.1.n2	284	0	0.574234	0.015102	0.297689	0.0575747	0.537804	0.998584
1.1.1.219	249	0	0.783292	0.0266495	-0.289558	-0.545591	-0.0335264	0.998584
4.99.1.12	284	0	0.913171	0.0179811	0.288726	0.0495498	0.527901	0.998584
4.1.1.39	284	0	0.861569	0.0181998	-0.288324	-0.527619	-0.0490278	0.998584
3.4.21.19	261	3.36233	0.362217	0.0313176	-0.281863	-0.538453	-0.0252732	0.998584
4.2.1.68	264	0	0.565569	0.0345892	0.268505	0.0194627	0.517547	0.998584
2.6.1.21	284	0	0.797708	0.0320251	-0.261801	-0.501119	-0.0224832	0.998584
1.2.1.68	284	0	0.471887	0.034461	0.259016	0.0189453	0.499087	0.998584
1.1.1.52	284	0.00162739	0.422382	0.0358498	-0.257146	-0.497302	-0.0169905	0.998584
3.6.3.41	284	0	0.727735	0.0427778	-0.247198	-0.486353	-0.00804218	0.998584
3.6.3.21	284	0	0.750821	0.0494777	0.239729	0.000547706	0.478909	0.998584
3.4.24.64	284	0	0.929577	0.0491678	0.239552	0.000873134	0.478231	0.998584

## Sheet: ANCOMBC
EC	signcon	randomSummary	randomCi.lb	randomCi.ub	randomP	het_QE	het_QEp	het_QM	het_QMp	error	rank	AdjP
1.1.1.283	-7	-0.455352	-0.640318	-0.270386	1.39953e-06	9.9768	0.266658	23.2813	1.39953e-06	FALSE	3	0.00106229
3.2.2.16	3	0.326689	0.152479	0.500898	0.000237426	0.800961	0.669998	13.509	0.000237426	FALSE	8	0.0515095
3.2.1.6	7	0.55718	0.259314	0.855046	0.000246131	17.0133	0.0299706	13.4414	0.000246131	FALSE	9	0.0515095
1.14.12.3	4	0.246127	0.114537	0.377716	0.000246434	1.85094	0.603912	13.4391	0.000246434	FALSE	10	0.0515095
4.6.1.1	-7	-0.174706	-0.27992	-0.0694917	0.001136	7.78252	0.454998	10.5916	0.001136	FALSE	16	0.14984
4.1.1.101	4	0.400614	0.15854	0.642689	0.00118034	4.59843	0.203677	10.5209	0.00118034	FALSE	17	0.14984
3.7.1.5	3	0.482354	0.190685	0.774024	0.00118973	2.19714	0.333348	10.5062	0.00118973	FALSE	18	0.14984
2.3.1.57	-5	-0.145805	-0.234397	-0.0572125	0.00125665	13.3399	0.100678	10.4051	0.00125665	FALSE	19	0.149938
1.14.13.114	-5	-0.343841	-0.555424	-0.132258	0.00144699	4.88852	0.298928	10.1449	0.00144699	FALSE	20	0.164017
3.4.21.50	-4	-0.484819	-0.788189	-0.18145	0.00173475	4.38205	0.223055	9.81096	0.00173475	FALSE	21	0.18727
1.6.99.3	-7	-0.17167	-0.281202	-0.0621375	0.00212736	14.7346	0.0645157	9.43627	0.00212736	FALSE	23	0.209683
3.6.5.3	5	0.190237	0.0670038	0.313469	0.00248116	14.3986	0.0719488	9.15443	0.00248116	FALSE	24	0.226046
4.1.2.51	-5	-0.376223	-0.621291	-0.131155	0.00262205	5.76559	0.217351	9.05341	0.00262205	FALSE	26	0.228623
4.2.2.17	5	0.579162	0.199024	0.959299	0.00282541	35.1309	2.53099e-05	8.91692	0.00282541	FALSE	27	0.23723
3.4.24.57	7	0.43143	0.142611	0.72025	0.00341432	13.7254	0.0892082	8.57168	0.00341432	FALSE	29	0.264653
3.6.1.29	3	0.596014	0.195934	0.996095	0.00350225	10.3003	0.0356625	8.52539	0.00350225	FALSE	30	0.264653
2.5.1.89	4	0.340221	0.0990087	0.581432	0.00570175	8.40308	0.298395	7.64223	0.00570175	FALSE	32	0.403933
2.7.1.1	5	0.409752	0.117245	0.70226	0.00604064	8.83186	0.0654424	7.53814	0.00604064	FALSE	33	0.414974
2.1.1.230	3	0.41819	0.118147	0.718232	0.00630014	10.5317	0.103975	7.46239	0.00630014	FALSE	34	0.420071
3.2.1.54	-5	-0.129564	-0.226248	-0.0328794	0.00862713	11.1576	0.192929	6.89843	0.00862713	FALSE	36	0.532979
1.6.99.n1	4	0.276614	0.0696572	0.483571	0.00880212	6.04305	0.109535	6.86254	0.00880212	FALSE	37	0.532979
4.99.1.12	7	0.16921	0.0423649	0.296054	0.00893392	16.3491	0.0376473	6.83599	0.00893392	FALSE	38	0.532979
2.4.1.298	6	0.170126	0.0409743	0.299277	0.00982925	2.81284	0.728813	6.66558	0.00982925	FALSE	40	0.557073
3.4.21.19	-5	-0.547336	-0.968958	-0.125713	0.0109479	18.0069	0.00621488	6.47375	0.0109479	FALSE	41	0.591409
1.1.1.218	5	0.334112	0.0744225	0.593802	0.0116804	10.0403	0.26221	6.35875	0.0116804	FALSE	43	0.615801
4.1.1.44	5	0.492562	0.0888348	0.89629	0.0167921	30.1233	0.000201025	5.71797	0.0167921	FALSE	45	0.84595
5.3.3.2	7	0.0993628	0.017482	0.181244	0.0173867	14.8234	0.0626716	5.65691	0.0173867	FALSE	46	0.852501
3.1.4.3	4	0.492435	0.0856039	0.899266	0.0176743	30.3872	8.06208e-05	5.62815	0.0176743	FALSE	47	0.852501
3.1.4.56	3	0.290223	0.0480432	0.532403	0.0188351	0.0917416	0.955165	5.51676	0.0188351	FALSE	50	0.853986
2.6.1.21	-5	-0.303628	-0.55865	-0.0486063	0.0196205	26.1817	0.000977675	5.44534	0.0196205	FALSE	51	0.872152
1.14.14.18	3	0.228428	0.0334736	0.423382	0.0216479	5.92293	0.204978	5.27386	0.0216479	FALSE	53	0.919135
4.1.2.42	-5	-0.392165	-0.729429	-0.0549014	0.0226661	27.1276	0.000672008	5.19392	0.0226661	FALSE	54	0.919135
2.4.1.255	4	0.22234	0.0311127	0.413568	0.022676	1.68759	0.639696	5.19316	0.022676	FALSE	55	0.919135
7.2.4.1	5	0.303941	0.042476	0.565407	0.0227047	14.7063	0.0651136	5.19096	0.0227047	FALSE	56	0.919135
2.5.1.147	4	0.366677	0.0492777	0.684077	0.0235583	10.2058	0.177206	5.12686	0.0235583	FALSE	58	0.920805
2.1.1.144	7	0.438144	0.0419209	0.834367	0.0302096	24.9243	0.00160113	4.69732	0.0302096	FALSE	62	0.998013
2.7.7.87	5	0.0703018	0.00587884	0.134725	0.0324504	12.2433	0.140675	4.57454	0.0324504	FALSE	64	0.998013
3.4.17.11	5	0.273949	0.0214476	0.52645	0.0334663	27.795	0.000514831	4.52177	0.0334663	FALSE	66	0.998013
3.6.3.6	4	0.282849	0.0216037	0.544093	0.0338341	9.21914	0.237303	4.50307	0.0338341	FALSE	67	0.998013
2.1.1.56	3	0.232442	0.0176641	0.44722	0.0339085	1.32325	0.516013	4.49931	0.0339085	FALSE	68	0.998013
2.7.7.50	3	0.232442	0.0176641	0.44722	0.0339085	1.32325	0.516013	4.49931	0.0339085	FALSE	69	0.998013
1.1.1.355	-5	-0.385367	-0.746391	-0.0243436	0.0364275	20.7265	0.00791052	4.37698	0.0364275	FALSE	70	0.998013
1.1.99.33	4	0.359576	0.0205692	0.698583	0.037628	13.5312	0.0601768	4.32176	0.037628	FALSE	71	0.998013
1.2.1.70	7	0.134567	0.00654433	0.262589	0.0393838	43.1883	8.09546e-07	4.24424	0.0393838	FALSE	72	0.998013
4.2.1.24	7	0.130192	0.00556916	0.254814	0.040604	39.1832	4.54532e-06	4.19247	0.040604	FALSE	74	0.998013
3.1.3.11	-5	-0.0594876	-0.117089	-0.00188647	0.0429543	10.9307	0.205657	4.0972	0.0429543	FALSE	75	0.998013
3.2.1.14	-5	-0.141583	-0.27898	-0.00418491	0.0434185	12.7129	0.122117	4.07903	0.0434185	FALSE	76	0.998013
1.2.1.68	5	0.329347	0.00801501	0.650679	0.0445529	18.749	0.0162613	4.03548	0.0445529	FALSE	77	0.998013
5.1.3.23	-5	-0.568503	-1.12417	-0.0128393	0.0449362	47.1912	1.40992e-07	4.02103	0.0449362	FALSE	78	0.998013
4.2.1.147	4	0.358913	0.00688459	0.710942	0.0456847	12.1119	0.096939	3.99318	0.0456847	FALSE	79	0.998013
1.1.1.88	5	0.323409	0.0045676	0.64225	0.0468071	18.2616	0.0193483	3.95231	0.0468071	FALSE	80	0.998013
5.4.99.43	4	0.210721	0.00276779	0.418674	0.0470277	0.91882	0.820884	3.9444	0.0470277	FALSE	81	0.998013
4.1.3.44	4	0.348656	0.00392335	0.693388	0.047449	11.9602	0.101876	3.92939	0.047449	FALSE	82	0.998013
3.11.1.2	3	0.199905	0.000866423	0.398944	0.049011	1.03839	0.595001	3.87498	0.049011	FALSE	83	0.998013

## Sheet: maaslin2_LOGIT
EC	signcon	randomSummary	randomCi.lb	randomCi.ub	randomP	het_QE	het_QEp	het_QM	het_QMp	error	rank	AdjP
3.2.1.24	-7	-0.964287	-1.42383	-0.504748	3.90975e-05	6.16327	0.628949	16.9147	3.90975e-05	FALSE	6	0.012662
2.1.1.184	-9	-0.622749	-0.940925	-0.304574	0.000124982	11.6571	0.16717	14.716	0.000124982	FALSE	8	0.0314815
3.6.5.3	-7	-0.201328	-0.302859	-0.0997976	0.000101711	17.475	0.0255259	15.1047	0.000101711	FALSE	9	0.0288223
3.4.16.6	-3	-2.10206	-3.22536	-0.978756	0.000244719	1.31095	0.519195	13.4522	0.000244719	FALSE	10	0.0530693
1.6.99.3	7	0.183088	0.083149	0.283027	0.000329852	9.35229	0.313454	12.8928	0.000329852	FALSE	12	0.0586794
3.6.1.63	-7	-1.85323	-2.87226	-0.834204	0.000364633	11.2706	0.186831	12.7052	0.000364633	FALSE	13	0.0586794
3.2.1.180	-5	-0.716631	-1.11397	-0.319288	0.000407915	7.84523	0.448733	12.4956	0.000407915	FALSE	15	0.0586794
3.4.21.50	-4	-2.26466	-3.52175	-1.00757	0.000414147	5.84564	0.119367	12.4673	0.000414147	FALSE	16	0.0586794
2.5.1.97	-7	-1.6932	-2.64134	-0.745065	0.000465017	23.0364	0.00331786	12.251	0.000465017	FALSE	17	0.0620114
1.1.1.25	-7	-0.0571216	-0.0895169	-0.0247262	0.000548397	5.81842	0.667563	11.9435	0.000548397	FALSE	18	0.0690675
3.6.3.5	5	0.193932	0.0827771	0.305086	0.000627237	8.50571	0.385691	11.6934	0.000627237	FALSE	19	0.0748393
3.2.1.50	3	0.38193	0.157318	0.606542	0.00086001	9.42826	0.307466	11.107	0.00086001	FALSE	21	0.0919958
1.3.99.2	-5	-0.313247	-0.498045	-0.12845	0.000892769	14.6104	0.0671794	11.0377	0.000892769	FALSE	22	0.0919958
2.8.3.5	7	0.372175	0.150897	0.593454	0.000978892	5.08592	0.748354	10.8671	0.000978892	FALSE	23	0.0964847
1.14.12.3	4	1.98518	0.789478	3.18088	0.0011377	1.19254	0.754795	10.5889	0.0011377	FALSE	24	0.107465
3.2.1.n2	-7	-0.303027	-0.491116	-0.114938	0.00159041	15.082	0.0575713	9.97082	0.00159041	FALSE	25	0.144218
2.7.11.22	5	1.40789	0.52381	2.29196	0.00180096	1.98264	0.738952	9.74209	0.00180096	FALSE	26	0.15703
1.9.6.1	7	0.4903	0.17837	0.802229	0.00206495	44.062	5.53812e-07	9.49089	0.00206495	FALSE	29	0.160775
4.1.99.1	-3	-0.369143	-0.60727	-0.131015	0.00237903	10.8986	0.20751	9.23137	0.00237903	FALSE	32	0.16854
6.4.1.6	-7	-1.32417	-2.18391	-0.464435	0.0025382	10.4294	0.236174	9.11285	0.0025382	FALSE	33	0.171841
2.7.4.2	-9	-0.764361	-1.26897	-0.25975	0.00298904	1.63744	0.990184	8.81415	0.00298904	FALSE	35	0.193223
1.1.1.219	-4	-1.35359	-2.24962	-0.457553	0.00306839	2.31749	0.509179	8.76635	0.00306839	FALSE	36	0.193223
2.3.1.19	7	0.255314	0.0834457	0.427183	0.00359622	18.1962	0.0198024	8.47722	0.00359622	FALSE	37	0.216017
2.1.2.2	-5	-0.0420161	-0.0704	-0.0136322	0.00371621	16.8497	0.0317128	8.41753	0.00371621	FALSE	39	0.216017
1.2.1.9	-7	-1.23045	-2.07469	-0.386217	0.00428206	8.02918	0.430625	8.16016	0.00428206	FALSE	40	0.242686
4.99.1.12	-5	-0.165985	-0.280769	-0.0512005	0.00459371	20.4525	0.00875317	8.03283	0.00459371	FALSE	41	0.253999
3.1.31.1	5	1.62438	0.490315	2.75845	0.004995	18.8517	0.015673	7.88125	0.004995	FALSE	43	0.263341
2.7.7.64	4	1.30585	0.390922	2.22079	0.00515166	6.74962	0.239938	7.82542	0.00515166	FALSE	44	0.265427
1.7.3.3	-3	-2.93646	-5.00142	-0.871495	0.00531747	7.52245	0.0232553	7.76818	0.00531747	FALSE	45	0.267882
3.2.1.n1	-7	-0.305817	-0.522911	-0.0887243	0.00576271	18.113	0.0203951	7.62304	0.00576271	FALSE	46	0.281216
1.1.1.159	-7	-1.03665	-1.77437	-0.298931	0.00588429	40.5632	2.51555e-06	7.5854	0.00588429	FALSE	47	0.281216
3.4.21.19	-5	-1.91457	-3.27897	-0.550171	0.00595428	17.1941	0.0085959	7.56409	0.00595428	FALSE	48	0.281216
1.1.1.51	-7	-1.02133	-1.75175	-0.290911	0.00613313	10.531	0.229715	7.51077	0.00613313	FALSE	49	0.283751
6.4.1.1	-7	-0.0791702	-0.136104	-0.0222368	0.00642082	11.4802	0.175948	7.42824	0.00642082	FALSE	50	0.29112
4.2.1.11	-3	-0.0307051	-0.052955	-0.00845514	0.0068353	8.8918	0.351505	7.31575	0.0068353	FALSE	51	0.303836
1.1.1.283	-3	-0.803827	-1.38839	-0.219259	0.00703668	14.3855	0.0722551	7.26358	0.00703668	FALSE	52	0.306772
2.7.1.95	5	1.15046	0.306802	1.99411	0.00752388	31.6883	0.000105904	7.14344	0.00752388	FALSE	53	0.321823
2.4.1.10	-3	-1.19148	-2.08154	-0.30142	0.00869778	11.6215	0.168907	6.88385	0.00869778	FALSE	55	0.358507
2.3.1.88	4	1.26929	0.312177	2.22641	0.00934321	4.0328	0.257944	6.75602	0.00934321	FALSE	57	0.368368
3.5.99.3	-5	-1.08958	-1.91213	-0.267036	0.0094245	35.0771	2.5888e-05	6.74056	0.0094245	FALSE	58	0.368368
3.1.3.77	-4	-0.891287	-1.57243	-0.210146	0.0103279	7.5361	0.375269	6.57744	0.0103279	FALSE	60	0.383127
3.4.24.3	4	1.8114	0.426247	3.19655	0.0103744	15.3613	0.0316367	6.56946	0.0103744	FALSE	61	0.383127
5.3.3.17	-6	-1.65475	-2.92182	-0.387676	0.0104781	13.3725	0.0635359	6.55175	0.0104781	FALSE	62	0.383127
1.5.8.2	4	1.15846	0.264399	2.05252	0.0110985	2.02133	0.567991	6.44947	0.0110985	FALSE	63	0.395391
2.6.1.5	-6	-1.406	-2.49196	-0.320038	0.0111623	10.9066	0.142744	6.43929	0.0111623	FALSE	64	0.395391
3.2.1.11	-3	-1.34029	-2.3868	-0.293787	0.0120667	17.2101	0.0279944	6.30104	0.0120667	FALSE	65	0.420849
1.1.1.355	-7	-1.7317	-3.1055	-0.357912	0.013489	30.9516	0.000143315	6.10382	0.013489	FALSE	67	0.44991
3.2.1.179	5	0.501928	0.103579	0.900277	0.0135266	40.0632	3.11804e-06	6.0989	0.0135266	FALSE	68	0.44991
6.1.1.22	-3	-0.0359419	-0.0645176	-0.00736616	0.0136938	18.7067	0.0165091	6.0772	0.0136938	FALSE	69	0.44991
2.3.1.274	-5	-0.633741	-1.14293	-0.124556	0.0147115	16.9599	0.0305294	5.9507	0.0147115	FALSE	70	0.476441
3.1.3.104	-5	-0.628471	-1.13856	-0.118384	0.0157419	17.6759	0.0237919	5.83148	0.0157419	FALSE	71	0.497693
1.1.1.50	5	0.495109	0.0929314	0.897287	0.0158282	18.5831	0.0172554	5.82186	0.0158282	FALSE	72	0.497693
1.14.99.36	4	1.54525	0.287677	2.80283	0.0160263	14.7097	0.0399057	5.79999	0.0160263	FALSE	73	0.497693
2.3.1.57	3	0.140194	0.0256835	0.254704	0.0164146	19.3739	0.0129829	5.75791	0.0164146	FALSE	74	0.500613
4.6.1.1	5	0.14483	0.0260814	0.263578	0.0168281	13.1124	0.10804	5.71422	0.0168281	FALSE	75	0.500613
3.2.2.16	3	1.54646	0.277856	2.81506	0.016883	2.9632	0.227274	5.7085	0.016883	FALSE	76	0.500613
3.4.21.96	5	0.703862	0.125832	1.28189	0.0170036	19.0462	0.0146146	5.696	0.0170036	FALSE	77	0.500613
4.2.1.75	-3	-0.623032	-1.14052	-0.105545	0.018289	20.3831	0.00897982	5.56825	0.018289	FALSE	78	0.526075
3.5.1.82	-5	-0.623333	-1.14126	-0.105403	0.0183326	11.0574	0.198466	5.56409	0.0183326	FALSE	79	0.526075
2.4.1.320	-5	-0.537548	-0.986255	-0.0888401	0.0188735	20.8425	0.00757765	5.5132	0.0188735	FALSE	80	0.534829
3.4.22.10	-5	-1.1992	-2.20529	-0.193103	0.0194836	21.3499	0.00627374	5.45758	0.0194836	FALSE	81	0.5453
2.7.1.11	-7	-0.0328302	-0.0604862	-0.00517417	0.0199837	13.3007	0.101912	5.41332	0.0199837	FALSE	82	0.552475
3.6.3.6	4	1.15949	0.180004	2.13897	0.0203326	10.9372	0.141383	5.38311	0.0203326	FALSE	83	0.555348
4.2.2.21	-5	-1.60466	-2.98302	-0.226298	0.0225042	29.4011	0.000269586	5.20638	0.0225042	FALSE	86	0.593221
4.1.2.51	-5	-1.36903	-2.54932	-0.188739	0.0230034	9.88252	0.0424537	5.16825	0.0230034	FALSE	87	0.59941
4.2.1.120	5	0.351658	0.0473238	0.655993	0.0235288	15.6772	0.0472408	5.12903	0.0235288	FALSE	88	0.606135
1.2.1.32	-5	-1.53484	-2.8688	-0.200868	0.0241274	15.849	0.014588	5.08545	0.0241274	FALSE	89	0.614571
2.1.1.66	5	0.992593	0.124733	1.86045	0.0249833	1.74404	0.782703	5.02504	0.0249833	FALSE	90	0.629302
2.3.1.12	3	1.20118	0.14792	2.25444	0.0254027	27.9063	0.000492395	4.99622	0.0254027	FALSE	91	0.632835
2.7.8.42	3	2.31348	0.273382	4.35357	0.0262423	41.6324	1.58723e-06	4.93999	0.0262423	FALSE	92	0.646643
5.1.99.1	7	0.424935	0.0468396	0.80303	0.027611	15.5042	0.0500518	4.8522	0.027611	FALSE	94	0.665894
1.1.1.83	3	2.64617	0.272196	5.02015	0.0289116	65.8451	3.28387e-11	4.77287	0.0289116	FALSE	95	0.689842
3.2.1.165	-5	-0.181811	-0.345225	-0.0183963	0.0292126	20.7364	0.00788174	4.75504	0.0292126	FALSE	96	0.689842
3.1.1.85	-3	-1.04774	-2.00395	-0.0915268	0.0317481	18.8387	0.0157465	4.61205	0.0317481	FALSE	97	0.741988
4.1.3.39	5	0.445706	0.0362173	0.855195	0.032899	49.1172	6.03726e-08	4.55103	0.032899	FALSE	99	0.747079
2.7.1.1	5	1.76065	0.140933	3.38036	0.0331301	8.63658	0.0708538	4.53904	0.0331301	FALSE	100	0.747079
1.2.1.76	-3	-0.263117	-0.505385	-0.0208497	0.0332841	28.0421	0.000466306	4.53111	0.0332841	FALSE	101	0.747079
3.6.1.29	5	1.90063	0.137337	3.66391	0.0346334	12.1868	0.0160151	4.46316	0.0346334	FALSE	102	0.767544
2.5.1.56	5	0.349933	0.0242526	0.675614	0.0352115	8.99013	0.343129	4.43489	0.0352115	FALSE	104	0.767544
2.1.1.230	5	1.27115	0.0832927	2.459	0.0359584	13.8966	0.030813	4.39908	0.0359584	FALSE	105	0.776359
3.4.22.71	-5	-0.188163	-0.365505	-0.0108211	0.0375662	20.679	0.00805095	4.32456	0.0375662	FALSE	106	0.80342
1.8.7.1	-7	-0.83012	-1.61533	-0.0449122	0.0382589	94.2822	6.26405e-17	4.29347	0.0382589	FALSE	107	0.810589
3.5.1.47	-5	-0.220783	-0.430533	-0.0110327	0.0391072	17.0164	0.0299392	4.2562	0.0391072	FALSE	108	0.810768
1.1.1.405	7	0.337651	0.0167716	0.658531	0.039169	22.1762	0.00459973	4.25352	0.039169	FALSE	109	0.810768
2.5.1.77	3	1.90802	0.0931929	3.72286	0.0393403	20.214	0.00253663	4.24611	0.0393403	FALSE	110	0.810768
5.4.1.2	-5	-0.144445	-0.282674	-0.00621586	0.0405503	19.878	0.0108077	4.19471	0.0405503	FALSE	112	0.815868
3.4.11.24	5	0.80566	0.0328414	1.57848	0.0410273	19.3872	0.0129206	4.17489	0.0410273	FALSE	114	0.815868
2.7.7.87	-5	-0.0812581	-0.159528	-0.00298835	0.0418714	26.0787	0.00101823	4.14039	0.0418714	FALSE	115	0.822576
3.2.1.54	3	0.119482	0.00411269	0.234851	0.0423735	16.2542	0.0388827	4.12022	0.0423735	FALSE	116	0.822576
4.4.1.23	-4	-1.45218	-2.85491	-0.0494445	0.0424532	14.3977	0.013271	4.11704	0.0424532	FALSE	117	0.822576
3.2.1.73	-7	-0.386968	-0.763149	-0.0107868	0.0437827	35.7998	1.91053e-05	4.06492	0.0437827	FALSE	118	0.831769
4.2.2.17	-5	-0.53481	-1.05513	-0.0144856	0.0439541	29.597	0.000249002	4.05832	0.0439541	FALSE	119	0.831769
6.3.5.11	-7	-0.101063	-0.199424	-0.0027028	0.0440283	35.3583	2.30048e-05	4.05547	0.0440283	FALSE	120	0.831769
2.7.7.72	-7	-0.107378	-0.212746	-0.00201057	0.0457858	24.215	0.00210901	3.98946	0.0457858	FALSE	121	0.857821
3.1.26.8	-3	-0.172897	-0.3436	-0.00219369	0.0471276	22.9636	0.00341136	3.94083	0.0471276	FALSE	122	0.864246
3.5.1.11	-5	-0.221664	-0.440541	-0.00278649	0.0471538	27.3748	0.000608972	3.93989	0.0471538	FALSE	123	0.864246
4.2.2.25	-7	-1.48367	-2.9505	-0.0168331	0.0474282	35.1018	2.56204e-05	3.93013	0.0474282	FALSE	124	0.864246
1.11.1.1	-3	-0.0899073	-0.178885	-0.000929761	0.0476536	36.057	1.71429e-05	3.92216	0.0476536	FALSE	125	0.864246
