# Supplementary material for: Cross-cohort gut microbiome associations with immune checkpoint inhibitor response in advanced melanoma
Source: Nat Med. 2022 Feb 28;28(3):535–44. doi: 10.1038/s41591-022-01695-5 (PMC8938272; doi:10.1038/s41591-022-01695-5)
Supplement: Supplementary file 13 — Publicly available cohorts of patients with melanoma treated with ICIs. [file 41591_2022_1695_MOESM13_ESM.xlsx]

## Sheet: Sheet1
	Frankel et al.	Matson et al.	Gopalkrishnan et al.	Peters et al.	Wind et al.
	n=37	n=39	n=24	n=27	n=21
Response at 6 months	Response, n=17 (46%)	CR, n=2 (5%)	CR, n=4 (17%)	Not available	CR, n=1 (5%)
	SD, n=5 (13%)	PR, n=13 (33%)	PR, n=6 (25%)		PR, n=8 (38%)
	PD, n=15 (41%)	SD, n=12 (31%)	SD, n=2 (8%)		SD, n=2 (9%)
		PD, n=12 (31%)	PD, n=11 (46%)		PD, n=10 (48%)
			NA, n=1 (4%)
ICI treatment	Single agent, n=14 (28%)	Not available	Not available	Single agent, n=15 (56%)	Single agent, n=17 (81%)
	Combination therapy, n=23 (62%)			Combination therapy, n =12 (44%)	Combination therapy, n =2 (9.5%)
					NA, n=2 (9.5%)
Gender	Female, n=9 (24%)	Not available	Not available	Female, n=6 (22%)	Female, n=14 (66%)
	Male, n=28 (76%)			Male, n=21 (78%)	Male, n=6 (28%)
					NA, n=1 (6%)
Antibiotic Use	Not available	Not available	Not available	No, n=12 (44%)	No, n=20 (95%)
				Yes, n=15 (56%)	Yes, n=0 (0%)
					NA, n=1 (5%)
PFS12	Not available	Not available	Not available	14 of 23 (61%) patients with available data progression-free at 12 months	9 of 20 (55%) patients with available data progression-free at 12 months
CR, complete response; PR, partial response; SD, stable disease; PD, progressive disease; PFS12, progression free survival at 12 months.
